# Supplementary material for: Trauma risk score matching for observational studies in orthopedic trauma dataset and code
Source: Data Brief. 2022 Jan 5;40:107794. doi: 10.1016/j.dib.2022.107794 (PMC8749164; doi:10.1016/j.dib.2022.107794)
Supplement: Supplementary file 1 [file mmc1.xlsx]

## Sheet: Data
Subject Number	Dx	Classification	Classification_Expanded	Classification_Qualification	Vancouver (For PPX)	Age	Sex	ED_Discharge	LOS	Mechanism	Energy	GCS	AIS H/N	AIS C	AIS E/P	CCI	Amb_Status	Assistive_Device	Independent	Albumin	Anticoagulation	Coag_Reason	Coag_Type	Insurance	Marital_Status	Race	BMI	Mortality	36HrPostOpMort	48HrPostOpMort	Death_During_Admission	Death<30_Days	Death<1_Yr	Surgery	Admission2SurgDays	Procedure	ASA	ICU	Palliative_Consult	Admission2PallConsultHrs	Discharge_Loc	Hosp_Comp	Comp_Num	Sepsis/Septic_Shock	Pneumonia	DVT/PE	MI	ARF/AKI	Stroke
1	Periprosthetic Hip Fracture	Periprosthetic	Postop Periprosthetic		B2	84	1	0	8	Atruamatic	0	15	0	0	3	0	1	0	1	4.2	1			Medicare	1	1	26.6		0	0	0	0	0	1	1.75	Revision Total Hip Arthroplasty	2	0	0		Skilled Nursing Facility	1	1	0	0	0	0	0	0
2	Periprosthetic Hip Fracture	Periprosthetic	Postop Periprosthetic		B2	71	0	0	8	GLF	0	15	0	0	3	8	2	1	1	3.2	1	TIA, CAD s/p MI, CABG, Stents		Medicare	1	1	20.6		0	0	0	0		1	1.75	Revision Total Hip Arthroplasty	3	0	0		Skilled Nursing Facility	0	0	0	0	0	0	0	0
3	Periprosthetic Hip Fracture	Periprosthetic	Postop Periprosthetic		B2	79	1	0	4	GLF	0	15	0	0	3	0	1	1	1	4.1	1	Post op	Enoxaparin	Medicare	0	1	19.4		0	0	0	0	0	1	0	Revision Total Hip Arthroplasty	2	0	0		Acute Rehabilitation Facility	1	1	0	0	0	0	0	0
4	Periprosthetic Hip Fracture	Periprosthetic	Postop Periprosthetic		B2	55	0	0	1	GLF	0	15	0	0	3	1	1	1	1	4.8	1	Post op	Rivaroxaban	Medicare	0	1	30.1		0	0	0	0	0	1	0.416667	Revision Total Hip Arthroplasty	2	0	0		Home with Health Services	1	1	0	0	0	0	0	0
5	Periprosthetic Hip Fracture	Periprosthetic	Postop Periprosthetic		B2	62	1	0	7	Atraumatic	0	15	0	0	3	0	2	1	1		1	Post op	Enoxaparin	Magnacare	1	1	27.7		0	0	0	0		1		Revision Total Hip Arthroplasty	2	0	0		Skilled Nursing Facility	1	2	0	0	1	0	0	0
6	Periprosthetic Hip Fracture	Periprosthetic	Postop Periprosthetic		B2	55	1	0	4	GLF	0	15	0	0	3	0	1	1	1		1	Post op	Enoxaparin	Oxford	0	1	19.6		0	0	0	0	0	1	1	Revision Total Hip Arthroplasty	2	0	0		Home with Health Services	0	0	0	0	0	0	0	0
7	Periprosthetic Hip Fracture	Periprosthetic	Postop Periprosthetic		B2	83	1	0	5	GLF	0	15	0	0	3	1	1	1	1	4.8	0			United Healthcare MCR	1	3	27.5		0	0	0	0	0	1	1.45833	Revision Total Hip Arthroplasty	2	0	0		Skilled Nursing Facility	1	1	0	0	0	0	0	0
8	Periprosthetic Hip Fracture	Periprosthetic	Postop Periprosthetic		B2	59	1	0	3	Atraumatic	0	15	0	0	3	0	2	1	1		0			Aetna	1	1	23.1		0	0	0	0		1	0	Revision Total Hip Arthroplasty	2	0	0		Home with Health Services	0	0	0	0	0	0	0	0
9	R hip IT fx	31A	Unable to Fetch Image			78	1	0	5	GLF	0	15	0	0	3	1	2	1	1	4.5	0			MEDICARE A AND B	3	1	23.2	1	0	0	0	0	0	1	0.666667	Short Cephalomedullary Nail	4	0	0		Skilled Nursing Facility	1	1	0	0	0	0	0	0
10	R intertrochanteric fx	31A	Unable to Fetch Image			94	0	0	5	GLF	0	15	0	0	3	1	2	0		4.3	0			Medicare	3	4	20.21	0	0	0	0	0	0	1	2	Short Cephalomedullary Nail	4	1			Skilled Nursing Facility	1	1	0	0	0	0	0	0
11	L intertrochanteric fracture	31A	Unable to Fetch Image			78	1	0	11	GLF	0	14	0	0	3	0	2	1	0	4.2	0			Medicare	0	2	32.78	0	0	0	0	0	0	1	2.08333	Sliding Hip Screw	3	0			Skilled Nursing Facility	1	1	0	0	0	0	0	0
12	L intertrochanteric fracture	31A	Unable to Fetch Image			92	1	0	5	GLF	0	15	0	0	3	0	1	0		3.9	0			Medicare	0	1	16.98	0	0	0	0	1	0	1	2	Short Cephalomedullary Nail	3	0			Skilled Nursing Facility	1	1	0	0	0	0	0	0
13	R subtrochanteric fx	32A	Unable to Fetch Image			62	1	0	10	GLF	0	15	0	0	3	6	2	1	1	3.1	0			MEDICARE A AND B	0	6	25.73	0	0	0	0	0	0	1	2.69444	Long Cephalomedullary Nail	4	0	1	232	Skilled Nursing Facility	0	0	0	0	0	0	0	0
14	L periprosthetic hip fracture	Periprosthetic	Postop Periprosthetic		B1	73	0	0	7	GLF	0	15	0	0	3	2	1	0	1	3.6	0			MEDICARE A AND B	0	2	25.11	0	0	0	0	0	0	1	0.73125	Periprosthetic Fracture Plating	3	0	0		Skilled Nursing Facility	0	0	0	0	0	0	0	0
15	L hip subtrochanteric fracture	32A	32A2	b		68	0	0	6	GLF	0	15	0	0	3	0	1	0	1	3.7	0			ELDERPLAN	0	3	23.8	0	0	0	0	0	0	1	0.71875	Long Cephalomedullary Nail	2	0	0		Skilled Nursing Facility	1	1	0	0	0	0	0	0
16	L femoral neck fracture	31B	31B1.3			94	0	0	9	GLF	0	15	0	0	3	1	1	0		3.3	0			Medicare	2	2	19.57	1	0	0	0	0	1	1	3.33333	Hemiarthroplasty	3	0			Skilled Nursing Facility	1	1	0	0	0	0	0	0
17	R femoral neck fracture	31B	31B1.3			83	1	0	14	GLF	0	13	0	0	3	2	1	1		3.9	1			Medicare	0	1	23.44	0	0	0	0	0	0	1	1.5	Hemiarthroplasty	4	1			Skilled Nursing Facility	1	3	1	0	0	0	1	0
18	L hip femoral neck fracture	31B	31B1.1			89	0	0	14	GLF	0	15	0	0	3	2	2	1		4	0			Healthfirst MCR	1	3	24.39	0	0	0	0	0	0	1	2.41667	Closed Reduction Percutaneous Pinning	4	0			Skilled Nursing Facility	1	1	0	0	0	0	0	0
19	R femoral neck fracture	31B	31B1.3			79	1	0	5	GLF	0	15	0	0	3	1	2	0		3.8	0			Medicare	3	1	36.64	0	0	0	0	0	0	1	2.25	Hemiarthroplasty	4	0			Acute Rehabilitation Facility	1	1	0	0	1	0	0	0
20	L hip subtrochanteric fracture	32A	32A3	a		56	1	0	12	GLF	0	15	0	0	3	1	1	0	1	3.6	0			EMPIRE BCBS HEALTHPLUS MCD	2	3	37.21	0	0	0	0	0	0	1	1.275	Long Cephalomedullary Nail	4	0	0		Skilled Nursing Facility	1	1	0	0	0	0	0	0
21	L intertrochanteric fracture	31A	31A1.3			69	1	0	8	GLF	0	15	0	0	3	0	1	1		4.3	0			Medicare	0	1	21.94	0	0	0	0	0	0	1	0.729167	Sliding Hip Screw	2	0			Skilled Nursing Facility	1	1	0	0	0	0	0	0
22	L periprosthetic hip fracture	Periprosthetic	IMN Periprosthetic			81	1	0	1	GLF	0	15	0	0	3	0	1	0			0			Health Plus MCR Amerigroup	0	4	26	0	0	0	0	0		0		Nonoperative		0			Home with Health Services	0	0	0	0	0	0	0	0
23	L intertrochanteric fracture	31B	31B3			82	1	0	7	Ped Struck	1	15	1	1	3	2	2	1		3.3	0			Medicare	3	6	22	0	0	0	0	0	0	1	1	Short Cephalomedullary Nail	4	0			Skilled Nursing Facility	1	2	0	0	0	0	1	0
24	R intertrochanteric fx	31B	31B3			60	1	0	5	MVA	1	15	1	1	3	0	1	0		4.2	0			None	1	1	30.2	0	0	0	0	0	0	1	0.791667	Sliding Hip Screw	2	0			Home with Health Services	0	0	0	0	0	0	0	0
25	Periprosthetic Hip Fracture	Periprosthetic	Postop Periprosthetic		B2	71	1	0	4	GLF	0	15	0	0	3	1	2	1	1	3.3	0			Medicare	0	1	27.5	1	0	0	0	0	0	1	1.33333	Revision Total Hip Arthroplasty	2	0	0		Skilled Nursing Facility	1	1	0	0	0	0	0	0
26	L intertrochanteric fracture	31A	31A2.2			77	1	0	9	GLF	0	15	0	0	3	1	1	1		3.9	0			Medicare	3	6	25.6	0	0	0	0	0	0	1	0.708333	Sliding Hip Screw	3	0			Skilled Nursing Facility	1	1	0	0	0	0	0	0
27	R intertrochanteric fx	31B	31B3			93	0	0	9	GLF	0	15	0	0	3	0	2	0		3.1	1			Medicare	3	1	25.25	0	0	0	0	0	0	1	3.29167	Sliding Hip Screw	3	0			Skilled Nursing Facility	0	0	0	0	0	0	0	0
28	L intertrochanteric fracture	31A	31A1.3			87	0	0	7	GLF	0	15	0	0	3	3	1	1	1	3.4	1			Empire BCBS	1	2	25.8	1	0	0	0	0	0	1	1.14583	Short Cephalomedullary Nail	3	0	0		Skilled Nursing Facility	1	1	0	0	0	0	0	0
29	R intertrochanteric fx	31A	31A1.2			83	1	0	6	GLF	0	15	0	0	3	0	1	0	1	3.9	1	CAD s/p stents	Clopidogrel	Medicare	3	6	27	0	0	0	0	0	0	1	1.66667	Short Cephalomedullary Nail	3	0	0		Acute Rehabilitation Facility	1	1	0	0	0	0	0	0
30	L femoral neck fracture	31B	31B2.1			79	0	0	39	GLF	0	15	0	0	3	1	1	0		3.7	0			Medicare	0	1	18.47	0	0	0	0	0	0	1	2.66667	Hemiarthroplasty	4	1			Skilled Nursing Facility	1	2	0	0	0	0	0	0
31	R intertrochanteric fx	31A	31A3.2			93	1	0	25	GLF	0	15	0	0	3	2	2	1	0	3.9	0			Medicare	1	4	19.6	0	0	0	0	0	0	1	0.958333	Short Cephalomedullary Nail	4	0	0		Transfer	1	1	0	0	0	0	0	0
32	R femoral neck fracture	31B	31B1.1			89	1	0	7	GLF	0	14	0	0	3	2	1	0			1			Medicare	0	1	21.48	0	0	0	0	0	0	1	42.5	Closed Reduction Percutaneous Pinning	4	0			Skilled Nursing Facility	1	2	0	1	0	0	0	0
33	L intertrochanteric fracture	31A	31A3.3			91	1	0	10	GLF	0	15	0	0	3	0	1	1	1	3.9	0			Medicare	3	2	15.9	0	0	0	0	0	0	1	1.45833	Short Cephalomedullary Nail	4	0	0		Skilled Nursing Facility	1	1	0	0	0	0	0	0
34	R intertrochanteric fx	31A	31A2.3			86	0	0	7	GLF	0	15	0	0	3	2	1	1	1	3.6	1	CAD s/p stents	Clopidogrel	Medicare	1	1	19	0	0	0	0	0	0	1	0.791667	Long Cephalomedullary Nail	4	1	1	34	Transfer	1	2	0	1	0	0	0	0
35	L intertrochanteric fracture	31A	31A1.3			72	0	0	6	GLF	0	15	0	0	3	2	1	1	1	2.6	0			Medicare	1	4	19.6	1	0	0	0	0	0	1	1.08333	Short Cephalomedullary Nail	4	0	1	4	Acute Rehabilitation Facility	1	1	0	0	0	0	0	0
36	R femoral neck fracture	31B	31B1.3			85	1	0	14	GLF	0	15	0	0	3	0	1	0		4.1	0			Medicare	3	1	22.71	0	0	0	0	0	0	1	1.75	Hemiarthroplasty	3	0			Skilled Nursing Facility	1	1	0	0	0	0	0	0
37	L femoral neck fracture	31B	31B1.3			77	1	0	7	GLF	0	15	0	0	3	0	1	0		4.1	0			Medicare	0	3	22.65	0	0	0	0	0	0	1	1.04167	Hemiarthroplasty	3	0			Acute Rehabilitation Facility	1	1	0	0	0	0	0	0
38	L intertrochanteric fracture	31A	31A1.3			92	0	0	7	GLF	0	14	0	0	3	3	1	0	0	3.2	0			Medicare	3	1	23.5		0	0	0			1	1.0625	Short Cephalomedullary Nail	3	0	0		Skilled Nursing Facility	0	0	0	0	0	0	0	0
39	L intertrochanteric fracture	31A	31A1.2			99	1	0	4	GLF	0	15	0	0	3	0	2	1	0	3.9	0			VNS CHOICE MEDICARE	0	1	12.9		0	0	0	0		1	0.8125	Sliding Hip Screw	2	0	0		Skilled Nursing Facility	1	2	0	0	0	0	0	0
40	L intertrochanteric fracture	31A	31A1.2			68	0	0	9	Bike Accident	1	15	0	0	3	0	1	0	1	3.6	0			TOUCHSTONE HEALTH	1	1	22.4	0	0	0	0	0	0	1	0.75	Sliding Hip Screw	3	0	0		Acute Rehabilitation Facility	1	2	0	0	0	0	1	0
41	L femoral neck fx	31B	31B1.3			65	0	0	6	GLF	0	15	0	0	3	2	2	1		4	0			United MCD	1	2	24.39	1	0	0	0	0	0	1	1.6875	Hemiarthroplasty	3	0			Skilled Nursing Facility	1	1	0	0	0	0	0	0
42	R intertrochanteric fx	31A	31A1.3			81	1	0	7	GLF	0	15	0	0	3	0	1	1	0	3.5	1	afib	Rivaroxaban	UHC OXFORD MCR NETWORK	3	1	26.4		0	0	0			1	0.958333	Short Cephalomedullary Nail	3	0	0		Skilled Nursing Facility	0	0	0	0	0	0	0	0
43	L intertrochanteric fracture	31A	31A1.2			86	1	0	5	GLF	0	15	0	0	3	1	1	1	0	3.9	1	Pacemaker	Dabigatran	MEDICARE A AND B			30.63		0	0	0			1	2.79167	Short Cephalomedullary Nail	3	0	0		Skilled Nursing Facility	1	1	0	0	0	0	0	0
44	L femoral neck fracture	31B	31B1.3			94	0	0	8	GLF	0	15	0	0	3	1	1	1		3.3	1			Medicare	1	6	22.3	0	0	0	0	0	0	1	1	Hemiarthroplasty	4	1			Skilled Nursing Facility	1	1	0	0	0	0	0	0
45	R femoral neck fracture	31B	31B1.3			85	0	0	6	GLF	0	15	0	0	3	0	1	0		4.7	0			Medicare	3	1	25.09	0	0	0	0	0	0	1	2.25	Hemiarthroplasty	3	0			Acute Rehabilitation Facility	0	0	0	0	0	0	0	0
46	R basicervical femoral neck fx	31B	31B3			82	1	0	10	GLF	0	15	0	0	3	1	1	1		3.9	0			Medicare	3	1	20.59	0	0	0	0	0	0	1	1.66667	Sliding Hip Screw	3	0			Skilled Nursing Facility	0	0	0	0	0	0	0	0
47	R proximal humerus fx, r intertrochanteric fx	31A	31A2.2			83	0	0	15	GLF	0	15	0	0	3	0	1	0	1	3.5	0			Elderplan MCR HMO	1	1	16		0	0	0	0	1	1	1	Short Cephalomedullary Nail	2	0	0		Skilled Nursing Facility	1	1	0	1	0	0	0	0
48	L subtroch femur fx	32A	32A2	b		82	1	0	8	GLF	0	15	0	0	3	0	2	1	0	3.9	0			HFIRST MCD ENROLLEE	1	3	28.22	0	0	0	0	0	0	1	0.690972	Long Cephalomedullary Nail	3	0	0		Skilled Nursing Facility	1	1	0	0	0	0	0	0
49	L intertrochanteric fracture	31A	31A2.2			63	0	0	6	GLF	0	15	0	0	3	0	1	0	0		0			Medicare	0	1	23.6	0	0	0	0	0	0	1	2.0625	Sliding Hip Screw	4	0	0		Skilled Nursing Facility	1	1	0	0	0	0	0	0
50	R intertrochanteric fx	31A	31A1.2			86	1	0	6	GLF	0	15	1	1	3	1	1	1	1	4.2	0			Hospice of New York State	0	1	22	1	0	0	0	0	0	1	2.5	Short Cephalomedullary Nail	3	0	0		Skilled Nursing Facility	1	1	0	0	0	0	0	0
51	L femoral neck fracture	31B	31B2.2			66	0	0	6	GLF	0	15	1	1	3	0	1	0	1	4.3	0			HIP MCR HMO	1	1	25.5		0	0	0	0		1	1.95833	Total Hip Arthroplasty	3	0	0		Home	0	0	0	0	0	0	0	0
52	R subtrochanteric fracture	32A	32A1	a		80	1	0	4	GLF	0	15	1	1	3	0	1	1	1	3.9	0			MEDICARE A AND B		3	19.49	0	0	0	0	0	0	1	1.57431	Long Cephalomedullary Nail	3	0	1	14	Skilled Nursing Facility	1	1	0	0	0	0	0	0
53	R intertrochanteric fx	31A	31A1.2			91	1	0	4	GLF	0	15	1	1	3	0	2	1		4	0			Medicare	0	1	21.48		0	0	0	0		1	0.916667	Short Cephalomedullary Nail	3	0	0		Skilled Nursing Facility	0	0	0	0	0	0	0	0
54	R intertrochanteric fx	31A	31A1.2			94	0	0	7	GLF	0	15	1	1	3	1	2	1		3.8	1			MEDICARE A AND B	3	1	22.33	0	0	0	0	0	0	1	1.0625	Sliding Hip Screw	4	0	0		Skilled Nursing Facility	1	2	0	0	0	0	0	0
55	R intertrochanteric fx	31A	31A3.3			76	1	0	8	GLF	0	15	1	1	3	0	1	0	1	4.8	0			HIP MCR HMO/HIP VIP	3	6	21.87	0	0	0	0	0	0	1	22.5	Long Cephalomedullary Nail	3	0	0		Acute Rehabilitation Facility	0	0	0	0	0	0	0	0
56	R subtrochanteric femur fx, L bimalleolar fx	32C	32C3	i		63	0	0	13	Ped Struck	1	15	0	0	3	0	1	0	1	4.2	0			HIP VIP	1	6	23.91	0	0	0	0	0	0	1	0.329861	Long Cephalomedullary Nail	3	0	0		Skilled Nursing Facility	1	1	0	0	0	0	0	0
57	R femoral neck fx	31B	31B1.1			87	1	0	7	GLF	0	15	0	0	3	0	1	1		4	0			Medicare	3	1	20.8	0	0	0	0	0	0	1	0.625	Closed Reduction Percutaneous Pinning	2	0			Acute Rehabilitation Facility	0	0	0	0	0	0	0	0
58	L intertrochanteric fracture	31A	31A1.2			77	1	0	14	GLF	0	13	0	0	3	5	2	1	0	3.4	1	Afib	Warfarin	Medicare	3	4	16.31	0	0	0	0	0	0	0		Nonoperative		1	1	106	Skilled Nursing Facility	1	2	0	0	0	0	0	0
59	L femoral neck fx	31B	31B1.3			73	1	0	4	GLF	0	15	0	0	3	2	1	0	1		0			Healthfirst MCR HMO	1	4	31.2	0	0	0	0	0	0	1	2.25	Total Hip Arthroplasty	3	1	0		Acute Rehabilitation Facility	1	1	0	0	0	0	0	0
60	L femoral neck fracture	31B	31B1.3			81	0	0	8	GLF	0	15	0	0	3	0	1	1		4.3	1			Medicare	1	1	28.14	0	0	0	0	0	0	1	2.08333	Hemiarthroplasty	3	0			Skilled Nursing Facility	0	0	0	0	0	0	0	0
61	L intertrochanteric fracture	31A	31A1.2			89	1	0	5	GLF	0	15	0	0	3	0	2	0		4.2	0			Medicare	3	1	23.1	0	0	0	0	0	0	1	1.02083	Short Cephalomedullary Nail	3	0	0		Skilled Nursing Facility	1	1	0	0	0	0	0	0
62	L Basiicervical FnFx	31B	31B3			88	1	0	9	GLF	0	15	1	1	3	2	2	0		3.7	1			Medicare	0	1	19.5	0	0	0	0	0	0	1	1.97917	Sliding Hip Screw	4	0	0		Skilled Nursing Facility	1	1	0	0	0	0	0	0
63	R intertrochanteric fx	31A	31A1.2			62	0	0	10	GLF	0	15	0	0	3	2	1	0		4.1	1			Hlthcare Part MCD HMO	1	2	25	0	0	0	0	0	0	1	2.83333	Long Cephalomedullary Nail	3	0	0		Skilled Nursing Facility	0	0	0	0	0	0	0	0
64	L intertrochanteric fracture	31B	31B3			79	0	0	7	GLF	0	15	0	0	3	5	2	1	1	2.5	1	NSTEMI		MEDICARE PART A AND B	1	4	22.73	1	0	0	1	1	1	1	2.83333	Sliding Hip Screw	3	1	1	159	Deceased	1	3	1	0	0	0	0	0
65	R intertrochanteric fx	31A	31A2.2			97	1	0	4	GLF	0	15	0	0	3	0	2	0		3.7	0			Medicare	1	3	20.2	0	0	0	0	0	0	1	0.435417	Long Cephalomedullary Nail	3	0	0		Skilled Nursing Facility	1	1	0	0	0	0	0	0
66	L intertrochanteric fracture	31A	31A2.2			67	1	0	11	GLF	0	15	0	0	3	3	2	1	0	3.9	0			HIP MCD HMO	0	6	18.29	1	0	0	1	1	1	1	2.83333	Short Cephalomedullary Nail	4	1	1	145	Deceased	1	6	1	1	0	1	1	0
67	L intertrochanteric fracture	31A	31A1.2			81	1	0	7	GLF	0	13	1	1	3	1	2	1		3.4	0			Medicare	3	1	20.11	0	0	0	0	0	0	1	2	Sliding Hip Screw	3	0			Skilled Nursing Facility	1	2	0	1	0	0	0	0
68	R intertrochanteric fx	31A	31A2.2			82	1	0	12	GLF	0	15	0	0	3	2	2	1	0	3.7	0			Medicare	0	1	15	1	0	0	0	0	0	1	3.72917	Long Cephalomedullary Nail	3	0	0		Skilled Nursing Facility	1	2	0	0	0	0	1	0
69	R intertrochanteric fx	31A	31A3.2			67	0	0	5	GLF	0	15	0	0	3	1	1	0		3.5	0			Medicare	1	6	22.2	1	0	0	0	0	1	1	0.666667	Long Cephalomedullary Nail	3	0	0		Home with Health Services	1	1	0	0	0	0	0	0
70	R femoral neck fx	31B	31B2.2			59	0	0	8	GLF	0	15	0	0	3	0	1	0	1	4.3	0			BCBS	1	2	24.28	0	0	0	0	0	0	1	2.77083	Total Hip Arthroplasty	2	0	0		Acute Rehabilitation Facility	1	1	0	0	0	0	0	0
71	R femoral neck fracture	31B	31B2.2			84	0	0	7	GLF	0	15	0	0	3	1	2	1		4.3	1			Medicare	0	1	24.4	0	0	0	0	0	0	1	0.986111	Hemiarthroplasty	4	0			Skilled Nursing Facility	0	0	0	0	0	0	0	0
72	R intertrochanteric fx	31A	31A1.2			85	1	0	19	GLF	0	14	0	0	3	6	2	1	0	3.6	1	CAD s/p CABG, afb	Apixaban	MEDICARE PART A AND B	3	6	24.4	1	0	0	1	1	1	1	3.16667	Sliding Hip Screw	4	1	1	400	Deceased	1	4	1	1	0	0	1	0
73	L intertrochanteric fracture	31A	31A1.2			57	0	0	23	GLF	0	15	0	0	3	6	2	1		3.5	0			Medicaid	2	2	23.5	1	0	0	0	0	1	1	3.0625	Long Cephalomedullary Nail	3	0	0		Skilled Nursing Facility	1	1	0	0	0	0	0	0
74	R femoral neck fracture	31B	31B1.3			65	1	0	9	GLF	0	15	0	0	3	2	1	0		3.4	0			Medicare	0	1	18.65	0	0	0	0	1	0	1	1.39583	Hemiarthroplasty	3	0			Home	1	2	0	0	0	0	0	0
75	R intertrochanteric fx	31A	31A3.3			73	1	0	4	GLF	0	15	0	0	3	0	1	0		4	0			BCBS Commercial	1	3	26.7	0	0	0	0	0	0	1	1	Long Cephalomedullary Nail	3	0	0		Skilled Nursing Facility	1	1	0	0	0	0	0	0
76	R Subtrochanteric femur fx	32A	32A3	a		68	0	0	15	GLF	0	15	0	0	3	1	1	1	1	4.6	1	prophylaxis		WELLCARE MCR HMO	1	1	29.41	0	0	0	0	0	0	1	1.42569	Long Cephalomedullary Nail	3	0	0		Skilled Nursing Facility	1	1	0	0	0	0	0	0
77	L basicervical femoral neck fracture	31B	31B3			93	1	0	6	GLF	0	15	0	0	3	0	2	0		3.6	0			Medicare	3	1	25.09	0	0	0	0	0	0	1	0.583333	Sliding Hip Screw	3	0			Skilled Nursing Facility	1	1	0	0	0	0	0	0
78	L intertrochanteric fracture	31A	31A2.2			97	1	0	9	GLF	0	15	0	0	3	0	2	0	1	3.9	0			Elderplan MCR HMO		1	21.3	0	0	0	0	0	0	1	2.72917	Short Cephalomedullary Nail	4	0	0		Skilled Nursing Facility	1	1	0	0	0	0	0	0
79	L intertrochanteric fracture	31A	31A1.2			80	0	0	5	GLF	0	15	0	0	3	2	1	0		3.6	1			Medicare	1	3	22.2	0	0	0	0	0	0	1	1.0625	Sliding Hip Screw	3	0	0		Acute Rehabilitation Facility	1	2	0	0	0	0	1	0
80	R Periprosthetic femur fracture	Periprosthetic	Postop Periprosthetic		B1	91	1	0	3	GLF	0	15	0	0	4	0	1	1	0	3	0			AARP UNITED HEALTHCARE	0	5	27.43	1	0	0	0	0	0	0		Nonoperative		0	0		Skilled Nursing Facility	0	0	0	0	0	0	0	0
81	R femoral neck fracture, L DR fx, L th P1 finger fracture	31A	31A2.3			59	0	0	4	GLF	0	15	0	0	3	0	1	0	1	3.5	0			BCBS Commercial	0	1	25.1	0	0	0	0	0	0	1	1.83333	Short Cephalomedullary Nail	2	0	0		Home	1	1	0	0	0	0	0	0
82	L periprosthetic femur fx about total hip replacement (vancouver B1)	Periprosthetic	Postop Periprosthetic		B1	79	1	0	7	GLF	0	15	0	0	3	3	1	1	1	4	0			Healthfirst	0	3	23.04	0	0	0	0	0	0	1	0.876389	Periprosthetic Fracture Plating	3	0	0		Skilled Nursing Facility	1	1	0	0	0	0	0	0
83	R intertrochanteric fx	31A	31A2.2			94	1	0	6	GLF	0	15	0	0	3	1	2	0		3.8	0			UHC OXFORD MCR NETWORK	1	1	23.3	1	0	0	0	0	1	1	2.83333	Short Cephalomedullary Nail	3	0	0		Skilled Nursing Facility	1	3	0	0	0	0	1	0
84	R intertrochanteric fx	31A	31A3.1			83	1	0	6	GLF	0	15	0	0	3	0	1	0		4	1			Medicare	0	1	19.5	0	0	0	0	0	0	1	2.14583	Long Cephalomedullary Nail	3	0	0		Acute Rehabilitation Facility	1	1	0	0	0	0	0	0
85	R intertrochanteric fx	31A	31A2.2			76	1	0	6	GLF	0	15	0	0	3	0	1	0	0	4.3	0			Healthfirst MCR HMO	1	3	26.78	0	0	0	0	0	0	1	2.08333	Short Cephalomedullary Nail	3	0	0		Home with Health Services	1	1	0	0	0	0	0	0
86	R intertrochanteric fx	31A	31A2.2			79	1	0	9	GLF	0	15	0	0	3	0	1	0		3.3	0			Elderplan MCR HMO	1	3	18.9	0	0	0	0	0	0	1	2	Short Cephalomedullary Nail	3	0	0		Skilled Nursing Facility	1	1	0	0	0	0	0	0
87	Open tib/fib, open radial fx, L femoral neck fracture, SAH	31B	31B1.3			59	0	0	30	Ped Struck	1	5	3	1	4	0	1	0	1	3.5	0			Health Plus MCD Amerigroup	1	1	24.3	0	0	0	0	0	0	1	0.125	Closed Reduction Percutaneous Pinning	4	1			Skilled Nursing Facility	1	3	0	1	0	0	0	0
88	L intertrochanteric fracture	31A	31A2.2			88	0	0	9	GLF	0	15	3	0	3	0	1	1		3	1			UHC OXFORD MCR NETWORK	0	1	16.7		0	0	0			1	21.5	Short Cephalomedullary Nail	3	0	0		Skilled Nursing Facility	1	3	0	0	0	0	0	0
89	L femoral neck fracture	31B	31B1.1			82	1	0	5	GLF	0	15	0	0	3	1	2	1		3.5	0			Medicare	0	1	19.73	0	0	0	0	0	0	1	1.16667	Closed Reduction Percutaneous Pinning	3	0			Acute Rehabilitation Facility	0	0	0	0	0	0	0	0
90	R intertrochanteric fx	31A	31A1.2			88	1	0	6	GLF	0	15	0	0	3	2	2	0		3.8	1			Medicare	3	3	21.7	1	0	0	0	0	0	1	0.833333	Short Cephalomedullary Nail	3	0	0		Home with Health Services	0	0	0	0	0	0	0	0
91	R femoral neck fx	31B	31B2.2			91	1	0	7	GLF	0	15	0	0	3	0	1	0	0	4.2	0			Medicare	0	1	29.35	0	0	0	0	0	0	1	2	Hemiarthroplasty	3	0	0		Home	0	0	0	0	0	0	0	0
92	L intertrochanteric fracture	31A	31A1.3			79	1	0	5	GLF	0	13	0	0	3	2	2	1		4.1	1			Medicaid	0	1	19.4	0	0	0	0	0	0	1	1.875	Short Cephalomedullary Nail	4	0	1	46	Skilled Nursing Facility	0	0	0	0	0	0	0	0
93	R DR fx, R IT fx	31A	31A1.2			61	1	0	11	GLF	0	14	0	0	3	3	2	0	1	3.7	0			Medicaid	1	1	25.9	1	0	0	0	0	1	1	2.33333	Short Cephalomedullary Nail	4	0	0		Skilled Nursing Facility	0	0	0	0	0	0	0	0
94	L intertrochanteric fracture	31A	31A2.3			69	1	0	5	GLF	0	15	0	0	3	1	1	0	1	3.4	0			Generic MLTC MDCD HMO	1	1	18.9	1	0	0	0	0	0	1	1.70833	Short Cephalomedullary Nail	4	0	0		Skilled Nursing Facility	1	1	0	0	0	0	0	0
95	L intertrochanteric fracture	31A	31A1.3			62	1	0	16	GLF	0	15	0	0	3	2	2	1	1	3.4	1	DVT	Rivaroxaban	United Healthcare Comm Plan MCD	0	1	29.7		0	0	0	0		1	1	Short Cephalomedullary Nail	3	0	0		Skilled Nursing Facility	1	1	0	0	0	0	0	0
96	R intertrochanteric fx	31A	31A2.2			61	1	0	6	Bike Accident	1	15	0	0	3	3	3	1	1	3.8	1	afib	Warfarin	Medicare	0	2	41.7	0	0	0	0	0	0	1	2.08333	Short Cephalomedullary Nail	3	0	0		Skilled Nursing Facility	1	1	0	0	0	0	0	0
97	SDH, R femoral neck fx	31A	31A2.2			67	0	0	26	Fall From Height	1	15	4	2	3	1	1	1	1	3.8	1			Medicare	1	1	24.82	0	0	0	0	0	0	1	1	Short Cephalomedullary Nail	3	1	0		Skilled Nursing Facility	1	1	0	0	0	0	0	0
98	L femoral neck fracture	31B	31B2.3			76	1	0	11	GLF	0	15	0	0	3	0	1	0		4.3	0			None	0	3	26.37	0	0	0	0	0	0	1	1.91667	Hemiarthroplasty	2	0			Home	1	1	0	1	0	0	0	0
99	periprosthetic hip fracture	Periprosthetic	Postop Periprosthetic		B1	81	1	0	5	GLF	0	15	0	0	3	2	1	1		3.8	0			Medicare	3	3	36.34	0	0	0	0	0	0	0		Nonoperative		0			Skilled Nursing Facility	1	1	0	0	0	0	1	0
100	Periprosthetic Hip Fracture	Periprosthetic	Postop Periprosthetic		B2	58	1	0	5	GLF	0	15	0	0	3	1	1	0	1		1	Post op	Enoxaparin	United Healthcare	1	1	37.2		0	0	0	0	0	1	1	Revision Total Hip Arthroplasty	2	0	0		Home with Health Services	1	1	0	0	0	0	0	0
101	L femoral neck fracture	31B	31B3			74	1	0	4	GLF	0	15	0	0	3	1	1	0		3.4	1			Affinity MCD	3	2	16.64	0	0	0	0	0	0	1	1.08333	Sliding Hip Screw	4	0			Acute Rehabilitation Facility	1	1	0	0	0	0	0	0
102	R displaced femoral neck fracture with extension into intertrochanteric area	31B	31B3			89	0	0	23	GLF	0	15	0	0	3	0	2	1		1.6	0			Hip MCR	1	1	33.21	0	0	0	0	0	0	1	2.25	Sliding Hip Screw	4	0			Skilled Nursing Facility	1	1	0	0	0	0	0	0
103	R intertrochanteric fx	31A	31A1.3			88	1	0	7	GLF	0	15	0	0	3	3	1	1	0	3	0			Medicare		6	18.29		0	0	0	0		1	1.97917	Short Cephalomedullary Nail	3	0	0		Skilled Nursing Facility	1	1	0	0	0	0	0	0
104	L femoral neck fracture	31B	31B1.2			86	1	0	5	GLF	0	15	0	0	3	0	2	1	1	2.5	0			Medicare	2	3	32.6	1	0	0	0	0	1	1	2.70833	Closed Reduction Percutaneous Pinning	4	0			Acute Rehabilitation Facility	1	2	1	0	0	0	0	0
105	L femoral neck fx	31B	31B1.3			56	0	0	9	GLF	0	12	0	0	3	1	1	0		3.8	0			United Healthcare MCD	0	2	26.61	0	0	0	0	0	0	1	0.875	Sliding Hip Screw	3	0			Skilled Nursing Facility	1	2	1	0	0	0	0	0
106	L intertrochanteric fx	31A	31A3.3			73	1	1	0	GLF	0	15	0	0	3	4	3	1	0	3.4	1	CAD		MEDICARE A AND B	1	4	27	0	0	0	0	0	0	0		Nonoperative		0	0		Home	0	0	0	0	0	0	0	0
107	L intertrochanteric fracture	31A	31A1.3			88	1	0	6	GLF	0	15	0	0	3	0	1	0	1	3.6	0			Medicare	0	1	25.8	0	0	0	0	0	0	1	1.375	Short Cephalomedullary Nail	3	0	0		Skilled Nursing Facility	1	2	0	0	0	0	1	0
108	R fem neck fx, open R distal radius fx, R unstable elbow dislocation	31B	31B1.3			79	1	0	11	GLF	0	15	0	0	4	0	1	1		4.1	0			Medicare	3	1	19.5	0	0	0	0	0	0	1	0.375	Hemiarthroplasty	4	1			Skilled Nursing Facility	1	4	0	1	0	0	0	0
109	R Subtrochanteric femur fx	32A	32A3	a		76	1	0	8	GLF	0	15	0	0	3	0	1	1	1	4.9	1	prophylaxis		METROPLUS MCD HMO	3	4	27.18	0	0	0	0	0	0	1	0.807639	Long Cephalomedullary Nail	3	0	0		Acute Rehabilitation Facility	0	0	0	0	0	0	0	0
110	L femoral neck fracture	31B	31B1.3			66	0	0	8	GLF	0	15	0	0	3	1	1	0		3.6	0			Medicare	0	1	26.6	0	0	0	0	0	0	1	1	Closed Reduction Percutaneous Pinning	3	0	0		Home	0	0	0	0	0	0	0	0
111	L subtrochanteric femoral shaft fx	32C	32C2	i		82	1	0	6	GLF	0	15	0	0	4	0	1	1	1	3.7	1	Prophylaxis		AETNA MEDICARE	0	1	32.6	0	0	0	0	0	0	1	0.622222	Long Cephalomedullary Nail	3	0	0		Skilled Nursing Facility	1	1	0	0	0	0	1	0
112	L intertrochanteric fx	31A	31A3.3			65	0	0	5	Bike Accident	1	15	0	0	3	1	1	0	1	3.6	0			UHC OXFORD MCR NETWORK	0	1	23.8	0	0	0	0	0	0	1	0.145833	Short Cephalomedullary Nail	2	0	0		Acute Rehabilitation Facility	1	1	0	0	0	0	0	0
113	L intertrochanteric fx	31A	31A1.2			59	1	0	18	GLF	0	15	0	0	3	1	1	0		4.3	1			None	0	2	22.2	0	0	0	0	0	0	1	1.66667	Sliding Hip Screw	3	0			Home with Health Services	0	0	0	0	0	0	0	0
114	R femoral neck fracture	31B	31B1.3			77	1	0	11	GLF	0	15	0	0	3	2	1	0		4.3	1			Medicare	3	1	25.91	0	0	0	0	0	0	1	1.04167	Hemiarthroplasty	3	0			Home	1	1	0	0	0	0	0	0
115	L intertrochanteric fracture	31A	31A1.3			90	1	0	9	GLF	0	15	0	0	3	3	2	1	1	3.8	1			Medicare	3	1	30	0	0	0	0	0	0	1	0.625	Short Cephalomedullary Nail	3	0	0		Skilled Nursing Facility	1	1	0	1	0	0	0	0
116	R IT fx	31A	31A2.3			69	1	0	4	GLF	0	15	0	0	3	1	1	1	0	3.5	0			Generic MLTC MDCD HMO	1	1	18.9	1	0	0	0	0	0	1	1.20833	Short Cephalomedullary Nail	4	0	0		Skilled Nursing Facility	0	0	0	0	0	0	0	0
117	L intertrochanteric fracture	31A	31A1.3			88	1	0	5	GLF	0	14	0	2	3	0	1	0	1	4.3	0			Generic MLTC MDCD HMO	1	4	23.1	0	0	0	0	0	0	1	0.916667	Short Cephalomedullary Nail	3	0	0		Acute Rehabilitation Facility	1	1	0	0	0	0	0	0
118	L intertrochanteric fracture	31A	31A1.2	n		89	0	0	5	Bike Accident	1	14	0	0	3	1	1	0		3.8	0			Medicare	1	1	22	0	0	0	0	0	0	1	0.791667	Sliding Hip Screw	3	0	0		Acute Rehabilitation Facility	1	1	0	0	0	0	0	0
119	R IT hip fx	31A	31A1.2			86	0	0	12	GLF	0	15	0	0	3	1	1	0		4.1	1	afib	Rivaroxaban	Medicare	1	1	25.84	0	0	0	0	0	0	1	1	Short Cephalomedullary Nail	4	0	0		Home with Health Services	0	0	0	0	0	0	0	0
120	L femoral neck fx	31B	31B2.2			96	0	0	6	trampled by a horse	1	15	0	0	3	0	1	0	1	3.9	0			Medicare	3	2	24.3	0	0	0	0	0	0	1	0.854167	Hemiarthroplasty	4	0			Skilled Nursing Facility	0	0	0	0	0	0	0	0
121	L femoral neck fracture	31B	31B1.3			76	1	0	17	GLF	0	14	0	0	3	2	1	0		2.5	0			Medicaid	0	3	17.37	0	0	0	0	0	0	1	2.125	Hemiarthroplasty	3	0			Home	1	1	0	0	1	0	0	0
122	R femoral neck fracture	31B	31B2.2			84	1	0	18	GLF	0	14	0	0	3	2	2	1		3.8	0			Medicare	3	3	25.19	0	0	0	0	0	0	1	5.04167	Hemiarthroplasty	4	0			Home	1	1	0	0	0	0	0	0
123	L femoral neck fracture	31B	31B1.3			75	0	0	17	GLF	0	15	0	0	3	3	1	0	0	2.8	1		Warfarin	Medicare	0	1	20.96	0	0	0	0	1	0	1	1.39583	Hemiarthroplasty	4	0			Skilled Nursing Facility	1	2	0	0	1	0	0	0
124	L intertrochanteric fracture	31A	31A2.2			84	1	0	3	GLF	0	14	0	0	3	4	3	1	1	3.4	1	afib, TIA, CAD, MI s/p 5 stents	Clopidogrel	Medicare	3	1	21.09	1	0	0	0	1	1	0		Nonoperative		0	1	64	Hospice	0	0	0	0	0	0	0	0
125	R femoral neck fracture	31B	31B1.3			88	1	0	4	GLF	0	15	0	0	3	1	1	0	0	2.9	0			Medicare	1	1	18.9	1	0	0	0	0	1	1	0.958333	Hemiarthroplasty	3	0			Skilled Nursing Facility	1	1	0	0	0	0	0	0
126	L intertrochanteric fracture	31A	31A2.2			77	1	0	5	GLF	0	15	0	0	3	0	1	0	1	3.8	0			Medicare	1	1	19.4	0	0	0	0	0	0	1	1.45833	Short Cephalomedullary Nail	3	0	0		Skilled Nursing Facility	1	1	0	0	0	0	0	0
127	L femoral neck fracture	31B	31B1.3			67	0	0	9	Fall From Height	1	15	0	0	3	3	1	0	1	4	1	MVP/MR		Hip Commercial	1	1	14.8	0	0	0	0	0	0	1	3	Total Hip Arthroplasty	3	0	0		Acute Rehabilitation Facility	0	0	0	0	0	0	0	0
128	R femoral neck fracture	31B	31B1.3			89	1	1	0	GLF	0	15	0	0	3	1	1	0	0	3.6	1	Heart Health		VNSNY CHOICE FIDA COMPLETE	3	2	19.18		0	0	0	0		0		Nonoperative		0	0		Left Against Medical Advice	0	0	0	0	0	0	0	0
129	L Subtroch Pathologic Fx	32C	32C3			91	1	0	1	GLF	0	15	0	0	3	4	3	1	0	2.7	0			MEDICARE A AND B	0	1		0	0	0	0	0	0	0		Nonoperative		0	0		Home	1	1	0	0	0	0	0	0
130	L intertrochanteric fracture	31A	31A2.2			97	1	0	9	GLF	0	15	0	0	3	0	2	1	0	4.3	1			BCBS Commercial	3	1	20.9	0	0	0	0	0	0	1	1.58333	Long Cephalomedullary Nail	4	1			Skilled Nursing Facility	1	1	0	0	0	0	1	0
131	R intertrochanteric fx	31A	31A2.2			78	1	0	2	GLF	0	6	0	1	3	2	3	1	1	3.1	1			Medicare	3	1	16.34	1			1	1	1	0		Nonoperative		1	1	25	Deceased	1	2	0	1	0	0	0	0
132	L femoral neck fracture	31B	31B1.3			76	1	0	11	GLF	0	15	0	0	3	1	1	1		3.9	0			Medicare	3	1	21.55	0	0	0	0	0	0	1	1.0625	Hemiarthroplasty	4	0			Skilled Nursing Facility	1	1	0	0	0	0	0	0
133	periprosthetic hip fracture	Periprosthetic	Postop Periprosthetic		C	76	1	0	10	GLF	0	14	0	0	3	2	1	1		2.5	1	Post op	Rivaroxaban	Medicaid	0	3	17.37	0	0	0	0	0	0	1	2	Periprosthetic Fracture Plating	3	1			Skilled Nursing Facility	0	0	0	0	0	0	0	0
134	L intertrochanteric fracture	31A	31A2.2			87	1	0	9	GLF	0	15	0	0	3	3	2	1		3.7	1			Medicare	3	1	22.6	0	0	0	0	0	0	1	2.54167	Short Cephalomedullary Nail	3	0			Skilled Nursing Facility	0	0	0	0	0	0	0	0
135	L intertrochanteric fracture	31A	31A1.2			76	0	0	9	Ped Struck	1	15	0	0	3	0	1	0	1	3.8	0			Generic No Fault	1	6	19.8		0	0	0	0		1	1	Short Cephalomedullary Nail	3	0			Skilled Nursing Facility	1	1	0	0	0	0	0	0
136	L intertrochanteric fx	31A	31A1.2			80	1	0	5	GLF	0	15	0	0	3	7	1	1	1	3.2	1	afib	Apixaban	MEDICARE PART A AND B	1	1	22.14	0	0	0	0	0	0	1	1.875	Short Cephalomedullary Nail	3	0	0		Skilled Nursing Facility	1	2	0	1	0	0	0	0
137	L IT hip fx, L tibial plateau	31A	31A1.3			76	1	0	11	Ped Struck	1	15	0	0	3	0	1	0	1	2.1	0			OTHER AUTO/NO FAULT	1	1	19.14	0	0	0	0	0	0	1	1.125	Sliding Hip Screw	2	1	0		Skilled Nursing Facility	1	3	0	0	0	0	0	0
138	L subtrochanteric fx	32C	32C2	i		59	1	0	6	GLF	0	15	0	0	3	2	3	1	0	3.8	0			MEDICARE A AND B	0	2		0	0	0	0	0	0	1	1.73194	Long Cephalomedullary Nail	3	0	0		Home	0	0	0	0	0	0	0	0
139	L hip IT fx	31A	31A2.2			93	1	0	6	GLF	0	15	0	0	3	1	2	1	1	4	0			MEDICARE PART A AND B	3	1	15.44		0	0	0	0		1	1.95833	Sliding Hip Screw	4	1	0		Skilled Nursing Facility	1	1	0	0	0	0	0	0
140	Displaced, unstable R subtrochanteric fx	31A	31A3.1			90	1	0	9	GLF	0	15	0	0	3	0	1	1	1	3.5	1	Prophylaxis		MEDICARE PART A AND B	1	1	21.12	0	0	0	0	0	0	1	1.84792	Long Cephalomedullary Nail	4	1	0		Skilled Nursing Facility	1	1	0	0	0	0	0	0
141	R femoral neck fracture	31B	31B2.1			85	0	0	9	GLF	0	15	0	0	3	1	1	0	1	3.8	1	CAD, afib, AS, s/p Pacemaker	Rivaroxaban	GLOBE LIFE INSURANCE COMPANY	1	1	20.2	1	0	0	0	0	1	1	3.27083	Hemiarthroplasty	4	1			Skilled Nursing Facility	1	2	1	1	0	0	0	0
142	L basicervical hip fracture	31B	31B3			73	1	0	5	GLF	0	15	0	0	3	0	1	0		3.8	0			AARP MEDICARE COMPLETE	0	1		0	0	0	0	0	0	1	1.70833	Sliding Hip Screw	1	0			Home with Health Services	0	0	0	0	0	0	0	0
143	L femoral neck fracture	31B	31B1.1			66	1	0	6	GLF	0	15	0	0	3	0	1	0	1	4.1	0			MEDICARE PART A AND B	0	1	18.8	0	0	0	0	0	0	1	0.88875	Total Hip Arthroplasty	2	0	0		Home with Health Services	1	1	0	0	0	0	0	0
144	L femoral neck fracture	31B	31B1.3			88	1	0	5	GLF	0	15	0	0	3	3	2	1	0	2	1	afib	dabigatran	Medicare	0	1	20.9	1	0	0	1	1	1	1	1.375	Hemiarthroplasty	4	1	1	105	Hospice	1	1	1	0	0	0	0	0
145	R femoral neck fracture	31B	31B1.1			80	1	0	4	GLF	0	15	0	0	3	0	1	0		4.1	0			BCBS MEDIBLUE MEDICARE HMO	0	1		0	0	0	0	0	0	1	0.9375	Closed Reduction Percutaneous Pinning	2	0			Skilled Nursing Facility	1	1	0	0	0	0	0	0
146	R intertrochanteric fx	31A	31A1.3			71	1	0	15	GLF	0	15	0	0	3	2	1	0		3.2	0			UHC OXFORD MCR NETWORK	0	1	13.8	0	0	0	0	0	0	1	0.791667	Short Cephalomedullary Nail	4	0			Skilled Nursing Facility	1	2	0	0	0	0	0	0
147	R intertrochanteric fx	31A	31A2.3			85	1	0	5	GLF	0	14	0	0	3	1	1	0	0	1.4	0			MEDICARE PART A AND B	0	1	18.9	1	1	1	1	1	1	1	5	Short Cephalomedullary Nail	4	1	0		Deceased	1	5	0	0	0	1	0	1
148	R subtrochanteric fx	32A	32A3	a		63	0	0	4	GLF	0	15	0	0	3	6	1	0	1		0			UNITED HLTHCARE COMM	1	1	29.42	0	0	0	0	0	0	1	0.425	Long Cephalomedullary Nail	3	0	0		Home	0	0	0	0	0	0	0	0
149	L basicervical femoral neck fracture	31B	31B3			82	0	0	5	GLF	0	15	0	0	3	0	1	0			0			OTHER COMMERCIAL	3	1		0	0	0	0	0	0	1	0.625	Short Cephalomedullary Nail	2	0			Home	0	0	0	0	0	0	0	0
150	Periprosthetic Hip Fracture	Periprosthetic	Postop Periprosthetic		B2	84	1	0	5	Atraumatic	0	15	0	0	3	0	2	1	1		1	Post op	Enoxaparin	Medicare	3	1	26.7	1	0	0	0	0	0	1	0.75	Revision Total Hip Arthroplasty	2	0	0		Skilled Nursing Facility	1	1	0	0	0	0	0	0
151	L femoral neck fracture	31B	31B1.3			78	1	0	4	GLF	0	14	0	0	3	1	1	0	0	2.5	0			MEDICARE PART A AND B	1	1	16.3	0	0	0	0	0	0	1	2.04167	Hemiarthroplasty	3	0	0		Skilled Nursing Facility	0	0	0	0	0	0	0	0
152	R IT fx	31A	31A1.2			89	0	0	5	GLF	0	15	0	0	3	1	1	1		3	1	CAD	Rivaroxaban	Medicare	1			0	0	0	0	0	0	1	0.6875	Sliding Hip Screw	3	0			Skilled Nursing Facility	0	0	0	0	0	0	0	0
153	R intertrochanteric fx	31A	31A1.2			90	0	0	8	Fall From Height	1	15	0	0	3	4	1	0	1	4.2	1		Clopidogrel	BCBS	1	2	18.7	0	0	0	0	0	0	1	1.54167	Short Cephalomedullary Nail	3	0	0		Skilled Nursing Facility	0	0	0	0	0	0	0	0
154	L intertrochanteric fx	31A	31A1.3			82	1	0	6	GLF	0	11	0	0	3	0	1	1	0	4	0			MEDICARE PART A AND B	3	4	21.09	0	0	0	0	0	0	1	3	Short Cephalomedullary Nail	4	1	0		Skilled Nursing Facility	1	2	0	0	0	0	0	0
155	L intertrochanteric fracture	31A	31A2.3			88	1	0	9	GLF	0	15	1	1	3	0	2	1		3.6	0			Medicare	2	1	26.89	0	0	0	0	0	0	1	1.125	Short Cephalomedullary Nail	3	0			Skilled Nursing Facility	1	1	0	1	0	0	0	0
156	L femoral neck fracture	31B	31B3			81	1	0	5	GLF	0	15	0	0	3	0	1	0	1		0			medicare	3	1	26.3	0	0	0	0	0	0	1	0.770833	Hemiarthroplasty	3	0	0		Skilled Nursing Facility	0	0	0	0	0	0	0	0
157	R intertrochanteric fx, R DR fx	31A	31A1.3			67	1	0	6	GLF	0	15	0	0	3	1	1	0	1	3.3	0			OTHER AUTO/NO FAULT	1	1	23.25	0	0	0	0	0	0	1	1.29167	Short Cephalomedullary Nail	2	0	0	35.65	Home with Health Services	0	0	0	0	0	0	0	0
158	R intertrochanteric fx	31A	31A3.2			79	1	0	7	GLF	0	15	0	0	3	0	1	0	0	4.4	0			Healthfirst MCR HMO	1	3	32.8	0	0	0	0	0	0	1	2.04167	Long Cephalomedullary Nail	3	0			Acute Rehabilitation Facility	0	0	0	0	0	0	0	0
159	L femoral neck fracture	31B	31B2.1			59	1	0	4	GLF	0	15	0	0	3	0	1	0		4.1	0			OXFORD HEALTH PLANS FREEDOM	1	1		0	0	0	0	0	0	1	0.802083	Closed Reduction Percutaneous Pinning	2	0			Home with Health Services	1	1	0	0	0	0	0	0
160	L intertorchanteric fracture	31A	31A2.2			93	0	0	10	GLF	0	15	0	0	3	0	1	1	1	3.3	0			MEDICARE PART A AND B		1	25.05	1	0	0	0	1	1	1	0.8125	Long Cephalomedullary Nail	3	1	0		Skilled Nursing Facility	1	1	0	0	0	0	0	0
161	R IT fx	31A	31A3.1			58	0	0	25	MVA	1	15	1	0	3	2	1	0	1	3.4	1			GENERIC NO FAULT	1	2	33.8	0	0	0	0	0	0	1	0.375	Long Cephalomedullary Nail	3	0	0		Home	1	2	0	0	0	0	0	0
162	R periprosthetic hip fracture, Vancouver AL type	Periprosthetic	Postop Periprosthetic		B2	81	1	0	11	misstep, leg twisted	0	15	0	0	3	0	1	1	0		0			BCBS MEDIBLUE MEDICARE HMO	3	1	24.3	0	0	0	0	0	0	1	1.90556	Revision Total Hip Arthroplasty	2	0	0		Skilled Nursing Facility	1	3	0	1	0	0	0	0
163	R intertrochanteric fracture	31A	31A2.3			80	0	0	5	GLF	0	15	0	0	3	7	1	1	1		1			MEDICARE PART A AND B	1	1	22.27	0	0	0	0	0	0	1	1.875	Short Cephalomedullary Nail	3	0			Skilled Nursing Facility	1	2	0	1	0	0	0	0
164	R femoral neck fracture	31B	31B1.3			90	1	0	5	GLF	0	15	0	0	3	2	1	1	1	3.4	1	afib, TIA	Rivaroxaban	MEDICARE PART A AND B	1	1	19.73	1	0	0	0	0	0	1	1.22208	Hemiarthroplasty	4	0	0		Acute Rehabilitation Facility	1	3	0	1	0	0	0	0
165	L intertrochanteric fracture	31A	31A1.2			81	1	0	10	GLF	0	15	0	0	3	1	1	1		3.2	1			Medicare	3	1	26.61	0	0	0	0	0	0	1	4.125	Short Cephalomedullary Nail	3	1			Skilled Nursing Facility	1	3	0	0	0	1	0	0
166	L subtrochanteric fracture	32C	32C2	i		84	1	0	6	GLF	0	15	0	0	3	0	1	1	1	3.6	1	Afib	Apixaban	HFIRST MCD ENROLLEE	3	2	42.06	0	0	0	0	0	0	1	0.713889	Long Cephalomedullary Nail	3	0	1	24	Acute Rehabilitation Facility	1	2	0	0	0	0	0	0
167	L intertorchanteric femur fracture	31A	31A1.3			100	1	0	19	GLF	0	15	0	0	3	1	3	1	0	3	1			OTHER COMMERCIAL	3	1	21.48	1	0	0	0	1	1	1	2.85417	Short Cephalomedullary Nail	4	1	0	169.6	Home with Health Services	1	3	0	0	0	0	0	0
168	R intertrochanteric fx	31A	31A1.2			65	1	0	3	GLF	0	15	0	0	3	1	1	1		3.9	0			Medicare	0			0	0	0	0	0	0	1	0.679167	Sliding Hip Screw	4	0			Acute Rehabilitation Facility	1	1	0	0	0	0	0	0
169	R intertrochanteric fx	31A	31A1.2			66	0	0	4	GLF	0	15	0	0	3	0	1	0	1	4.2	0			No Coverage	1	4	23.3	0	0	0	0	0	0	1	1.08333	Short Cephalomedullary Nail	2	0	0		Home	0	0	0	0	0	0	0	0
170	L femoral neck fracture	31B	31B1.1			92	1	0	6	GLF	0	15	0	0	3	2	2	1	0	4.3	1			medicare with supplement	3	1	28	0	0	0	0	0	0	1	1.875	Hemiarthroplasty	3	0	0		Skilled Nursing Facility	0	0	0	0	0	0	0	0
171	L femoral neck fracture	31B	31B1.3			94	1	0	4	GLF	0	15	0	0	3	1	3	1	0	3.5	0			MEDICARE PART A AND B	0	1	18.6		0	0	0			1	1.125	Total Hip Arthroplasty	2	0	0		Skilled Nursing Facility	1	1	0	0	0	0	0	0
172	R subcapital femoral neck fracture	31B	Unable to Fetch Image			92	1	0	8	GLF	0	15	0	0	3	0	1	1	1		0			MEDICARE PART A AND B	3	1	27		0	0	0	0		1	0.625	Total Hip Arthroplasty	3	1	0		Skilled Nursing Facility	1	4	0	1	0	0	1	0
173	R intertrochanteric fx	31A	31A2.2			96	0	0	9	GLF	0	15	0	0	3	1	1	1	0	3.7	1			Medicare	1	1	22.5	0	0	0	0	0	0	1	1.27083	Short Cephalomedullary Nail	3	0			Skilled Nursing Facility	1	1	0	0	0	0	0	0
174	R intertrochanteric hip fx	31A	31A3.3			94	1	0	5	GLF	0	15	0	0	3	0	1	1	1		0			MEDICARE PART A AND B	3	1	24.81	0	0	0	0	0	0	1	0.607639	Long Cephalomedullary Nail	2	0	0		Skilled Nursing Facility	1	1	0	0	0	0	0	0
175	L femoral neck fx	31B	31B2.3			63	1	0	8	GLF	0	15	0	0	3	3	1	0	0	2.9	1			HIP MCR HMO	1	2	30.3		0	0	0	0		1	0.958333	Total Hip Arthroplasty	3	0	0		Skilled Nursing Facility	1	1	0	0	0	0	1	0
176	R femoral neck fx	31B	31B1.3			77	0	0	7	GLF	0	15	0	0	3	3	1	0		4.1	1			Medicare	1			0	0	0	0	0	0	1	2.5	Hemiarthroplasty	4	0			Acute Rehabilitation Facility	0	0	0	0	0	0	0	0
177	L hip IT fx	31A	31A2.2			96	1	0	11	GLF	0	15	0	0	3	4	3	1		4	1			Aetna MCR HMO	2	6	23.9	0	0	0	0	0	0	1	0.5	Short Cephalomedullary Nail	3	0			Hospice	0	0	0	0	0	0	0	0
178	R femoral neck fracture	31B	31B1.2			64	1	0	10	GLF	0	15	0	0	3	1	1	0		3.3	0			Medicare	1	1	28.6	0	0	0	0	0	0	1	1.5	Closed Reduction Percutaneous Pinning	3	0	0		Skilled Nursing Facility	0	0	0	0	0	0	0	0
179	L femoral neck fx	31B	31B1.3			68	0	0	8	GLF	0	15	0	0	3	0	1	0	0	3.7	0			Medicare	0			0	0	0	0	0	0	1	2	Hemiarthroplasty	2	0			Skilled Nursing Facility	0	0	0	0	0	0	0	0
180	L femoral neck fx, rib fx	31A	31A2.3			69	1	0	26	MVA	1	15	0	2	3	1	1	0	1	3.8	1			Metroplus MCD HMO	1	4	32.3	0	0	0	0	0	0	1	5	Total Hip Arthroplasty	3	0	0		Acute Rehabilitation Facility	0	0	0	0	0	0	0	0
181	R intertrochanteric fracture	31A	31A1.3			96	1	0	13	GLF	0	15	0	0	3	1	1	1	1	3.9	0			MEDICARE PART A AND B	3	1	18.36	0	0	0	0	0	0	1	2.20833	Long Cephalomedullary Nail	3	1	1		Skilled Nursing Facility	1	1	0	0	0	0	0	0
182	L intertrochanteric fracture	31A	31A2.2			66	0	0	6	GLF	0	15	0	0	3	0	1	0	1	3.81	0			UNITED HEALTHCARE CHOICE	1	1	29.08	0	0	0	0	0	0	1	1.70833	Short Cephalomedullary Nail	2	0	0	51.6	Home with Health Services	1	1	0	0	0	0	0	0
183	R periprosthetic femur fracture	Periprosthetic	Postop Periprosthetic		AG	86	1	1	1	GLF	0	15	1	0	3	1	1	1	1	4	1	afib	Warfarin	MEDICARE PART A AND B	3	1	19.92	0	0	0	0	0	0	0		Nonoperative		0	0		Home with Health Services	0	0	0	0	0	0	0	0
184	R intertrochanteric fracture	31A	31A1.3			73	1	0	10	Fall From Height	1	15	0	0	3	0	1	0	1	4.3	0			BCBS MEDIBLUE MEDICARE HMO	0	1	19.57	0	0	0	0	0	0	1	0.930417	Short Cephalomedullary Nail	2	0	0		Skilled Nursing Facility	0	0	0	0	0	0	0	0
185	L hip IT fx	31A	31A1.2			82	0	0	9	GLF	0	11	0	0	3	4	1	1		4.1	0			MEDICARE PART A AND B	1	1	20	1	0	0	0	0	0	1	3.07292	Short Cephalomedullary Nail	4	0			Skilled Nursing Facility	1	1	0	0	0	0	0	0
186	L hip IT fx	31A	31A1.2			76	0	0	7	GLF	0	15	0	0	3	2	1	0		3.8	1			Medicare	0			0	0	0	0	0	0	1	0.875	Sliding Hip Screw	4	1			Skilled Nursing Facility	1	3	0	0	0	1	1	0
187	L intertrochanteric fracture	31A	31A2.3			95	1	0	6	GLF	0	14	0	0	3	0	1	1	0	3.3	0			MEDICARE PART A AND B	3	1	24.88	0	0	0	0	0	0	1	1.73958	Short Cephalomedullary Nail	3	0	0		Skilled Nursing Facility	0	0	0	0	0	0	0	0
188	L femoral neck fracture	31B	31B1.1			88	1	0	5	GLF	0	15	0	0	3	1	1	0	1	2.3	1	Heart Health		Medicaid	3	1	29	0	0	0	0	0	0	1	0.885417	Hemiarthroplasty	2	0	0		Acute Rehabilitation Facility	1	2	0	0	0	0	0	0
189	L hip IT fx	31B	31B3			96	1	0	10	GLF	0	15	0	0	3	1	2	1		3.3	1			Medicare	3			0	0	0	0	0	0	1	2.5	Short Cephalomedullary Nail	4	0			Skilled Nursing Facility	1	1	0	0	0	1	0	0
190	L proximal femur shaft fx with subtrochanteric extension	32A	32A1	a		74	1	0	28	GLF	0	15	0	0	3	2	1	1	1	3.4	0			UNITED HEALTHCARE INS AARP	3	1	39.47	1	0	0	0	0	0	1	1.94792	Long Cephalomedullary Nail	3	1	1	381	Skilled Nursing Facility	1	3	0	0	0	0	1	0
191	R femoral neck fracture	31B	31B1.1			83	1	0	4	GLF	0	15	0	0	3	0	1	0	1	3.9	0			MEDICARE PART A AND B	0	1	26.13	0	0	0	0	0	0	1	0.691667	Closed Reduction Percutaneous Pinning	3	1	0		Skilled Nursing Facility	1	1	0	0	0	0	0	0
192	L intertrochanteric fracture	31A	31A1.2			83	1	0	9	Fall From Height	1	15	0	0	3	1	1	1	0	4.3	1	heart health		Wellcare MCR HMO	0	2	18.9	0	0	0	0	0	0	1	0.9375	Short Cephalomedullary Nail	3	0	0		Skilled Nursing Facility	1	1	0	0	0	0	0	0
193	R femoral neck fracture	31B	31B1.3			89	1	0	7	GLF	0	15	0	0	3	4	1	1	0	3.6	0			Medicare	3			0	0	0	0	0	0	1	0.395833	Hemiarthroplasty	2	0			Skilled Nursing Facility	1	2	0	0	0	0	0	0
194	L intertrochanteric fracture	31A	31A2.3			79	1	0	5	GLF	0	15	0	0	3	1	1	0	0	4	0			MEDICARE PART A AND B	1	1	20.8	1	0	0	0	0	0	1	1.41667	Short Cephalomedullary Nail	3	0			Skilled Nursing Facility	1	1	0	0	0	0	0	0
195	R femoral neck fracture	31B	31B1.1			91	1	0	8	GLF	0	15	0	0	3	2	1	0	1	4.4	0			Medicaid	0	1	23.1	1	0	0	0	0	0	1	1.79167	Closed Reduction Percutaneous Pinning	3	0	0		Acute Rehabilitation Facility	0	0	0	0	0	0	0	0
196	R greater trochanter periprosthetic fracture	Periprosthetic	Postop Periprosthetic		AG	82	0	0	11	GLF	0	15	0	0	3	2	1	1	0	1.9	1	Afib, MVR		medicare with supplement	1	1	22.88	0	0	0	0	0	0	1	1.5	Periprosthetic Fracture Plating	3	1	0	38.1	Skilled Nursing Facility	1	1	0	0	0	0	0	0
197	R IT with subtroch extension	31A	31A3.1			94	1	0	6	GLF	0	15	0	0	3	0	1	1	1		0			Medicare	0	1	20.9	1	0	0	0	0	1	1	1	Long Cephalomedullary Nail	3	0			Skilled Nursing Facility	1	1	0	0	0	0	0	0
198	L hip subtrochanteric fracture	32A	32A2	b		70	0	0	9	GLF	0	15	0	0	3	2	1	0	1	3.7	1	prophylaxis		MEDICARE A AND B	0	2	29.52	0	0	0	0	0	0	1	0.395833	Long Cephalomedullary Nail	3	0	0		Acute Rehabilitation Facility	1	1	0	0	0	0	0	0
199	L femoral neck fracture	31B	31B1.1			80	1	0	24	GLF	0	15	0	0	3	1	1	1		4.3	0			Medicare	1	1	22	0	0	0	0	0	0	1	1.39583	Closed Reduction Percutaneous Pinning	3	0			Skilled Nursing Facility	1	2	1	1	0	0	0	0
200	L hip IT fx	31A	31A3.3			89	1	0	5	GLF	0	15	0	0	3	0	1	0	0	3.9	0			MEDICARE PART A AND B	0	2	25.4	0	0	0	0	0	0	1	0.4375	Long Cephalomedullary Nail	3	0			Acute Rehabilitation Facility	1	1	0	0	0	0	0	0
201	L femoral neck fx	31B	31B1.1	*		93	1	0	16	GLF	0	15	0	0	3	3	1	0	0	3.8	0			Medicare	1			0	0	0	0	0	0	1	0.958333	Hemiarthroplasty	3	0			Skilled Nursing Facility	1	1	0	0	0	0	1	0
202	L femoral neck fracture	31B	31B1.3			68	1	0	7	GLF	0	15	0	0	3	1	1	0	1		0			Medicare	1	1	24.1	0	0	0	0	0	0	1	1.5	Total Hip Arthroplasty	2	0	0		Home with Health Services	1	1	0	0	0	0	0	0
203	Left IT hip fx	31A	31A1.2			94	1	0	7	GLF	0	15	0	0	3	0	1	0	1	3.5	0			MEDICARE PART A AND B	3	1	13.3	1	0	0	0	0	0	1	1.72917	Short Cephalomedullary Nail	3	0			Acute Rehabilitation Facility	1	4	0	0	0	1	1	0
204	L femoral neck fracture	31B	31B1.3			79	1	0	8	GLF	0	15	0	0	3	4	1	1	0	3.8	1		Clopidogrel	medicare with supplement	3	1	19.8	0	0	0	0	0	0	1	1.1875	Hemiarthroplasty	3	0	0		Skilled Nursing Facility	1	3	0	0	0	0	1	0
205	R femoral neck fracture	31B	31B2.1			83	0	0	7	GLF	0	15	0	0	3	1	1	0		3.9	0			Medicare	1			0	0	0	0	0	0	1	1.0625	Hemiarthroplasty	2	1			Acute Rehabilitation Facility	0	0	0	0	0	0	0	0
206	L intertrochanteric fracture	31A	31A2.2			87	0	0	3	GLF	0	14	0	0	3	2	2	1	1	3.6	1	CVA	Warfarin	Medicare	1	1	24.84	1	0	0	0	0	0	1	0.8125	Short Cephalomedullary Nail	4	0			Skilled Nursing Facility	0	0	0	0	0	0	0	0
207	L intertrochanteric fracture	31A	31A2.2			85	1	0	9	GLF	0	15	0	0	3	1	1	1		3.9	0			Healthfirst MCR HMO	1	1	28.4	0	0	0	0	0	0	1	1.0625	Short Cephalomedullary Nail	4	0			Skilled Nursing Facility	1	2	0	0	0	0	0	0
208	R intertrochanteric fx	31A	31A1.3			57	0	0	21	GLF	0	15	0	0	3	1	2	1	0	4	1	MI	Clopidogrel	BCBS Commercial	0	1	23.8	0	0	0	0	0	0	1	3.125	Short Cephalomedullary Nail	3	0			Skilled Nursing Facility	1	1	0	0	0	0	0	0
209	L femoral neck fracture	31B	31B1.1			70	1	0	4	GLF	0	15	0	0	3	0	1	0	0		0			Medicare	0			0	0	0	0	0	0	1	0.541667	Closed Reduction Percutaneous Pinning	2	0			Skilled Nursing Facility	0	0	0	0	0	0	0	0
210	L Femoral neck fracture	31B	31B1.3			68	1	0	7	GLF	0	15	0	0	3	2	1	0	0	2.9	0			Medicare	0			0	0	0	0	0	0	1	2.3125	Hemiarthroplasty	4	0			Skilled Nursing Facility	1	2	0	0	0	0	0	0
211	R intertrochanteric hip fracture	31A	31A2.2			79	1	0	5	GLF	0	15	0	0	3	3	1	0	0	4.1	1			MEDICARE PART A AND B	1	6	29.4	0	0	0	0	0	0	1	1.20833	Long Cephalomedullary Nail	3	0	0		Skilled Nursing Facility	1	1	0	0	0	0	0	0
212	L hip IT fx	31A	31A3.2			79	0	0	6	GLF	0	15	0	0	3	0	1	0		4.4	0			Medicare	1	2	24.38	0	0	0	0	0	0	1	1.41667	Long Cephalomedullary Nail	3	0	0		Acute Rehabilitation Facility	1	1	0	0	0	0	0	0
213	L subtroch fx	32C	32C2	i		65	1	0	11	unknown trauma	0	15	0	0	3	8	1	1	0	4.1	0			BCBS MEDICARE PPO	3	4	26.47	0	0	0	0	0	0	1	1.30278	Long Cephalomedullary Nail	3	0	0		Skilled Nursing Facility	1	1	0	0	0	0	0	0
214	L intertrochanteric fx	31A	31A1.2	n		87	1	0	5	GLF	0	15	0	0	3	1	1	1	0	3.18	0			MEDICARE PART A AND B	3	1	27.98	0	0	0	0	0	0	1	1.05542	Sliding Hip Screw	2	0	0		Skilled Nursing Facility	0	0	0	0	0	0	0	0
215	Right IT hip fx	31A	31A2.3			77	0	0	13	GLF	0	15	0	0	3	6	1	1	1	2.52	1			MEDICARE PART A AND B	1	1	20.38	1	0	0	0	0	0	1	0.708333	Sliding Hip Screw	3	1	0	28.2	Skilled Nursing Facility	1	2	0	1	0	0	1	0
216	R Vancouver A	Periprosthetic	Postop Periprosthetic		AG	84	0	0	4	GLF	0	15	0	0	3	2	1	1	1	3.4	1	CAD s/p stents		MEDICARE PART A AND B	0	1	27.4	0	0	0	0	0		0		Nonoperative		0	0		Skilled Nursing Facility	1	1	0	0	0	0	1	0
217	R FN fx	31B	31B1.1			87	1	0	5	GLF	0	15	0	0	3	3	1	0	0		1		Clopidogrel	MEDICARE PART A AND B	3	1	18.78	0	0	0	0	0	0	1	1.08333	Closed Reduction Percutaneous Pinning	3	0			Home	1	1	0	0	0	0	0	0
218	R hip basicervical femoral neck fx	31B	31B3			73	1	0	6	GLF	0	15	0	0	3	0	1	0	0	3.15	0			UNITED HEALTHCARE CHOICE	2	1	22.7	0	0	0	0	0	0	1	0.291667	Sliding Hip Screw	2	0	0		Home	0	0	0	0	0	0	0	0
219	L intertrochanteric fx	31A	31A2.2			71	1	0	7	GLF	0	15	0	0	3	0	1	0	0		1			AARP MEDICARE COMPLETE	3	1	26.64	0	0	0	0	0	0	1	3	Short Cephalomedullary Nail	2	1	0		Skilled Nursing Facility	0	0	0	0	0	0	0	0
220	R reverse obliquity IT frx	31A	31A3.3			61	1	0	4	GLF	0	15	0	0	3	0	1	0	0		0			BCBS PATHWAY X ENHANCED	2	1	24.22	0	0	0	0	0	0	1	0.0833333	Short Cephalomedullary Nail	2	0	0		Home with Health Services	0	0	0	0	0	0	0	0
221	R femoral neck fx	31B	31B1.3			83	1	0	8	GLF	0	15	0	0	3	0	1	0	1	2.9	0			MEDICARE PART A AND B	0	1	16.7	0	0	0	0	0	0	1	1.83333	Total Hip Arthroplasty	2	1	0		Home with Health Services	0	0	0	0	0	0	0	0
222	L intertrochanteric fx	31A	31A2.2			65	1	0	5	GLF	0	15	0	0	3	0	1	1	0	3.8	0			blank	1	1	17.39	0	0	0	0	0	0	1	1.83333	Sliding Hip Screw	3	0	0		Acute Rehabilitation Facility	0	0	0	0	0	0	0	0
223	L subtroch fx	32C	32C2	i		91	1	1	0	GLF	0	15	0	0	3	0	1	1	1	3.7	1	stents	Clopidogrel	BCBS COMMERCIAL	3	2	25.15	0	0	0	0	0	0					0	0		Transfer	0	0	0	0	0	0	0	0
224	R IT fx	31A	31A1.2			99	1	0	8	GLF	0	15	0	0	3	2	2	1	1		0			MEDICARE PART A AND B	3	1	27.34	1	0	0	0	0	1	1	3.125	Short Cephalomedullary Nail	4	1	0		Skilled Nursing Facility	1	2	0	0	0	0	0	0
225	L fem neck fx	31B	31B2.2			54	1	0	8	pathologic	0	15	0	0	3	6	1	0	1	3.7	0			Hospice of New York	1	4	21.48	1	0	0	0	0	1	1	0.458333	Hemiarthroplasty	2	0	1	57	Skilled Nursing Facility	0	0	0	0	0	0	0	0
226	R FN fx	31B	31B1.1			60	0	0	5	GLF	0	15	0	0	3	0	1	0	0		0			OXFORD HEALTH PLANS LIBERTY	1	1	20.6	0	0	0	0	0	0	1	0.708333	Closed Reduction Percutaneous Pinning	2	0			Home	0	0	0	0	0	0	0	0
227	L DR frx, L IT frx	31A	31A1.2			84	1	0	6	GLF	0	15	0	0	3	2	1	1	0	4.2	1	CAD	Clopidogrel	MEDICARE PART A AND B	2	1	30.74	0	0	0	0	0	0	1	1.04167	Short Cephalomedullary Nail	3	0	0		Skilled Nursing Facility	0	0	0	0	0	0	0	0
228	R pathologic hip frx	31B	31B3			74	1	0	7	GLF	0	15	0	0	3	6	1	1	1	3.9	0			MEDICAID	0	3	24.5	0	0	0	0	0	0	1	1.29167	Hemiarthroplasty	3	0			Skilled Nursing Facility	0	0	0	0	0	0	0	0
229	R DR fx, R FN fx	31B	31B1.3			74	1	0	14	GLF	0	15	0	0	3	0	1	0	1		0			MEDICARE PART A AND B	1	1	19.5		0	0	0	0		1	0.1875	Total Hip Arthroplasty	1	0	0		Home with Health Services	1	1	0	0	0	0	0	0
230	L femoral neck fx	31B	31B1.1			79	1	0	4	GLF	0	15	0	0	3	0	1	0	1		1	heart health		MEDICARE PART A AND B	1	1	31.2	0	0	0	0	0	0	1	1.39583	Total Hip Arthroplasty	2	0	0		Skilled Nursing Facility	1	1	0	0	0	0	0	0
231	L FN Fx	31B	31B1.3			78	1	0	9	GLF	0	15	0	0	3	1	2	0	0	4.4	0			Medicare	1			0	0	0	0	0	0	1	3.04167	Hemiarthroplasty	4	0			Skilled Nursing Facility	1	1	0	0	0	0	0	0
232	L intertrochanteric fx	31A	31A2.3			83	0	0	7	GLF	0	15	0	0	3	6	1	1	1		1	Cancer		United Healthcare	1	1	23.96	1	0	0	0	0	1	1	2	Short Cephalomedullary Nail	3	0	0		Skilled Nursing Facility	1	1	0	0	0	0	0	0
233	L subtrochanteric hip fx	32C	32C2	i		87	0	0	7	GLF	0	15	0	0	3	2	1	1	1		1	Afib	Warfarin	MEDICARE PART A AND B	1	1	21.94	1	0	0	1	1	1	1	1.04722	Long Cephalomedullary Nail	4	1	0		Deceased	1	2	0	0	0	0	0	0
234	L FN fx	31B	31B1.3			95	1	0	6	GLF	0	15	0	0	3	8	2	1	0	2.2	1			OXFORD HEALTH PLANS MEDICARE	3	1	25.8	1	0	0	0	0	1	1	1.41667	Hemiarthroplasty	2	0	0		Skilled Nursing Facility	1	2	0	0	0	0	1	0
235	R IT fx	31A	31A1.3			60	0	0	4	GLF	0	15	0	0	3	0	1	0	0	4.4	0			CIGNA OPEN ACCESS	1	1	28.47	0	0	0	0	0	0	1	0.854167	Short Cephalomedullary Nail	2	0	0		Home with Health Services	0	0	0	0	0	0	0	0
236	R IT fx	31A	31A2.3			94	1	0	8	GLF	0	15	0	0	3	0	1	1	0	3.7	1			MEDICARE PART A AND B	3	1	28.23	1	0	0	0	0	0	1	1.29167	Short Cephalomedullary Nail	2	0	0		Home with Health Services	1	1	0	0	0	0	0	0
237	L femoral neck fx	31B	31B1.3			88	0	0	7	GLF	0	15	0	0	3	1	1	1	1	4.2	1	afib, CAD, MR, TR, AR	Apixaban	MEDICARE PART A AND B	1	1	17.5	1	0	0	0	0	0	1	2.20833	Hemiarthroplasty	3	0	0		Skilled Nursing Facility	0	0	0	0	0	0	0	0
238	age indeterminate R greater troch/small fem head fx	Periprosthetic	Postop Periprosthetic		AG	60	0	1	2	GLF	0	15	0	0	3	5	1	1	1	3.7	0			WELLCARE MEDICAID MANAGED CAR	0	1	17.82	0	0	0	0	0	0	0		Nonoperative		0	0		Home	0	0	0	0	0	0	0	0
239	L pathologic FN fx	31B	31B1.3			62	0	0	13	GLF	0	15	0	0	3	6	3	0	0	3.3	0			OXFORD HEALTH PLANS FREEDOM	1	6	21.5	0	0	0	0	0	0	1	4.20833	Hemiarthroplasty	3	0	0		Acute Rehabilitation Facility	0	0	0	0	0	0	0	0
240	R subtroch femur fx	31A	31A3.3			55	0	0	11	GLF	0	15	0	0	3	0	1	0	1	2.8	0			MEDICAID CSC	0	1	24.7	0	0	0	0	0	0	1	4.62083	Short Cephalomedullary Nail	3	0	0		Skilled Nursing Facility	1	1	0	0	0	0	0	0
241	R intertroch fx	31A	31A2.2			87	1	0	12	GLF	0	15	0	0	3	1	1	0	0	4.5	1	CAD	Warfarin	Medicare	3	1	26.6	0	0	0	0	0	0	1	2.6875	Short Cephalomedullary Nail	3	0	0		Skilled Nursing Facility	1	1	0	0	0	0	0	0
242	R IT hip fx	31A	31A2.3			84	0	0	5	GLF	0	15	0	0	3	2	1	1	0	4.1	0			MEDICARE PART A AND B	0	6	17.43	1	0	0	0	0	1	1	1.625	Short Cephalomedullary Nail	3	0	0		Home with Health Services	1	1	0	0	0	0	0	0
243	R IT fx	31A	31A2.2			80	1	0	8	GLF	0	15	0	0	3	2	1	1	0	3.6	1	afib	Rivaroxaban	MEDICARE PART A AND B	3	1	34.45	0	0	0	0	0	0	1	1.95833	Short Cephalomedullary Nail	3	0	0	28.5	Skilled Nursing Facility	0	0	0	0	0	0	0	0
244	L IT Fx	31A	31A1.2			66	1	0	9	GLF	0	15	0	0	3	3	1	0	0	3.2	1	afib	Warfarin	Hip MCR HMO	1	3	19.6	0	0	0	0	0	0	1	2.58333	Short Cephalomedullary Nail	4	1	0		Skilled Nursing Facility	1	2	0	0	0	0	1	0
245	L intertrochanteric fx	31A	31A1.3			66	1	0	9	GLF	0	15	0	0	3	2	1	1	1	3.7	1			MEDICARE PART A AND B	1	1	27.04	0	0	0	0	0	0	1	1.125	Sliding Hip Screw	3	0	0		Home with Health Services	1	3	0	0	0	0	0	0
246	R femoral neck fx	31B	31B1.1			93	1	0	8		0	15	0	0	3	0	1	1	0	4.3	1	afib	Warfarin	MEDICARE PART A AND B	1	1		0	0	0	0	0	0	1	1.29167	Closed Reduction Percutaneous Pinning	3	0			Skilled Nursing Facility	0	0	0	0	0	0	0	0
247	L basicervical FN fracture	31B	31B3			90	1	0	11	GLF	0	15	0	0	3	2	3	1	0	2.7	1	DVT, CVA	Apixaban	BCBS GHI COMPOSITE	3	4	18.77	0	0	0	0	0	0	1	5	Sliding Hip Screw	3	0	0		Skilled Nursing Facility	0	0	0	0	0	0	0	0
248	L femoral neck fracture	31B	31B1.3			79	1	0	5	GLF	0	15	0	0	3	0	1	0	1	2.61	0			Medicare	1	6	25.1	0	0	0	0	0	0	1	0.791667	Total Hip Arthroplasty	1	0	0		Home with Health Services	0	0	0	0	0	0	0	0
249	L valgus impacted femoral neck fracture	31B	31B1.2			73	1	0	7	Ped Struck	1	15	0	0	3	0	1	0	0	3.4	0			Geico	1	1	23.4	0	0	0	0	0	0	1	0.625	Closed Reduction Percutaneous Pinning	2	0	0		Home with Health Services	0	0	0	0	0	0	0	0
250	Left displaced FN fracture	31B	31B1.3			76	0	0	12	GLF	0	15	0	0	3	7	1	1	0	3.8	1	aspirin 81 (heart health)		MEDICARE PART A AND B	1	1	33.3	0	0	0	0	0	0	1	4.83333	Hemiarthroplasty	3	0	0		Skilled Nursing Facility	1	2	0	0	0	0	1	0
251	L fem neck frx	31B	31B1.3			71	0	0	6	assault	1	15	0	0	3	2	1	1	0	3.8	0			Healthfirst MCR HMO	1	2	30.13	0	0	0	0	0	0	1	1.4375	Hemiarthroplasty	3	0	0		Acute Rehabilitation Facility	0	0	0	0	0	0	0	0
252	L reverse obliquity IT fx	31A	31A3.3			84	1	0	10	GLF	0	15	1	0	3	0	1	1	0	2.5	1	afib, CAD, Aortic stenosis s/p AVR		MEDICARE PART A AND B	0	1	27.09	0	0	0	0	0	0	1	1.95833	Long Cephalomedullary Nail	3	0	0		Skilled Nursing Facility	1	2	0	0	0	1	0	0
253	L femoral neck fracture, L distal radius fx	31B	31B2.1			76	1	0	5	GLF	0	15	0	0	3	0	1	0	1		0			Medicare	3	1	28.3		0	0	0	0		1	2.09375	Total Hip Arthroplasty	2	0	0		Skilled Nursing Facility	0	0	0	0	0	0	0	0
254	R stable IT	31A	31A1.2			71	1	0	10	GLF	0	15	0	0	3	0	1	1	0		0			MEDICARE PART A AND B	0	1	21.8	0	0	0	0	0	0	1	1.6875	Sliding Hip Screw	2	0	0		Home with Health Services	1	1	0	0	0	0	0	0
255	L femoral neck fracture, L proximal humerus fracture	31B	31B2.1			68	1	0	5	GLF	0	15	0	0	3	0	1	0	1		0			Medicare	1	1	30	0	0	0	0	0	0	1	1.5	Total Hip Arthroplasty	1	0	0		Home with Health Services	0	0	0	0	0	0	0	0
256	L intertrochanteric fx	31A	31A1.3			95	1	0	14	GLF	0	15	0	0	3	1	1	0	1	3.4	1			MEDICARE PART A AND B	1	3	35.7	0	0	0	0	0	0	1	1.77083	Short Cephalomedullary Nail	3	0	0		Skilled Nursing Facility	0	0	0	0	0	0	0	0
257	R Vancouver B lesser troch fracture	Periprosthetic	Postop Periprosthetic		B1	93	0	0	7	GLF	0	15	0	0	3	4	1	1	0	3.9	1	afib, MR, CAD, MI s/p stents	Apixaban	MEDICARE PART A AND B	3	1	25.2	0	0	0	0	0	0	0		Nonoperative		0	0		Skilled Nursing Facility	0	0	0	0	0	0	0	0
258	Right IT hip fx	31A	31A1.2			67	0	0	5	GLF	0	15	0	0	3	2	1	0	0	3.7	1		Clopidogrel	MEDICARE PART A AND B	0	1	24.38	0	0	0	0	0	0	1	1.20833	Sliding Hip Screw	3	0	0		Home with Health Services	1	1	0	0	0	0	0	0
259	R IT hip fx	31A	31A1.3			87	0	0	8	GLF	0	15	0	0	3	5	1	1	0	3.5	0			MEDICARE PART A AND B	1	1	27.31	1	0	0	0	0	0	1	1.125	Long Cephalomedullary Nail	3	0	0		Skilled Nursing Facility	1	2	0	0	0	0	1	0
260	R femoral neck fx	31B	31B2.1			93	1	0	8	GLF	0	15	0	0	3	1	1	1	1	2.5	0			MEDICARE PART A AND B	3	1	19.4		0	0	0	0		1	0.833333	Hemiarthroplasty	2	1	0		Skilled Nursing Facility	1	2	0	0	1	0	0	0
261	L subtrochanteric hip fx, L distal radius and ulna fracture	32A	32A1	a		67	1	0	11	GLF	0	15	0	0	3	0	1	0	0		1	Afib	Warfarin	MEDICARE PART A AND B	3	1	38.4	0	0	0	0	0	0	1	1.7875	Long Cephalomedullary Nail	3	1	0		Acute Rehabilitation Facility	1	1	0	0	0	0	0	0
262	L intertrochanteric fx	31A	31A2.3			81	1	0	4	GLF	0	15	0	0	3	2	1	0	1	4.2	1	afib, CAD	Warfarin	MEDICARE PART A AND B	1	1	26.7		0	0	0			1	2.125	Short Cephalomedullary Nail	3	0	0		Acute Rehabilitation Facility	0	0	0	0	0	0	0	0
263	R displaced femoral neck fx	31B	31B2.1	q		81	1	0	6	GLF	0	15	0	0	3	3	1	1	1	2.6	1	CAD, CVA s/p stents, PPM	Clopidogrel	MEDICARE PART A AND B	1	1	25.63	0	0	0	0	0	0	1	2.875	Hemiarthroplasty	3	1	0		Acute Rehabilitation Facility	1	1	0	0	0	0	0	0
264	R periprosthetic hip fx	Periprosthetic	Postop Periprosthetic		B2	89	1	0	7	GLF	0	15	0	0	3	4	1	1	0	2.6	1	Prophylaxis		MEDICARE PART A AND B	3	1	23.05	1	0	0	1	1	1	1	2.98958	Revision Total Hip Arthroplasty	4	1	0		Deceased	1	4	1	1	0	0	1	0
265	R Subtrochanteric femur fx	32A	32A2	b		62	1	0	11	GLF	0	15	0	0	3	0	1	0	0	4.5	0			HIP VIP	0	2	30.2	0	0	0	0	0	0	1	0.553472	Long Cephalomedullary Nail	3	0	0		Home with Health Services	1	2	0	0	0	0	0	0
266	L intertrochanteric fx	31A	31A1.2			71	0	0	6	GLF	0	15	0	0	3	2	1	1	1	4.2	0			MEDICARE PART A AND B	0	1	17.82	0	0	0	0	0	0	1	1.25	Short Cephalomedullary Nail	3	0	0		Skilled Nursing Facility	1	1	0	0	0	0	0	0
267	L femoral neck fx	31B	31B3			85	0	0	8	GLF	0	15	0	0	3	2	1	1			1			MEDICARE PART A AND B	1	1		0	0	0	0	0	0	1	3.125	Sliding Hip Screw	3	0			Skilled Nursing Facility	0	0	0	0	0	0	0	0
268	R basicervical fem neck fx	31B	31B3			88	1	0	7	GLF	0	15	0	0	3	3	2	1		4	1	CABG		Medicare	2			0	0	0	0	0	0	1	1.91667	Short Cephalomedullary Nail	3	0			Acute Rehabilitation Facility	1	1	0	0	0	0	0	0
269	L intertrochanteric fx	31A	31A1.2	n		74	0	0	10	GLF	0	15	0	0	3	1	1	0	1		0			MEDICARE PART A AND B	0	1	19.37	0	0	0	0	0	0	1	2.75	Sliding Hip Screw	2	0	0		Home with Health Services	0	0	0	0	0	0	0	0
270	R subtroch fx	32A	32A3	a		62	0	0	4	GLF	0	15	0	0	3	0	1	0	1	4	0			GENERIC WORKER'S COMPENSATION	1	4	22.3	0	0	0	0	0	0	1	0.364583	Long Cephalomedullary Nail	2	0	0		Home	0	0	0	0	0	0	0	0
271	R FN Fx	31B	31B1.3			78	1	0	5	GLF	0	15	0	0	3	3	1	0	0	4.9	0			Medicare	1			0	0	0	0	0	0	1	0.666667	Hemiarthroplasty	3	0			Skilled Nursing Facility	1	1	0	0	0	0	0	0
272	L Fn Fx	31B	31B1.3			80	1	0	5	GLF	0	15	0	0	3	2	1	1	1	4.3	1	CAD, CVA s/p stents, CABG		HLTHCARE PART MCR HMO	3	2	21.3	0	0	0	0	0	0	1	1.02083	Hemiarthroplasty	3	0	0		Skilled Nursing Facility	0	0	0	0	0	0	0	0
273	L transcervical femoralo neck fracture	31B	31B2.1			95	0	0	5	GLF	0	15	0	0	3	0	1	0	0	4.2	0			MEDICARE PART A AND B	0	3	19.8	0	0	0	0	0	0	1	1.29167	Hemiarthroplasty	3	0	0		Skilled Nursing Facility	1	1	0	0	0	0	0	0
274	R basicervical femoral neck fracture	31B	31B3			80	1	0	8	GLF	0	15	0	0	3	2	1	0	1		1	MS	Warfarin	MEDICARE PART A AND B	3	1		0	0	0	0	0	0	1	3.08333	Short Cephalomedullary Nail	3	1			Skilled Nursing Facility	1	1	0	0	0	0	0	0
275	L intertrochanteric fx	31A	31A1.3			96	1	0	20	GLF	0	15	0	0	3	1	3	1	0	3.5	1	TIA, CVA		HIP MEDICARE	3	1	25.16		0	0	0	0		1	0.833333	Long Cephalomedullary Nail	4	1	0		Skilled Nursing Facility	1	4	1	1	0	0	0	0
276	L intertrochanteric fx	31A	31A2.2			90	1	0	4	GLF	0	15	0	0	3	2	3	1	1		0			MEDICARE PART A AND B	3	1	23.24	0	0	0	0	0	0	1	0.958333	Long Cephalomedullary Nail	3	1	1		Acute Rehabilitation Facility	1	1	0	0	0	0	0	0
277	R periprosthetic hip fx	Periprosthetic	Postop Periprosthetic		AG	80	1	1	0	GLF	0	15	0	0	3	0	1	0	0		0			MEDICARE PART A AND B	2	1		0	0	0	0			0		Nonoperative		0	0		Home	0	0	0	0	0	0	0	0
278	L femoral neck fx	31B	31B1.3			94	1	0	18	GLF	0	15	0	0	3	2	2	1	0	2.8	1			HIP MEDICARE	3	1	17.6	1	0	0	0	0	1	1	3.08333	Hemiarthroplasty	4	1	1	72	Skilled Nursing Facility	1	1	0	1	0	0	0	0
279	R periprostheic femoral shaft fracture	32A	32A1	a		81	0	0	33	GLF	0	15	0	0	4	1	2	1	0		1			medicare with supplement		1	37.34	0	0	0	0	0	0	1	0.000694444	Long Cephalomedullary Nail	2	1	0		Acute Rehabilitation Facility	1	2	0	0	1	0	0	0
280	L Fn Frx	31B	31B1.3			86	0	0	10	GLF	0	15	0	0	3	4	2	0	1	3.6	0			Medicare	1			1	0	0	0	0	1	1	1.55208	Hemiarthroplasty	4	0			Skilled Nursing Facility	1	1	0	1	0	0	0	0
281	R FN frx Garden I	31B	31B1.1			85	1	0	3	GLF	0	15	0	0	3	3	1	0	0	3.7	1			MEDICARE PART A AND B	2	1		0	0	0	0	0	0	1	1	Closed Reduction Percutaneous Pinning	2	0			Acute Rehabilitation Facility	0	0	0	0	0	0	0	0
282	R IT FX	31A	31A2.2			86	1	0	8	GLF	0	15	0	0	3	1	1	1	1	4	0			MEDICARE PART A AND B	3	1	25.8		0	0	0	0		1	0.625	Short Cephalomedullary Nail	2	0	0		Skilled Nursing Facility	1	1	0	0	0	0	0	0
283	L IT Fx	31A	31A1.3			58	1	0	3	GLF	0	15	0	0	3	1	1	0	1	3	0			Metroplus MCD HMO	0	3	25.9	0	0	0	0	0	0	1	0.541667	Short Cephalomedullary Nail	3	0	0		Home with Health Services	0	0	0	0	0	0	0	0
284	L IT fx	31A	31A1.3			71	1	0	4	GLF	0	15	0	0	3	0	1	0	0	3.3	0			Centers Plan for Healthy Living	0	1	17.14	0	0	0	0	0	0	1	1.70833	Short Cephalomedullary Nail	3	0	0		Skilled Nursing Facility	0	0	0	0	0	0	0	0
285	R fnfx	31B	31B1.3			83	1	0	7	GLF	0	15	0	0	3	6	1	0	0	2.9	0			Medicare	0			0	0	0	0	0	0	1	1.39583	Hemiarthroplasty	4	0			Skilled Nursing Facility	1	2	0	1	0	0	0	0
286	L FN fx	31B	31B2.2			68	1	0	31	GLF	0	15	0	0	3	1	1	0	1	3.9	1	PE, afib	Warfarin	Medicare	3	1	29.1	0	0	0	0	0	0	1	4.54167	Total Hip Arthroplasty	3	0	0		Home	1	3	0	1	0	0	0	0
287	L femoral neck fx	31B	31B1.3			59	1	0	19	GLF	0	15	0	0	3	0	1	0	1	3.5	0			OTHER COMMERCIAL	0	1	23.87	0	0	0	0	0	0	1	7.625	Total Hip Arthroplasty	2	1	0		Skilled Nursing Facility	1	5	1	0	0	0	1	0
288	R femoral neck fx	31B	31B1.3			80	0	0	7	GLF	0	15	0	0	3	6	3	1	1	3.4	0			UNITED HEALTHCARE COMMUNITY F*	1	4	21.9	0	0	0	0	0	0	1	1.20833	Hemiarthroplasty	3	0	0		Skilled Nursing Facility	1	1	0	0	0	0	0	0
289	L subtroch frx	32C	32C3	i		86	0	0	4	GLF	0	15	0	0	3	1	3	1	0		0			MEDICARE A AND B	1	1	29.52	0	0	0	0	0	0	1	0.000694444	Long Cephalomedullary Nail	3	0	0		Skilled Nursing Facility	0	0	0	0	0	0	0	0
290	left nondisplaced IT fx	31A	31A2.2			72	1	0	5	GLF	0	15	0	0	3	1	1	0	0	3.6	0			None	1			0	0	0	0	0	0	1	1.22917	Sliding Hip Screw	2	0			Home with Health Services	0	0	0	0	0	0	0	0
291	R femoral neck fx	31B	31B1.2			80	1	0	4	GLF	0	15	0	0	3	0	1	0	0		0			UNITED HEALTHCARE COMMUNITY M	1	4		0	0	0	0	0	0	1	1.04167	Closed Reduction Percutaneous Pinning	3	0			Skilled Nursing Facility	1	1	0	0	0	0	0	0
292	Periprosthetic Hip Fracture	Periprosthetic	Postop Periprosthetic		B2	70	1	0	4	GLF	0	15	0	0	3	0	1	0	1		1			Medicare	3	1	22.3		0	0	0	0	0	1	0.666667	Revision Total Hip Arthroplasty	2	0	0		Acute Rehabilitation Facility	0	0	0	0	0	0	0	0
293	R IT hip fx	31A	31A3.1			79	1	0	9	GLF	0	15	0	0	3	1	1	1	0	3.1	0			MEDICARE PART A AND B	2	1	23.3	0	0	0	0	0	0	1	1.20833	Short Cephalomedullary Nail	3	0	0		Skilled Nursing Facility	1	1	0	0	0	0	0	0
294	L FN frx	31B	31B1.3			77	0	0	5	GLF	0	15	0	0	3	1	1	1	1	3.5	0			MAGNACARE DIRECT PLUS	1	2	23.7		0	0	0	0		1	1	Total Hip Arthroplasty	2	0	0		Home with Health Services	0	0	0	0	0	0	0	0
295	L femoral neck fx	31B	31B2.1	r		90	1	0	4	GLF	0	15	0	0	3	0	2	0	1	4.6	1			MEDICARE PART A AND B	3	1	24.9	0	0	0	0	0	0	1	0.125	Hemiarthroplasty	2	0	0		Skilled Nursing Facility	0	0	0	0	0	0	0	0
296	L fem neck fx	31B	31B1.1			81	0	0	6	GLF	0	15	0	0	3	1	1	0	1	2.3	1	afib	dabigatran	MEDICARE PART A AND B	1	1	26.95	0	0	0	0	0	0	1	2.04167	Total Hip Arthroplasty	3	1	0		Acute Rehabilitation Facility	1	1	0	0	0	0	0	0
297	R femoral neck fracture	31B	31B1.1			95	1	0	3	GLF	0	15	0	0	3	1	1	0	1		0			Medicare	1	1	24.9	0	0	0	0	0	0	1	0.71875	Hemiarthroplasty	2	0	0		Acute Rehabilitation Facility	1	1	0	0	0	0	0	0
298	R IT femur	31A	31A1.2			71	0	0	7	GLF	0	15	0	0	3	0	1	1	0	4	0			MEDICARE PART A AND B	0	1	32.6	0	0	0	0	0	0	1	1.625	Short Cephalomedullary Nail	4	0	0		Skilled Nursing Facility	1	2	0	0	0	0	1	0
299	R IT frx	31A	31A3.3			96	0	0	8	GLF	0	15	0	0	3	2	2	1		3	1			Medicare	1			1	0	0	0	0	1	1	1.70833	Short Cephalomedullary Nail	4	0	1	24	Skilled Nursing Facility	0	0	0	0	0	0	0	0
300	L FN fx	31B	31B1.1			78	0	0	5	GLF	0	15	0	0	3	0	2	1		3.7	0			Medicare	0			0	0	0	0	0	0	1	1.04167	Hemiarthroplasty	4	0			Skilled Nursing Facility	0	0	0	0	0	0	0	0
301	Left IT hip fx	31A	31A1.3			69	1	0	8	GLF	0	15	0	0	3	0	1	0	0		0			MEDICARE PART A AND B	0	1	33.46	0	0	0	0	1	0	1	0.75	Short Cephalomedullary Nail	2	0	0		Skilled Nursing Facility	1	1	0	0	0	0	0	0
302	L IT FX	31A	31A2.2			88	1	0	5	GLF	0	15	0	0	3	4	1	1		3.3	1			Healthfirst MCR Enrolee	0	2	23.8	0	0	0	0	0	0	1	1	Long Cephalomedullary Nail	3	0	0		Skilled Nursing Facility	1	1	0	0	0	0	0	0
303	Subtroch	31A	31A1.3			87	1	0	11	GLF	0	15	0	0	3	1	1	1	0	3.5	1	TIA, CAD	Clopidogrel	MEDICARE PART A AND B	3	1	25.33	0	0	0	0	0	0	1	0.6875	Long Cephalomedullary Nail	3	1	0		Skilled Nursing Facility	1	2	0	0	0	0	0	0
304	Periprosthetic Hip Fracture	Periprosthetic	Postop Periprosthetic		B2	63	1	0	8	Atraumatic	0	15	0	0	3	0	1	0	1		1	Post op		Oxford	1	1	24.3		0	0	0	0	0	1	0.666667	Revision Total Hip Arthroplasty	2	0	0		Home with Health Services	1	1	0	0	0	0	0	0
305	L periprosthetic femur fx around internal prosthetic joint	Periprosthetic	Postop Periprosthetic		B1	65	1	0	6	GLF	0	15	0	0	4	0	1	1	0		0			MEDICARE A AND B	0	1	39.06	0	0	0	0	0	0	1	2.29236	Periprosthetic Fracture Plating	3	0	0		Acute Rehabilitation Facility	1	1	0	0	0	0	0	0
306	L femoral neck fx	31B	31B2.3			93	0	0	7	GLF	0	15	0	0	3	3	2	1	0	3.6	1	CVA		Medicare	3			0	0	0	0	0	0	1	3	Hemiarthroplasty	4	0			Skilled Nursing Facility	1	1	0	0	0	0	0	0
307	L FN fx	31B	31B1.1			86	1	0	5	GLF	0	15	0	0	3	2	1	0	0		1	afib	Warfarin	MEDICARE PART A AND B	1	1		0	0	0	0	0	0	1	1.64583	Closed Reduction Percutaneous Pinning	3	0			Skilled Nursing Facility	0	0	0	0	0	0	0	0
308	R IT fx	31A	31A1.3			73	1	0	10	GLF	0	15	0	0	3	0	1	0	0	4.2	0			Medicaid		1	24.1	0	0	0	0	0	0	1	0.666667	Short Cephalomedullary Nail	2	0	0		Home	0	0	0	0	0	0	0	0
309	L Garden IV FN fx	31B	31B1.3			91	1	0	6	GLF	0	15	0	0	3	0	1	0	0	3.9	1			MEDICARE PART A AND B	0	1	18.3		0	0	0	0		1	1.5	Hemiarthroplasty	2	0	0		Skilled Nursing Facility	1	1	0	0	0	0	0	0
310	L IT fx	31A	31A1.3			82	1	0	3	GLF	0	15	0	0	3	2	1	1		3.9	1	CAD		Generic MLTC MDCD HMO	0	3	26.7	0	0	0	0	0	0	1	1.08333	Short Cephalomedullary Nail	3	0	0		Acute Rehabilitation Facility	1	1	0	0	0	0	0	0
311	L Femoral Neck Fx	31B	31B1.1			74	1	0	5	GLF	0	15	0	0	3	0	1	0	1	2.32	0			MEDICARE PART A AND B	1	1	18.6	0	0	0	0	0	0	1	1	Total Hip Arthroplasty	2	0	0		Home with Health Services	1	3	0	0	0	0	0	0
312	R IT	31A	31A2.2			78	1	0	3	GLF	0	15	0	0	3	0	1	0	0	3.6	0			MEDICARE PART A AND B	1	1	25.82	0	0	0	0	0	0	1	1.22917	Short Cephalomedullary Nail	2	0	0		Acute Rehabilitation Facility	1	1	0	0	0	0	0	0
313	L displaced FN fx	31B	31B1.3			80	0	0	9	GLF	0	15	0	0	3	3	1	0	0	2.9	1			MEDICARE PART A AND B	2	1	25.3	0	0	0	0	0	0	1	0.833333	Hemiarthroplasty	3	1	0		Home with Health Services	0	0	0	0	0	0	0	0
314	Left intertroch fx	31A	31A2.2			68	1	0	7	GLF	0	15	0	0	3	2	1	1	0	2.66	0			MEDICARE PART A AND B	1	1	19.37	0	0	0	0	0	0	1	0.916667	Sliding Hip Screw	2	1	0		Acute Rehabilitation Facility	1	1	0	0	0	0	0	0
315	L hip hemi periprosthetic GT fx	Periprosthetic	Postop Periprosthetic		AG	81	1	1	2	GLF	0	15	0	0	3	0	1	0	0		0			MEDICARE PART A AND B	1	1	24.26	0	0	0	0	0	0	0		Nonoperative		0	0		Home	0	0	0	0	0	0	0	0
316	L IT fx	31A	31A1.2			88	1	0	4	GLF	0	15	0	0	3	1	1	1	1		0			Medicare	3	1	12.54	0	0	0	0	0	0	1	0	Short Cephalomedullary Nail	3	0	0		Skilled Nursing Facility	0	0	0	0	0	0	0	0
317	L stable IT fx	31A	31A2.2			85	0	0	11	GLF	0	15	0	0	3	4	1	1	0	3.6	1	CAD		Generic MCD HMO	1	6	25.9	1	0	0	0	0	1	1	1.125	Short Cephalomedullary Nail	4	0	0		Skilled Nursing Facility	1	2	0	1	0	0	0	0
318	L FN FX	31B	31B1.3			84	1	0	5	GLF	0	15	0	0	3	1	1	0	1	2.65	0			MEDICAID	3	4	23.1	0	0	0	0	0	0	1	1.79167	Total Hip Arthroplasty	2	0	0		Acute Rehabilitation Facility	0	0	0	0	0	0	0	0
319	L basicervical FN fx	31B	31B3			70	1	0	7	GLF	0	15	0	0	3	0	1	0	0		0			MEDICARE PART A AND B	1	1		0	0	0	0	0	0	1	0.729167	Sliding Hip Screw	2	0			Home	0	0	0	0	0	0	0	0
320	L FN fx	31B	31B1.3			86	1	0	7	GLF	0	15	0	0	3	1	1	0	0		0			MEDICARE PART A AND B	3	1	17	0	0	0	0	0	0	1	1.875	Hemiarthroplasty	2	0	0		Skilled Nursing Facility	1	1	0	0	0	0	0	0
321	L unstable IT fx	31A	31A2.2			88	1	0	7	GLF	0	15	0	0	3	0	2	1	1	3.8	1	afib	Warfarin	MEDICARE PART A AND B	3	1	20.5	0	0	0	0	0	0	1	2.29167	Short Cephalomedullary Nail	3	0	0		Skilled Nursing Facility	1	1	0	0	0	0	0	0
322	R valgus impacted FN Fx	31B	31B1.1			82	1	0	7	GLF	0	15	0	0	3	0	1	0	0	4.3	0			MEDICARE PART A AND B	1	1		0	0	0	0	0	0	1	0.75	Closed Reduction Percutaneous Pinning	2	0			Home	0	0	0	0	0	0	0	0
323	L displaced FN fx	31B	31B1.3			91	1	0	7	GLF	0	15	0	0	3	0	1	0		4	0			Medicare	3			0	0	0	0	0	0	1	2.02083	Hemiarthroplasty	3	0			Skilled Nursing Facility	1	3	0	0	0	0	1	0
324	R intertrochanteric fx	31A	31A1.3			92	1	0	5	GLF	0	15	0	0	3	4	1	1	1	3.5	0			MEDICARE PART A AND B	0	6	19.6	0	0	0	0	0	0	1	0.5	Short Cephalomedullary Nail	4	0	0		Skilled Nursing Facility	1	1	0	0	0	0	0	0
325	L IT Fx	31A	31A2.2			87	1	0	5	GLF	0	15	0	0	3	2	1	1	0		1	afib	Rivaroxaban	MEDICARE PART A AND B	0	1	27.07	0	0	0	0	0	0	1	1.20833	Short Cephalomedullary Nail	3	1	0		Skilled Nursing Facility	1	1	0	0	0	0	0	0
326	R FN Fx	31B	31B1.1			84	1	0	8	GLF	0	15	0	0	3	0	1	1	0	2.7	0			HIP MEDICARE	3	3	28.6	0	0	0	0	0	0	1	1.02083	Hemiarthroplasty	2	0	0		Acute Rehabilitation Facility	1	1	0	0	0	0	0	0
327	L IT fx	31A	31A2.2			82	1	0	6	GLF	0	15	0	0	3	0	1	0	0		0			MEDICARE PART A AND B	1	1	23.09	0	0	0	0	0	0	1	1	Short Cephalomedullary Nail	2	0	0		Home with Health Services	0	0	0	0	0	0	0	0
328	R B2 periprosthetic fx	Periprosthetic	Postop Periprosthetic		B2	76	1	0	7	GLF	0	15	0	0	3	0	1	0	0		0			MEDICARE PART A AND B	3	1	20.51	0	0	0	0	0	0	1	0.666667	Revision Total Hip Arthroplasty	2	1	0		Home	1	1	0	0	0	0	0	0
329	R unstable IT fx	31A	31A2.3			80	1	0	5	GLF	0	15	0	0	3	0	2	0	1	3.1	0			MEDICARE PART A AND B		1	20.6	0	0	0	0	0	0	1	0.958333	Short Cephalomedullary Nail	2	0	0		Home with Health Services	0	0	0	0	0	0	0	0
330	R Femoral Neck Fracture	31B	31B2.1			86	0	0	7	GLF	0	15	0	0	3	2	1	0	1	3.6	1	afib, CAD s/p TAVR	Apixaban	MEDICARE PART A AND B	2	1	24.9	0	0	0	0	0	0	1	1.625	Hemiarthroplasty	3	1	0		Skilled Nursing Facility	0	0	0	0	0	0	0	0
331	R IT fx	31A	31A3.1			89	1	0	5	GLF	0	15	0	0	3	1	1	0	0	4.1	0			MEDICARE PART A AND B	0	2	33.7	0	0	0	0	0	0	1	0.4375	Short Cephalomedullary Nail	3	0	0		Skilled Nursing Facility	1	1	0	0	0	0	0	0
332	R periprosthetic hip fracture	Periprosthetic	Postop Periprosthetic		B1	90	1	0	5	GLF	0	15	0	0	3	1	1	1	0	3.3	0			MEDICARE PART A AND B	3	1	20.81	0	0	0	0	0	0	1	1.79167	Periprosthetic Fracture Plating	3	1	0	19.8	Skilled Nursing Facility	1	1	0	0	0	0	0	0
333	R intertroch fx	31A	31A3.1			68	0	0	7	GLF	0	15	0	0	3	0	1	0	0		0			MEDICARE PART A AND B	0	1	26.5	0	0	0	0	0	0	1	2.54167	Short Cephalomedullary Nail	3	0	0		Skilled Nursing Facility	0	0	0	0	0	0	0	0
334	L displaced FN fx	31B	31B1.1			65	1	0	5	GLF	0	15	0	0	3	0	1	0	1		0			UNITED HEALTHCARE MEDICARE	1	1	24.21	0	0	0	0	0	0	1	0.708333	Total Hip Arthroplasty	2	1	0		Home with Health Services	1	2	0	1	0	0	0	0
335	R valgus impacted FN fx	31B	31B1.1			84	1	0	3	GLF	0	15	0	0	3	6	1	1		3.4	0			MEDICARE PART A AND B	1	1		0	0	0	0	0	0	1	0.854167	Closed Reduction Percutaneous Pinning	4	0			Acute Rehabilitation Facility	0	0	0	0	0	0	0	0
336	L fem neck frx	31B	31B1.3			77	0	0	8	GLF	0	15	0	0	3	1	1	1	1	4	1	Heart health	ASA 325	Healthfirst MCR HMO	2	2	29.51		0	0	0	0		1	1.83333	Hemiarthroplasty	3	0	0		Acute Rehabilitation Facility	1	2	0	0	0	0	1	0
337	L unstable IT fx	31A	31A1.3			85	1	0	5	GLF	0	15	0	0	3	0	1	0	0	3.8	0			MEDICARE PART A AND B	0	1	19.49	0	0	0	0	0	0	1	1	Short Cephalomedullary Nail	2	0	0		Skilled Nursing Facility	0	0	0	0	0	0	0	0
338	R displaced FN fx	31B	31B1.3			78	0	0	6	GLF	0	15	0	0	3	3	1	1	0	4.2	0			MEDICARE PART A AND B	1	1	38.5	0	0	0	0	0	0	1	1.91667	Hemiarthroplasty	3	0	0		Skilled Nursing Facility	0	0	0	0	0	0	0	0
339	R FN fx	31B	31B1.1			78	0	0	4	GLF	0	15	0	0	3	1	2	1	1	3.3	0			Medicare	0			0	0	0	0		0	1	0.75	Hemiarthroplasty	4	0			Skilled Nursing Facility	0	0	0	0	0	0	0	0
340	R IT hip fx, R nonradial head	31A	31A1.2			93	1	0	5	GLF	0	15	0	0	3	2	1	1	0	3.3	1	CAD s/p PCI	Clopidogrel	UNITED HEALTHCARE MEDICARE	3	1	20.7	0	0	0	0	0	0	1	3.08333	Short Cephalomedullary Nail	2	0	0		Skilled Nursing Facility	1	3	0	0	0	0	1	0
341	nondisplaced R FN fx	31B	31B1.1			79	1	0	3	GLF	0	15	0	0	3	0	1	0	0		0			MEDICARE PART A AND B	3	1		0	0	0	0		0	1	1	Closed Reduction Percutaneous Pinning	1	0			Home with Health Services	0	0	0	0	0	0	0	0
342	Stable R IT	31A	31A1.2			76	0	0	3	GLF	0	15	0	0	3	1	1	0	0		0			MEDICARE PART A AND B	1	1	23.68	0	0	0	0	0	0	1	0.854167	Short Cephalomedullary Nail	2	0	0		Home with Health Services	0	0	0	0	0	0	0	0
343	R intertroch, R ulnar styloid	31A	31A2.2			97	0	0	7	GLF	0	15	0	0	3	0	1	1		4.1	0			BCBS Medicare	3	1	30.4	0	0	0	0	0	0	1	0.458333	Short Cephalomedullary Nail	3	0	1	46	Skilled Nursing Facility	1	2	0	0	0	0	0	0
344	R Subtrochanteric hip fx	31A	31A3.3			90	1	0	4	GLF	0	15	0	0	3	0	1	1	0	3.8	1	Afib	Warfarin	MEDICARE PART A AND B	3	1	33.35	1	0	0	0	0	0	1	1.66944	Long Cephalomedullary Nail	2	0	0		Acute Rehabilitation Facility	1	1	0	0	0	0	0	0
345	Nondisplaced L FN fx	31B	31B1.1			72	0	0	5	GLF	0	15	0	0	3	0	1	0	1		1	aspirin 81 (heart health)		MEDICAID	0	1	23.8	0	0	0	0	0	0	1	1.19417	Closed Reduction Percutaneous Pinning	2	0			Home with Health Services	0	0	0	0	0	0	0	0
346	Displaced R FN fx	31B	31B1.3			74	0	0	5	GLF	0	15	0	0	3	1	1	0	1		0			MEDICARE PART A AND B	1	1	27.6	0	0	0	0	0	0	1	2.08333	Hemiarthroplasty	2	0	0		Home with Health Services	0	0	0	0	0	0	0	0
347	R femoral neck fx	31B	31B1.3			88	1	0	9	GLF	0	15	0	0	3	0	1	0	0	3.5	0			Medicare	0			0	0	0	0	0	0	1	1.875	Hemiarthroplasty	4	0			Skilled Nursing Facility	0	0	0	0	0	0	0	0
348	L vancouver A nondisplaced PPFx	Periprosthetic	Postop Periprosthetic		AG	69	1	0	3	GLF	0	15	0	0	3	1	1	1	1	4.3	0			Medicare	0		25.03	0	0	0	0	0	0	0		Nonoperative		0			Skilled Nursing Facility	0	0	0	0	0	0	0	0
349	L IT fx	31A	31A2.2			87	1	0	14	GLF	0	15	0	0	3	1	2	1	0	4.3	1	CAD	Warfarin	Medicare	3	1	26.6	0	0	0	0	0	0	1	5.35417	Short Cephalomedullary Nail	3	0	0		Skilled Nursing Facility	0	0	0	0	0	0	0	0
350	R Subtrochanteric hip fx	32A	32A3	a		58	1	0	6	no trauma	0	15	0	0	3	1	1	1	1	3.71	0			HEALTHFIRST MEDICAID- NYU/LMC	0	1	30.69	0	0	0	0	0	0	1	2.50069	Long Cephalomedullary Nail	2	0	0		Skilled Nursing Facility	1	1	0	0	0	0	0	0
351	IT fx	31A	31A2.2			71	1	0	7	GLF	0	15	0	0	3	0	1	0	0	4.1	0			Medicare	0	1	19.2	0	0	0	0	0	0	1	0.916667	Short Cephalomedullary Nail	3	0	0		Skilled Nursing Facility	1	1	0	0	0	0	0	0
352	R fem neck fx	31B	31B1.3			94	1	0	6	GLF	0	15	0	0	3	3	2	1	0	3.5	0			Medicare	2			0	0	0	0		0	1	1	Hemiarthroplasty	3	0			Skilled Nursing Facility	1	2	0	0	0	0	0	0
353	Periprosthetic Hip Fracture	Periprosthetic	Postop Periprosthetic		B2	67	1	0	8	Atraumatic	0	15	0	0	3	0	1	0	1	4.2	0			Medicare	3	1	20.5		0	0	0	0	0	1	5	Revision Total Hip Arthroplasty	2	0	0		Home with Health Services	1	1	0	0	0	0	0	0
354	L valgus impacted FN fx	31B	31B1.1			88	1	0	6	GLF	0	15	0	0	3	2	1	0	1	2.8	1	afib	Warfarin	MEDICARE PART A AND B	1	4	18.55	0	0	0	0	0	0	1	1.83333	Closed Reduction Percutaneous Pinning	3	0	0		Home with Health Services	1	1	0	0	0	0	0	0
355	R FN fx	31B	31B1.3			92	1	0	8	GLF	0	15	0	0	3	3	3	1	1	3.9	1	afib		AARP MEDICARE COMPLETE	3	1	19.63	0	0	0	0	0	0	1	1.60417	Closed Reduction Percutaneous Pinning	4	1	0		Home with Health Services	1	3	1	0	0	0	0	0
356	L stable IT fx	31A	31A2.2			87	0	0	6	GLF	0	15	0	0	3	3	1	1	0	2.6	1	afib	Clopidogrel	MEDICARE PART A AND B	0	1	25.34	1	0	0	0	0	0	1	0.947917	Short Cephalomedullary Nail	3	0	0		Skilled Nursing Facility	1	1	0	0	0	0	0	0
357	R intertrochanteric fx	31A	31A2.2			85	0	0	15	GLF	0	15	0	0	3	2	3	1	1	4.3	0			Medicare	1	4	25.8	1	0	0	0	0	1	1	1	Short Cephalomedullary Nail	4	0	1	175	Skilled Nursing Facility	1	3	0	1	0	0	0	1
358	R fem neck fx	31B	31B1.3			93	1	0	6	GLF	0	15	0	0	3	0	1	1	0	2.4	0			Medicare	1			0	0	0	0	0	0	1	2	Hemiarthroplasty	3	0			Acute Rehabilitation Facility	1	2	0	0	0	0	1	0
359	Displaced R FN fx	31B	31B1.3			83	0	0	21	Ped Struck	1	15	0	0	3	0	1	0	0	3.5	0			MEDICARE PART A AND B	0	1	28.65	0	0	0	0	0	0	1	3.66667	Hemiarthroplasty	4	1	0		Skilled Nursing Facility	1	4	0	0	1	0	0	0
360	R IT fx, R olecranon fx	31A	31A2.2			90	1	0	11	GLF	0	15	0	0	3	0	1	0	1		0			MEDICARE PART A AND B	3	1	24.24	0	0	0	0	0	0	1	0.5	Long Cephalomedullary Nail	3	0	0		Acute Rehabilitation Facility	1	1	0	0	0	0	0	0
361	R femoral neck fracture	31B	31B1.3			70	1	0	5	GLF	0	15	0	0	3	0	1	0	1		0			Medicare	1	1	27	0	0	0	0	0	0	1	1.01042	Closed Reduction Percutaneous Pinning	2	0	0		Home with Health Services	1	1	0	0	0	0	0	0
362	R rev obl IT fx	31A	31A3.3			94	1	0	5	GLF	0	15	0	0	3	0	1	1	1	4.1	0			MEDICARE PART A AND B	3	1	16.94	0	0	0	0	0	0	1	0.729167	Long Cephalomedullary Nail	3	1	0		Skilled Nursing Facility	1	1	0	0	0	0	0	0
363	L IT Frx	31A	31A2.2			64	0	0	7	GLF	0	15	0	0	3	4	2	1	0	3.9	0			Medicare	0	2	29.6	0	0	0	0	0	0	1	1.85417	Short Cephalomedullary Nail	3	0	0		Skilled Nursing Facility	0	0	0	0	0	0	0	0
364	Pathologic fracture R hip	31B	31B2.2			55	1	0	5	pathological fx	0	15	0	0	3	6	3	1	0	3.7	0			Hospice of New York	1	4	21.48	1	0	0	0	1	1	0		Nonoperative		0	1	12	Hospice	0	0	0	0	0	0	0	0
365	R IT frx	31A	31A1.2			88	0	0	8	GLF	0	15	0	0	3	4	2	1	0	3.3	1	CAD	Clopidogrel	MEDICARE PART A AND B	1	2	22.59	1			1	1	1	0		Nonoperative		1	0		Deceased	1	6	1	0	0	1	1	0
366	L IT fx	31A	31A1.2			82	1	0	10	GLF	0	15	0	0	3	2	2	0	1	4.6	0			MEDICARE PART A AND B	0	1	22.26	0	0	0	0	0	0	1	2.875	Short Cephalomedullary Nail	3	1	0		Skilled Nursing Facility	1	3	0	0	0	0	1	0
367	L intertrochanteric fracture	31A	31A1.3			91	1	0	9	GLF	0	15	1	0	3	2	2	1	1	3.7	0			Generic MLTC MDCD HMO	3	1	28.74	0	0	0	0	0	0	1	3	Short Cephalomedullary Nail	4	0	0		Skilled Nursing Facility	1	1	0	0	0	0	0	0
368	R FN fx	31B	31B1.3			85	1	0	4	GLF	0	15	0	0	3	0	1	1	1	4.3	1			UNITED HEALTHCARE MEDICARE	3	1	18.6	0	0	0	0	0	0	1	1.17708	Hemiarthroplasty	3	0	0		Skilled Nursing Facility	1	1	0	0	0	0	0	0
369	L nondisplaced IT fx	31A	31A1.2			86	1	0	6	GLF	0	15	0	0	3	1	2	1	0		0			MEDICARE PART A AND B	3	1	30.01	0	0	0	0	0	0	1	2.3125	Sliding Hip Screw	4	0	0		Skilled Nursing Facility	1	1	0	1	0	0	0	0
370	L displaced IT fx, stable	31A	31A2.2			88	1	0	13	GLF	0	15	0	0	3	2	2	0	0	3.6	1	afib	Warfarin	MEDICARE PART A AND B	1	1	21.63	0	0	0	0	0	0	1	8.21875	Short Cephalomedullary Nail	4	1	0		Skilled Nursing Facility	1	1	0	0	0	0	0	0
371	L garden IV fem neck	31B	31B1.3			64	0	0	8	GLF	0	15	0	0	3	1	1	0	1	4.2	0			Metroplus MCD HMO	1	4	21.48		0	0	0	0		1	2	Total Hip Arthroplasty	4	0	0		Acute Rehabilitation Facility	1	1	0	0	0	0	0	0
372	R stable IT fx	31A	31A1.2			59	1	0	10	GLF	0	15	0	0	3	2	1	1	0	2.6	1	CAD		Empire BCBS	0	2	20.6	0	0	0	0			1	2	Short Cephalomedullary Nail	4	0	0		Acute Rehabilitation Facility	0	0	0	0	0	0	0	0
373	L IT fx	31A	31A1.2			58	0	0	4	GLF	0	15	0	0	3	1	1	0	0		0			Metroplus MCD HMO	0	1	26.7	0	0	0	0	0	0	1	0.479167	Short Cephalomedullary Nail	2	0	0		Home with Health Services	0	0	0	0	0	0	0	0
374	L femoral neck fracture	31B	31B1.3			84	1	0	7	GLF	0	15	0	0	3	0	1	0	1	4	0			MEDICARE PART A AND B	1	1	23.91	0	0	0	0	0	0	1	2	Total Hip Arthroplasty	3	0	0		Home with Health Services	1	1	0	0	0	0	0	0
375	R femoral neck fx	31B	31B1.3			70	0	0	12	unknown	0	15	0	0	3	2	1	1	0	3.8	1	aspirin 81 (heart health)		blank				0	0	0	0	0	0	1	7.29167	Hemiarthroplasty	3	0			Skilled Nursing Facility	1	1	0	0	0	0	1	0
376	R periprosthetic hip fx (Vancouver B)	Periprosthetic	Postop Periprosthetic		B1	72	0	0	7	GLF	0	15	0	0	3	1	1	0	1	4.4	1	CAD s/p stents	ASA 325	MEDICARE PART A AND B	1	1	26.98	0	0	0	0	0	0	1	1.1875	Periprosthetic Fracture Plating	2	0	0		Home with Health Services	1	2	0	0	1	0	0	0
377	L THA vancouver B2 periprosthetic fx GT/LT	Periprosthetic	Postop Periprosthetic	i	B2	55	0	0	7	Ped Struck	1	15	0	0	3	0	1	0	1	4.3	0			FIDELIS CARE MEDICAID MANAGED	0	1	22.38	0	0	0	0	0	0	1	3.8125	Revision Total Hip Arthroplasty	3	1	0		Skilled Nursing Facility	1	1	0	0	0	0	0	0
378	L intertrochanteric fracture	31A	31A2.2			83	1	0	8	GLF	0	15	0	0	3	2	1	0	0	3.6	0			Medicare	3	1	26.1	1	0	0	0	0	0	1	1.54167	Short Cephalomedullary Nail	3	0	0		Acute Rehabilitation Facility	0	0	0	0	0	0	0	0
379	L IT fx	31A	31A1.2			87	1	0	5	GLF	0	15	0	0	3	6	1	1	0		0			MEDICARE PART A AND B	1	2	15.43	1	0	0	0	0	1	1	1	Short Cephalomedullary Nail	3	0	0		Acute Rehabilitation Facility	0	0	0	0	0	0	0	0
380	L rev obl IT fx, L prox humerus fx	31A	31A1.3			91	1	0	5	GLF	0	15	0	0	3	3	1	1	0	3.6	0			MEDICARE PART A AND B	1	1	23.78	1	0	0	0	0	1	1	1.04167	Short Cephalomedullary Nail	4	0	1	0	Acute Rehabilitation Facility	1	2	0	0	0	0	0	0
381	L femoral neck fracture	31B	31B1.3			81	1	0	8	GLF	0	15	0	0	3	0	1	1	1	2.6	1	afib	Warfarin	MEDICARE PART A AND B	3	1	19.5	0	0	0	0	0	0	1	4.25	Total Hip Arthroplasty	3	0	0		Skilled Nursing Facility	0	0	0	0	0	0	0	0
382	R unstable IT fx	31A	31A2.2			76	1	0	7	GLF	0	15	0	0	3	0	1	0	0		0			AARP MEDICARE COMPLETE	1	1	28.51	0	0	0	0	0	0	1	1.29167	Short Cephalomedullary Nail	3	0	0		Home with Health Services	1	1	0	0	0	0	0	0
383	R hip IT fx	31A	31A2.3			87	1	0	11	GLF	0	15	0	0	3	3	2	1	0	2.8	1	afib, CAD s/p CVA		Aetna MCR HMO	3	1	20.22	1	0	0	0	0	1	1	2.875	Short Cephalomedullary Nail	4	0	1	240	Skilled Nursing Facility	1	2	0	0	1	0	0	0
384	L femoral neck fracture	31B	31B1.3			86	0	0	11	GLF	0	15	0	0	3	2	2	0	1	3.9	1	CAD, afib s/p CABG, AICD	Apixaban	Medicare	3	1	29.6	0	0	0	0	0	0	1	1.47917	Hemiarthroplasty	4	0	0		Skilled Nursing Facility	0	0	0	0	0	0	0	0
385	Periprosthetic Hip Fracture	Periprosthetic	Postop Periprosthetic		B2	73	0	0	3	Atraumatic	0	15	0	0	3	1	1	1	1		0			Medicare	1	1	27.8		0	0	0	0	0	1	0	Revision Total Hip Arthroplasty	3	0	0		Skilled Nursing Facility	0	0	0	0	0	0	0	0
386	L femoral neck fx	31B	31B1.3			82	1	0	11	GLF	0	15	0	0	3	1	2	1	0	3.5	0			Medicare	1	1	23.5	0	0	0	0	0	0	1	1.33333	Hemiarthroplasty	3	0	0		Skilled Nursing Facility	1	1	0	0	0	0	0	0
387	L displaced femoral neck fracture	31B	31B1.3			94	1	0	26	GLF	0	15	0	0	3	1	2	1		3.5	0			Medicare	3	1	24.9		0	0	0	0		1	1.64583	Hemiarthroplasty	3	0	0		Acute Rehabilitation Facility	1	2	0	0	0	0	0	0
388	L intertrochanteric fracture	31A	31A2.2			78	1	0	13	GLF	0	15	0	0	3	2	1	0	0	4.1	1			Healthfirst MCR Enrolee	0	1	27.4	1	0	0	0	0	1	1	2	Long Cephalomedullary Nail	3	0	1	240	Skilled Nursing Facility	1	2	0	0	0	0	0	0
389	L IT femur fx	31A	31A2.3			86	0	0	23	GLF	0	15	0	0	3	4	1	1	1	3.8	1	afib	Apixaban	MEDICARE PART A AND B	3	6	35.04	1	0	0	0	0	1	1	1.6875	Short Cephalomedullary Nail	4	1	1	352.4	Home with Health Services	1	3	0	0	0	0	1	0
390	R intertrochanteric fx	31A	31A1.2			66	1	0	7	GLF	0	15	0	0	3	2	1	1	1	3.08	0			MEDICARE PART A AND B	1	1	40.99	0	0	0	0	0	0	1	3.5	Short Cephalomedullary Nail	3	0	0		Home with Health Services	0	0	0	0	0	0	0	0
391	L IT fx	31A	31A2.2			82	1	0	8	GLF	0	15	0	0	3	1	1	1	0	3.5	1	Afib		Medicaid	1	4	29.4	0	0	0	0	0	0	1	1.08333	Short Cephalomedullary Nail	4	0	0		Home with Health Services	0	0	0	0	0	0	0	0
392	R IT frx	31A	31A1.3			83	1	0	12	GLF	0	15	0	0	3	0	2	0	0	3.2	1	CAD	Warfarin	Medicaid	0	1	25.24	1	0	0	0	0	0	1	4.1875	Short Cephalomedullary Nail	3	1	0		Skilled Nursing Facility	0	0	0	0	0	0	0	0
393	L femoral neck fracture	31B	31B1.3			91	1	0	3	GLF	0	15	0	0	3	0	1	0	1	3.7	1	Heart Health		Medicare	3	1	20.7	0	0	0	0	0	0	1	0.758333	Hemiarthroplasty	2	0	0		Acute Rehabilitation Facility	1	1	0	0	0	0	0	0
394	L FN fx	31B	31B1.3			85	1	0	6	GLF	0	15	0	0	3	1	2	1			0			Medicare	3			0	0	0	0	0	0	1	1.625	Hemiarthroplasty	4	0			Skilled Nursing Facility	0	0	0	0	0	0	0	0
395	R femoral neck fracture	31B	31B1.3			72	1	0	8	GLF	0	15	0	0	3	0	1	0	1	3.8	0			Medicare	0	1	24.3	0	0	0	0	0	0	1	1.08333	Total Hip Arthroplasty	3	0	0		Acute Rehabilitation Facility	1	2	0	0	0	0	0	0
396	R intertrochanteric fx	31A	31A1.3			86	1	0	6	Ped Struck	1	15	0	0	3	0	1	1	0	4	0			Medicare	1	1	18.1	0	0	0	0	0	0	1	2.64583	Short Cephalomedullary Nail	3	0	0		Acute Rehabilitation Facility	1	1	0	0	0	0	0	0
397	L intertrochanteric fracture	31A	31A3.2			90	0	0	6	GLF	0	15	0	0	3	2	3	1	0	3.3	0			Medicare	1	2	20.92	1	0	0	0	0	0	0		Nonoperative		0	1	105	Skilled Nursing Facility	1	2	0	0	0	0	1	0
398	Periprosthetic Hip Fracture	Periprosthetic	Postop Periprosthetic		B2	76	0	0	5	Atraumatic	0	15	0	0	3	4	1	0	1	4.2	1	afib	Rivaroxaban	Medicare	1	4	21		0	0	0	0	0	1	0	Revision Total Hip Arthroplasty	3	0	0		Home	1	1	0	0	0	0	0	0
399	L femoral neck fracture	31B	31B1.3			85	1	0	4	GLF	0	15	0	0	3	3	1	1	0	4.1	1			MEDICARE PART A AND B	3	1	23	0	0	0	0	0	0	1	2.125	Hemiarthroplasty	2	0	0		Acute Rehabilitation Facility	1	1	0	0	0	0	0	0
400	R unstable IT fx	31A	31A2.2			78	1	0	9	GLF	0	15	0	0	3	6	1	0	0	3.1	1	PE	Dalteparin	MEDICARE PART A AND B	1	1	23.04	1	0	0	0	0	1	1	1.82292	Long Cephalomedullary Nail	4	0	0		Skilled Nursing Facility	1	3	0	0	0	0	1	0
401	R femoral neck fracture	31B	31B1.2			85	0	0	4	GLF	0	15	0	0	3	0	1	0	1		0			Medicare	1	1	23.8	0	0	0	0	0	0	1	1.16667	Hemiarthroplasty	2	0	0		Home with Health Services	0	0	0	0	0	0	0	0
402	Periprosthetic Hip Fracture	Periprosthetic	Postop Periprosthetic		B2	60	0	0	3	Atraumatic	0	15	0	0	3	0	1	0	1		1			United Healthcare	1	1	22.6		0	0	0	0	0	1	0.833333	Revision Total Hip Arthroplasty	2	0	0		Home with Health Services	0	0	0	0	0	0	0	0
403	Periprosthetic Hip Fracture	Periprosthetic	Postop Periprosthetic		B2	76	0	0	23	GLF	0	15	0	0	3	5	1	0	1	2	1	afib	Rivaroxaban	Medicare	1	1	48.9		0	0	0	0	0	1	2.04167	Revision Total Hip Arthroplasty	3	1	0		Skilled Nursing Facility	1	5	0	1	0	0	1	0
404	R femoral neck fracture	31B	31B1.1			77	1	0	10	GLF	0	15	0	0	3	1	2	1	0		0			Medicare	3	1	36	1	0	0	0	0	1	1	1.11458	Hemiarthroplasty	3	1	0		Skilled Nursing Facility	1	2	0	0	0	0	0	0
405	R femoral neck fracture	31B	31B1.3			97	0	0	6	GLF	0	15	0	0	3	0	1	1	1		1	Heart Health		Medicare	3	1	23.9	1	0	0	0	1	1	1	1.30208	Hemiarthroplasty	3	0	0		Home with Health Services	0	0	0	0	0	0	0	0
406	L femoral neck fracture	31B	31B1.1			88	1	0	6	GLF	0	15	0	0	3	0	1	0	1	3.6	1	CAD		MEDICARE PART A AND B	1	1	19.1	1	0	0	0	0	1	1	3.4375	Total Hip Arthroplasty	3	1	0		Skilled Nursing Facility	1	2	0	0	0	0	0	0
407	R femoral neck fracture	31B	31B1.3			93	1	0	5	GLF	0	15	0	0	3	0	1	1	1	3.5	0			Medicare	3	1	19.2		0	0	0	0		1	1.10417	Hemiarthroplasty	2	0	0		Skilled Nursing Facility	1	1	0	0	0	0	0	0
408	R IT fx, sup rami fx	31A	31A2.2			81	1	0	9	GLF	0	15	0	0	3	3	2	1	1	2.7	0			MEDICARE PART A AND B	3	1	22.31	0	0	0	0	0	0	1	4	Short Cephalomedullary Nail	4	1	0		Skilled Nursing Facility	1	1	0	0	0	1	0	0
409	L IT fx	31A	31A1.3			79	0	0	9	GLF	0	15	0	0	3	1	1	0	0		1			MEDICARE PART A AND B	1	4	21.26	0	0	0	0	0	0	1	0.635417	Short Cephalomedullary Nail	2	0	0		Home with Health Services	1	1	0	0	0	0	0	0
410	R femoral neck fracture	31B	31B3			90	1	0	5	GLF	0	15	0	0	3	1	2	0	1		0			Medicare with supplement	3	1	20.19	0	0	0	0	0	0	1	0.916667	Hemiarthroplasty	3	0	0		Skilled Nursing Facility	1	1	0	0	0	0	0	0
411	L intertrochanteric fracture	31A	31A1.3			68	1	0	6	GLF	0	15	0	0	3	1	1	0	1		1	CAD s/p stents	Clopidogrel	AMERIGROUP COMMUNITY CARE NE	1	6	28.73	0	0	0	0	0	0	1	0.958333	Short Cephalomedullary Nail	2	0	0		Skilled Nursing Facility	1	1	0	0	0	0	0	0
412	L intratrochanteric fx, L prox humerus fx, L triquetrum fx	31A	31A2.2			88	1	0	5	GLF	0	15	0	0	3	0	1	0	0		0			UHC MEDICARE COMPLETE CHOICE	0	1	29.12	0	0	0	0	0	0	1	0.416667	Short Cephalomedullary Nail	3	0	0		Skilled Nursing Facility	1	1	0	0	0	0	0	0
413	L subtrochanteric hip fx	32A	32A1	a		89	1	0	4	GLF	0	15	0	0	3	0	1	0	0		0			Medicare with BCBS supplement	1	1	20.25	0	0	0	0	0	0	1	0.690972	Long Cephalomedullary Nail	3	0	0		Acute Rehabilitation Facility	0	0	0	0	0	0	0	0
414	L IT fx	31A	31A1.2			82	0	0	5	GLF	0	15	0	0	3	2	1	1	0		1	CVA	Clopidogrel	medicare with supplement	0	4	36.78	0	0	0	0	0	0	1	0.979167	Short Cephalomedullary Nail	3	0	0		Home with Health Services	0	0	0	0	0	0	0	0
415	L IT fracture	31A	31A1.2			92	1	0	5	GLF	0	15	0	0	3	1	1	1	1	4	1	afib		Medicare	1			0	0	0	0	0	0	1	1.41667	Short Cephalomedullary Nail	4	0			Skilled Nursing Facility	0	0	0	0	0	0	0	0
416	L hip IT fx	31A	31A1.3			65	1	0	3	GLF	0	15	0	0	3	0	1	0	0		0			United Healthcare PPO	1	1	24.89	0	0	0	0	0	0	1	0.791667	Short Cephalomedullary Nail	2	0	0		Skilled Nursing Facility	0	0	0	0	0	0	0	0
417	L femoral neck fracture	31B	31B1.2			59	0	0	7	GLF	0	15	0	0	3	0	1	0	0	3.5	0			Medicaid	0	6	19.97	0	0	0	0	0	0	1	1.01042	Closed Reduction Percutaneous Pinning	3	0	0		Home with Health Services	0	0	0	0	0	0	0	0
418	L basicervical femoral neck fracture	31B	31B3			67	1	0	4	GLF	0	15	0	0	3	0	2	1		3.2	0			Medicare	1			0	0	0	0	0	0	1	0.8125	Sliding Hip Screw	3	0			Skilled Nursing Facility	1	1	0	0	0	0	0	0
419	R femoral neck fracture	31B	31B3			74	0	0	9	GLF	0	15	0	0	3	2	1	1	1	3.4	0			Medicare	1	1	25.8	1	0	0	0	0	1	1	2.55208	Hemiarthroplasty	3	1	0		Skilled Nursing Facility	1	2	0	1	0	0	0	0
420	Periprosthetic Hip Fracture	Periprosthetic	Postop Periprosthetic		B2	64	1	0	20	Atraumatic	0	15	0	0	3	2	1	1	1	2.8	1	Post op	Enoxaparin	Medicare	1	1	41		0	0	0	0	0	1	0.916667	Revision Total Hip Arthroplasty	3	0	0		Home with Health Services	1	1	0	0	0	0	0	0
421	L intertrochanteric fracture	31A	31A3.3			79	0	0	19	GLF	0	15	0	0	3	2	3	1	1	3.2	0			Medicare	2			0	0	0	0	0	0	1	1.64583	Long Cephalomedullary Nail	3	0			Skilled Nursing Facility	1	1	0	0	0	0	0	0
422	R femoral neck fracture	31B	31B3			90	0	0	11	GLF	0	15	0	0	3	2	1	1	1	2.7	1	aspirin (afib, possible h/o TIA)		blank	1	1	25.85	0	0	0	0	0	0	1	6.09375	Hemiarthroplasty	4	0	0		Skilled Nursing Facility	1	2	0	0	0	0	1	0
423	L femoral neck fracture	31B	31B1.3			95	1	0	9	GLF	0	15	0	0	3	0	1	1	1		1	PE	Warfarin	HIP MEDICARE	3	2	27.1	0	0	0	0	0	0	1	2	Total Hip Arthroplasty	3	1	0		Skilled Nursing Facility	1	1	0	0	0	0	0	0
424	L Basicervical Femoral neck fracture	31B	31B3			67	1	0	11	Ped Struck	1	14	0	0	3	1	1	0	1	4	0			GENERIC NO FAULT	3	4	18.83		0	0	0			1	0.895833	Short Cephalomedullary Nail	3	0	0		Skilled Nursing Facility	1	1	0	0	0	0	0	0
425	L IT fx	31A	31A2.2			85	1	0	9	GLF	0	15	0	0	3	2	1	1	0		0			Medicare with AARP Supplement	3	1	26.83	0	0	0	0	0	0	1	0.916667	Short Cephalomedullary Nail	3	0	0		Skilled Nursing Facility	1	1	0	0	0	0	0	0
426	L hip IT fx	31A	31A1.2			92	1	0	6	GLF	0	15	0	0	3	0	1	0	0	2.7	0			Medicaid	3	1	24.24	0	0	0	0	0	0	1	0.645833	Short Cephalomedullary Nail	3	0	0		Skilled Nursing Facility	0	0	0	0	0	0	0	0
427	R IT fx	31A	31A1.2			74	0	0	4	GLF	0	15	0	0	3	2	1	0	0		1	TIA	Clopidogrel	Medicare with BCBS supplement	1	1	29.86	0	0	0	0	0	0	1	1.25	Short Cephalomedullary Nail	3	0	0		Skilled Nursing Facility	0	0	0	0	0	0	0	0
428	R hip IT fx	31A	31A3.3			88	1	0	5	GLF	0	15	0	0	3	0	2	1		4.5	1	AS		Medicare	1			0	0	0	0	0	0	1	0.729167	Short Cephalomedullary Nail	3	0			Skilled Nursing Facility	1	1	0	0	0	0	0	0
429	R femoral neck fx	31B	31B1.3			69	1	0	4	GLF	0	15	0	0	3	0	1	0	1		0			Medicaid	1	1	20.36	0	0	0	0	0	0	1	1.25	Total Hip Arthroplasty	3	0	0		Skilled Nursing Facility	0	0	0	0	0	0	0	0
430	R IT fx	31A	31A1.2			96	1	0	10	GLF	0	15	0	0	3	0	1	1	0		1	afib	Warfarin	Medicaid	3	1	19.8	0	0	0	0	0	0	1	2.64583	Short Cephalomedullary Nail	3	0	0		Skilled Nursing Facility	0	0	0	0	0	0	0	0
431	L IT hip fx, L proximal humerus	31A	31A2.2			89	1	0	5	GLF	0	15	0	0	3	0	1	0	0		0			Medicare A&B	2	1	21.03	0	0	0	0	0	0	1	1.20833	Short Cephalomedullary Nail	2	0	0		Skilled Nursing Facility	1	1	0	0	0	0	0	0
432	L unstable IT fx	31A	31A1.2			92	1	0	10	GLF	0	15	0	0	3	3	3	1	1		1	afib		Medicare	3	1	42.91	0	0	0	0	0	0	1	2.04167	Short Cephalomedullary Nail	4	1	0		Skilled Nursing Facility	0	0	0	0	0	0	0	0
433	L femoral neck fx	31B	31B1.1			94	1	0	9	GLF	0	14	0	0	3	1	2	0	1	4.2	0			Aetna MCR HMO	3	1	15.2	0	0	0	0	0	0	1	1.80208	Closed Reduction Percutaneous Pinning	3	0			Skilled Nursing Facility	1	1	0	0	0	0	0	0
434	L IT fx	31A	31A2.2			81	1	0	5	GLF	0	15	0	0	3	0	1	1	1	3.6	0			Medicare with UHC Supplement	1	1	21.43	0	0	0	0	0	0	1	3.09708	Short Cephalomedullary Nail	3	0	0		Skilled Nursing Facility	0	0	0	0	0	0	0	0
435	L nondisplaced basicervical fem neck fx	31B	31B3			62	1	0	10	GLF	0	15	0	0	3	1	1	0	0	3.8	0			Medicare	0			0	0	0	0		0	1	1.875	Short Cephalomedullary Nail	3	0			Skilled Nursing Facility	0	0	0	0	0	0	0	0
436	R FNF	31B	31B1.1			75	1	0	2	GLF	0	15	0	0	3	0	1	0			1	aspirin 81 (heart health)		Medicare A&B	2	1		0	0	0	0		0	1	0.645833	Closed Reduction Percutaneous Pinning	2	0			Acute Rehabilitation Facility	1	1	0	0	0	0	0	0
437	R intertroch fx	31A	31A1.2			90	0	0	7	GLF	0	15	0	0	3	2	3	1	1		1	afib		medicare with supplement	1	1	19.74	0	0	0	0	0	0	1	1.91667	Short Cephalomedullary Nail	4	1	0		Skilled Nursing Facility	1	1	0	0	1	0	0	0
438	L femoral neck fracture	31B	31B1.1			97	0	0	7	GLF	0	15	0	0	3	3	2	1	1	3.6	0			Medicaid	1	1	19.53	0	0	0	0	0	0	1	3.17708	Hemiarthroplasty	3	0	0	46.4	Skilled Nursing Facility	0	0	0	0	0	0	0	0
439	L stable IT fx	31A	31A1.2			99	0	0	6	GLF	0	15	0	0	3	1	2	1	1	3.7	1	afib		Emblem Health	0	1	21.52	0	0	0	0	0	0	1	1.02083	Sliding Hip Screw	3	1	0		Skilled Nursing Facility	0	0	0	0	0	0	0	0
440	L femoral neck fracture	31B	31B1.3			94	1	0	5	GLF	0	15	0	0	3	1	1	1	0	3.9	1	coumadin (afib)		Medicare with BCBS supplement	1	1	25.61	0	0	0	0	0	0	1	2.04167	Hemiarthroplasty	4	0	0	16.3	Skilled Nursing Facility	0	0	0	0	0	0	0	0
441	R femoral neck fx	31B	31B2.1	q		61	1	0	9	GLF	0	15	0	0	3	1	1	0	1	3.9	1	afib	Warfarin	Aliera Care	1	1	29.2	0	0	0	0	0	0	1	0.958333	Total Hip Arthroplasty	3	1	0		Home with Health Services	1	3	1	1	0	0	0	0
442	L Hip femoral neck fx	31B	31B2.1	q		97	0	0	6	GLF	0	15	0	0	3	1	1	0	0	3.4	0			Medicare with BCBS supplement	1	1	28.19	0	0	0	0	0	0	1	1.45833	Hemiarthroplasty	3	0	0		Skilled Nursing Facility	1	1	0	0	0	0	1	0
443	L IT fx	31A	31A3.3			82	0	0	5	GLF	0	15	0	0	3	1	1	0	1		0			First United American Life Insurance Company	0	1	32.14	0	0	0	0	0	0	1	2.63542	Short Cephalomedullary Nail	2	0	0		Skilled Nursing Facility	0	0	0	0	0	0	0	0
444	R hip IT fx	31A	31A2.2			92	1	0	5	GLF	0	15	0	0	3	2	1	0	0	3.7	1	CAD s/p CABG		Medicare	0			0	0	0	0	0	0	1	1.25	Short Cephalomedullary Nail	4	0			Skilled Nursing Facility	1	1	0	0	0	0	0	0
445	R valgus impacted FN fx	31B	31B1.1			94	1	0	3	GLF	0	15	0	0	3	3	2	1	0	3.4	0			Medicare	3			0	0	0	0	0	0	1	2.10417	Closed Reduction Percutaneous Pinning	4	0			Skilled Nursing Facility	1	2	0	1	0	0	0	0
446	R pathological FN fx	31B	31B1.3			55	1	0	8	GLF	0	15	0	0	3	7	1	1	0	3	0			WTC Health Program-Northwell	1	1	33.28	0	0	0	0	0	0	1	1.72917	Hemiarthroplasty	4	0	0		Skilled Nursing Facility	1	1	0	0	0	0	0	0
447	L intertrochanteric fracture	31A	31A2.3			90	1	0	7	GLF	0	15	2	0	3	0	1	1	0	3.4	0			MEDICARE PART A AND B	3	4	23.03	0	0	0	0	0	0	1	2.01375	Short Cephalomedullary Nail	3	0	0		Skilled Nursing Facility	1	1	0	0	0	0	0	0
448	L IT fx	31A	31A1.2			77	1	0	7	GLF	0	15	0	0	3	3	1	0	0	3.8	1	DVT	Warfarin	medicare with supplement	3	1	27.44	0	0	0	0	0	0	1	1	Long Cephalomedullary Nail	3	1	0	147.3	Acute Rehabilitation Facility	1	3	0	0	1	0	0	0
449	L intertrochanteric fracture	31A	31A1.2			67	0	0	4	GLF	0	15	0	0	3	0	1	0	0	4	0			medicare with supplement	1	1	25.24	0	0	0	0	0	0	1	1.47917	Sliding Hip Screw	2	0	0		Home with Health Services	0	0	0	0	0	0	0	0
450	L femoral neck	31B	31B2.1	q		66	1	0	4	GLF	0	15	0	0	3	1	1	0	1	4.3	0			Medicare with UHC Supplement	0	1	21.8	0	0	0	0	0	0	1	1.6875	Total Hip Arthroplasty	2	0	0		Home with Health Services	0	0	0	0	0	0	0	0
451	R IT fx	31A	31A1.3			97	1	0	6	GLF	0	15	0	0	3	1	1	1	0		1	afib	Warfarin	Medicare with UHC Supplement	3	1	25.39	1	0	0	0	0	0	1	2.16667	Short Cephalomedullary Nail	3	0	0		Skilled Nursing Facility	1	2	0	0	0	0	1	0
452	L prox humerus fx, L hip IT fx	31A	31A2.2			87	1	0	14	GLF	0	12	0	0	3	0	2	1	1	3.2	0			Medicare	1			0	0	0	0	0	0	1	6.36458	Short Cephalomedullary Nail	4	0			Skilled Nursing Facility	1	3	0	1	0	0	0	0
453	R hip IT fx	31A	31A1.3			92	1	0	19	GLF	0	15	0	0	3	0	1	1	0	3.7	0			blank		1	40.24	0	0	0	0	0	0	1	11.1042	Short Cephalomedullary Nail	4	1	0		Skilled Nursing Facility	1	3	0	1	0	0	0	0
454	R hip femoral neck fx	31B	31B2.1	q		65	1	0	5	GLF	0	15	0	0	3	0	1	0	0	3.9	1	aspirin 81 (heart health)		Medicare	2	1	29.18	0	0	0	0	0	0	1	1.66667	Hemiarthroplasty	2	0	0		Home	0	0	0	0	0	0	0	0
455	L periprosthetic proximal femur fx	Periprosthetic	Postop Periprosthetic	i	B1	80	1	0	5	GLF	0	15	3	0	3	3	1	0	1	3.5	0			Medicare	1	1	29.29	0	0	0	0	0		1	0.513889	Periprosthetic Fracture Plating	3	0	0		Skilled Nursing Facility	1	2	0	0	0	0	0	0
456	L hip IT fx	31A	31A1.2			78	1	0	4	GLF	0	15	0	0	3	2	1	1	1	4.2	0			Medicare	3	1	31.62	0	0	0	0	0	0	1	1.29167	Short Cephalomedullary Nail	2	0	0		Skilled Nursing Facility	1	1	0	0	0	0	0	0
457	R IT fx	31A	31A1.2			59	1	0	2	GLF	0	15	0	0	3	3	1	1	1	3.1	0			Generic MLTC MDCD HMO	2	1	22.9	0	0	0	0	0	0				3	0	0		Transfer	1	1	0	0	0	0	1	0
458	L femoral neck fx	31B	31B1.1			90	0	0	8	GLF	0	15	0	0	3	0	1	0	1	3.8	0			Medicare	1	4	18	0	0	0	0	0	0	1	1	Total Hip Arthroplasty	3	0	0		Skilled Nursing Facility	1	1	0	0	0	0	0	0
459	R displaced femoral neck fx	31B	31B1.3			94	1	0	7	GLF	0	15	0	0	3	4	2	0	0	3.8	1	CAD s/p CABG		Medicare	3	2	21.8	0	0	0	0	0	0	1	0.841667	Hemiarthroplasty	3	0	0		Skilled Nursing Facility	0	0	0	0	0	0	0	0
460	R hip IT fx	31A	31A1.3			77	1	0	10	GLF	0	15	0	0	3	1	1	0	0	2.9	0			Medicaid	1	6	19.49	0	0	0	0	0	0	1	1.0625	Short Cephalomedullary Nail	3	0	0		Home	1	2	0	0	0	0	0	0
461	L subtrochanteric hip fx	31A	31A3.1			83	1	0	3	GLF	0	15	0	0	3	1	2	1	0		0			Medicaid with supplement	3	1	19.53	0	0	0	0	0	0	1	0.981944	Short Cephalomedullary Nail	3	0	0		Skilled Nursing Facility	1	1	0	0	0	0	0	0
462	L subtrochanteric hip fracture	32C	32C2	j		85	1	0	30	GLF	0	15	0	0	3	2	1	1	0	4.5	0			Medicaid CSC	3	2	31.76	0	0	0	0	0	0	1	2.12639	Long Cephalomedullary Nail	4	0	0		Skilled Nursing Facility	1	2	0	0	0	0	0	0
463	L DR fx, L displaced femoral neck fracture	31B	31B1.3			71	1	0	7	Ped Struck	1	15	0	0	3	1	1	0	1	4.1	0			Hip/Hip VIP Medicare	0	2	23.1		0	0	0	0		1	1.125	Hemiarthroplasty	3	0	0		Skilled Nursing Facility	0	0	0	0	0	0	0	0
464	R femur fx	31B	31B2.1			88	1	0	3	GLF	0	15	0	0	3	3	1	1	0		0			medicard [1113]	3	1	22.48	0	0	0	0	0	0	1	1.09375	Hemiarthroplasty	4	0	0		Skilled Nursing Facility	1	1	0	0	0	0	0	0
465	L hip IT fx	31A	31A1.3			81	0	0	4	GLF	0	15	0	0	3	1	1	1	0		0			Medicare	1	4	25.75	0	0	0	0	0	0	1	2.16667	Short Cephalomedullary Nail	3	0	0		Skilled Nursing Facility	0	0	0	0	0	0	0	0
466	R Hip IT fx, T11 compression fx	31A	31A1.3			92	1	0	3	GLF	0	15	0	2	3	4	2	1	1		0			Medicaid	0	6	21.26	0	0	0	0	0	0	0		Nonoperative	4	0	0		Skilled Nursing Facility	0	0	0	0	0	0	0	0
467	L femoral neck fracture	31B	31B1.1			91	1	0	6	GLF	0	15	0	0	3	0	1	0	1	2.91	0			Medicaid	3	2	23.9		0	0	0	0		1	0.979167	Hemiarthroplasty	2	0	0		Home with Health Services	1	1	0	0	0	0	0	0
468	R femoral neck fracture	31B	31B1.1			75	1	0	4	GLF	0	15	0	0	3	0	1	0	1	2.96	0			Medicare	3	1	23.6	0	0	0	0	0	0	1	0.56	Total Hip Arthroplasty	1	0	0		Home with Health Services	0	0	0	0	0	0	0	0
469	R nondisplaced FN fx	31B	31B1.1			71	1	0	4	GLF	0	15	0	0	3	0	1	0	1	2.9	0			Magnacare	2	1	21.6		0	0	0			1	0.760417	Closed Reduction Percutaneous Pinning	1	0	0		Home with Health Services	0	0	0	0	0	0	0	0
470	R valgus impacted FN fx	31B	31B1.1			59	1	0	7	GLF	0	15	0	0	3	1	1	0	1	4.1	0			Medicare	0	2	29.3	0	0	0	0	0	0	1	0.635417	Closed Reduction Percutaneous Pinning	2	0	0		Home with Health Services	0	0	0	0	0	0	0	0
471	R acetabular fx/R IT fx/pubic rami fracture	31A	31A1.2			82	0	0	6	GLF	0	15	0	0	3	0	1	1	0	3	1	aspirin 81 (CAD)		Medicare	1	1	25.37	0	0	0	0	0	0	0		Nonoperative		0	0		Skilled Nursing Facility	1	1	0	0	0	0	0	0
472	L Hip IT Fx	31A	31A1.3			75	0	0	27	Ped Struck	1	15	0	0	3	1	1	0	0	2.7	1	CAD		Fidelis MCR	1	1	32.55	0	0	0	0	0	0	1	2.11458	Long Cephalomedullary Nail	3	1	0		Acute Rehabilitation Facility	1	5	0	0	1	0	1	0
473	L femoral neck fracture	31B	31B1.3			75	0	0	7	GLF	0	15	0	0	3	0	1	1	1	3.4	1	CAD	Rivaroxaban	Medicare	1	1	23.7		0	0	0	0		1	2.8125	Total Hip Arthroplasty	3	0	0		Skilled Nursing Facility	1	1	0	0	0	0	0	0
474	R stable IT fx	31A	31A1.2			86	1	0	5	GLF	0	15	0	0	3	0	1	0	1		0			Medicare	0	1	31.09	0	0	0	0	1	0	1	0.916667	Sliding Hip Screw	3	0	0		Skilled Nursing Facility	0	0	0	0	0	0	0	0
475	L subtrochanteric fracture, R proximal femur fx	32A	32A3	a		61	1	0	2	GLF	0	15	0	0	4	0	1	0	1		0			UNITED HEALTHCARE COMMUNITY M	0	4	24.21	0	0	0	0	0	0	1	0.000694444	Short Cephalomedullary Nail	3	0	0		Skilled Nursing Facility	1	1	0	0	0	0	0	0
476	R IT fx	31A	31A1.3			87	0	0	9	GLF	0	15	0	0	3	3	1	1	0	2.8	1	afib		Medicare	1	1	31.04	0	0	0	0	0	0	1	1.83333	Short Cephalomedullary Nail	2	0	0		Skilled Nursing Facility	1	1	0	0	0	0	0	0
477	L fem neck fx	31B	31B1.2			68	1	0	3	GLF	0	15	0	0	3	2	1	0	1	4	0			medicare part A and B [1112]	1	1	20.14	0	0	0	0	0	0	1	0.646528	Closed Reduction Percutaneous Pinning	3	0	0		Home	0	0	0	0	0	0	0	0
478	R IT fx	31A	31A2.2			84	1	0	6	GLF	0	15	0	0	3	3	2	1	1	3.3	0			Medicare	1	2	33.17	1	0	0	0	1	1	1	1	Short Cephalomedullary Nail	4	1	1	0	Skilled Nursing Facility	0	0	0	0	0	0	0	0
479	R femoral neck fracture	31B	31B1.2			76	1	0	5	GLF	0	15	0	0	3	2	1	1	1		1	CABG, afib	Clopidogrel	Medicare	3	1	23.5	0	0	0	0	0	0	1	1	Hemiarthroplasty	4	0	0		Skilled Nursing Facility	1	1	0	0	0	0	0	0
480	R hip IT fx	31A	31A3.3			77	1	0	6	GLF	0	15	0	0	3	0	1	0	1	3.6	0			AFFINITY MCD HMO	0	4	26.6		0	0	0	0		1	1.03125	Short Cephalomedullary Nail	3	0	0		Skilled Nursing Facility	0	0	0	0	0	0	0	0
481	R femoral neck fx	31B	31B1.3			83	0	0	9	GLF	0	15	0	0	3	1	1	1	1	3.5	1	CAD		Medicare	1	2	19.1	1	0	0	0	0	1	1	1.875	Hemiarthroplasty	3	0	0		Skilled Nursing Facility	0	0	0	0	0	0	0	0
482	R hip IT fx	31A	31A3.3			83	1	0	6	GLF	0	15	0	0	3	1	1	1	0	3	0			Medicare with Cigna Supplement	3	1	28.34	0	0	0	0	0	0	1	1.66667	Short Cephalomedullary Nail	3	0	0		Skilled Nursing Facility	1	2	0	1	0	0	1	0
483	R intertrochanteric fx	31A	31A3.3			82	1	0	15	GLF	0	15	1	0	3	0	1	0	0	3	0			BCBS	2	1	20.07	0	0	0	0	0	0	1	3.02083	Long Cephalomedullary Nail	2	1	0		Home with Health Services	0	0	0	0	0	0	0	0
484	R Vancouver B Hip fx	Periprosthetic	Postop Periprosthetic	i	B2	81	1	0	7	GLF	0	15	0	0	3	0	1	0	0		1	aspirin 81 (heart health)		Medicare	1	1	19.14	0	0	0	0	0	0	1	1.25542	Revision Total Hip Arthroplasty	3	0	0		Acute Rehabilitation Facility	1	1	0	0	0	0	0	0
485	L unstable IT fx	31A	31A2.2			76	1	0	4	GLF	0	15	0	0	3	1	1	0	1	4.2	0			Medicare	1	1	21.73	0	0	0	0	0	0	1	1	Short Cephalomedullary Nail	2	0	0		Skilled Nursing Facility	1	1	0	0	0	0	0	0
486	R subtrochanteric hip fx	32A	32A2	b		80	1	0	4	GLF	0	15	0	0	3	1	1	1	1		0			MEDICARE PART A AND B; UNITED HEALTHCARE INDE	0	1	21.08	0	0	0	0	0	0	1	0.779167	Long Cephalomedullary Nail	3	0	0		Acute Rehabilitation Facility	1	1	0	0	0	0	0	0
487	R IT fracture, R olecranon fx	31A	31A1.3			89	0	0	14	GLF	0	15	0	0	3	0	1	1	1	3.7	0			BCBS PPO	0	1	26.7	0	0	0	0	0	0	1	0.979167	Short Cephalomedullary Nail	3	0	0		Skilled Nursing Facility	1	2	0	0	0	1	0	0
488	R femoral neck fx	31B	31B1.3			67	0	0	15	Ped Struck	1	15	0	0	3	3	2	1	1	3.1	1	afib	Warfarin	GENERIC NO FAULT	1	2	23.8	1	0	0	0	0	0	1	1.0625	Hemiarthroplasty	4	0	0		Home	1	1	0	0	0	0	0	0
489	L IT fx	31A	31A1.3			91	1	0	5	GLF	0	15	0	0	3	1	1	1	1	3.6	1			Medicare	3	2	24.1		0	0	0			1	0.9025	Sliding Hip Screw	2	0	0		Skilled Nursing Facility	1	1	0	0	0	0	0	0
490	L displaced femoral neck fx	31B	31B1.3			83	1	0	9	GLF	0	15	0	0	3	4	2	1	0	3.6	1	CAD		Liberty Health MCR HMO	3	4	19.57	0	0	0	0	0	0	1	2.23583	Hemiarthroplasty	4	0	0		Skilled Nursing Facility	1	2	0	0	0	0	0	0
491	L unstable IT fx	31A	31A2.2			91	0	0	8	GLF	0	13	0	0	3	1	1	1	1	3.1	0			Medicare	1	1		0	0	0	0	0	0	1	1.8125	Short Cephalomedullary Nail	3	1	0	41.8	Skilled Nursing Facility	1	1	0	0	0	0	0	0
492	L hip IT fx, colles fx	31A	31A1.3			78	1	0	5	GLF	0	15	0	0	3	1	1	0	0	4.2	0			Medicare	1	1	22.01	0	0	0	0	0	0	1	0.770833	Short Cephalomedullary Nail	2	0	0		Acute Rehabilitation Facility	0	0	0	0	0	0	0	0
493	L IT fx	31A	31A1.2			96	0	0	6	GLF	0	15	0	0	3	0	1	1	0	3.6	0			Medicare	0	1	21.48	0	0	0	0	0	0	1	2.97208	Short Cephalomedullary Nail	3	0	0		Skilled Nursing Facility	1	1	0	0	0	0	0	0
494	L subtrochanteric hip fx	32A	32A3	a		79	1	0	3	GLF	0	15	0	0	3	1	1	1	0		0			MEDICARE PART A AND B; MEDICAID	3	1	31.07	0	0	0	0	0	0	1	0.709028	Long Cephalomedullary Nail	3	0	0		Acute Rehabilitation Facility	1	1	0	0	0	0	0	0
495	R hip IT fx	31A	31A1.3			91	1	0	5	GLF	0	15	0	0	3	1	1	0	1	2.8	0			Medicare	3	1	20.9	0	0	0	0	0	0	1	0.96875	Short Cephalomedullary Nail	2	0	0		Acute Rehabilitation Facility	1	1	0	0	0	0	0	0
496	L displaced femoral neck fx	31B	31B1.1			78	1	0	10	GLF	0	15	0	0	3	4	1	0	1	2.1	1	CVA	Clopidogrel	Medicare	3	1	20.12	1	0	0	0	0	1	1	1.01375	Hemiarthroplasty	4	1	0		Home with Health Services	1	1	0	0	0	0	0	0
497	L femoral neck fx	31B	31B2.1	q		78	1	0	3	GLF	0	15	0	0	3	1	1	0	1	3.9	0			United Healthcare	0	1	25.6		0	0	0			1	1.45833	Hemiarthroplasty	3	0	0		Skilled Nursing Facility	0	0	0	0	0	0	0	0
498	L stable IT fx	31B	31B3			85	1	0	5	GLF	0	13	0	0	3	4	2	1	0	3.3	0			Medicare	3	1	15.27		0	0	0			1	2.02083	Sliding Hip Screw	3	0	0		Skilled Nursing Facility	0	0	0	0	0	0	0	0
499	R hip IT fx	31A	31A1.2			82	1	0	8	GLF	0	15	0	0	3	0	1	0	1	3.4	1	aspirin 81 (heart health)		Medicare	3	1	24.02	0	0	0	0	0	0	1	0.854167	Sliding Hip Screw	3	0	0		Skilled Nursing Facility	1	2	0	0	0	0	0	0
500	L unstable IT fx	31A	31A2.3			72	0	0	8	GLF	0	15	0	0	3	6	1	0	0	3.4	1	warfarin (Afib)		Medicare	1	1	15.76	1	0	0	0	0	1	1	1.85833	Short Cephalomedullary Nail	4	1	0		Skilled Nursing Facility	1	2	0	0	0	0	1	0
501	L subtrochanteric fx	32C	32C2	j		61	1	0	9	GLF	0	15	0	0	3	1	1	1	0	4.1	0			METROPLUS MCD HMO	0	2	45.73	0	0	0	0	0	0	1	0.365972	Long Cephalomedullary Nail	3	0	0		Skilled Nursing Facility	0	0	0	0	0	0	0	0
502	L femoral neck fx	31B	31B1.2			82	1	0	8	GLF	0	15	0	0	3	6	1	1	1	3.2	0			Medicare	3	1	18.43	1	0	0	0	0	0	1	0.854167	Closed Reduction Percutaneous Pinning	3	0	0		Acute Rehabilitation Facility	0	0	0	0	0	0	0	0
503	R hip IT fx	31A	31A2.2			82	1	0	5	GLF	0	15	0	0	3	1	1	0	0	3.3	1	aspirin 81 (heart health)		medicare with supplement	3	1	15.59	0	0	0	0	0	0	1	0.822917	Long Cephalomedullary Nail	3	1	0	15.7	Skilled Nursing Facility	1	3	0	0	0	0	1	0
504	L hip IT fx	31A	31A2.2			85	1	0	6	GLF	0	15	0	0	3	1	2	1	1	3.4	1	CAD, CVA, PAD s/p stents	Clopidogrel	Medicare	3	1	21.95	1	0	0	0	0	0	1	3.88542	Short Cephalomedullary Nail	4	0	0		Skilled Nursing Facility	1	1	0	0	0	0	0	0
505	left femoral fx	31B	31B2.1			84	0	0	3	GLF	0	15	0	0	3	3	1	0	1	3.8	1			BCBS indemnity [1185]	0	1	22.71	0	0	0	0	0	0	1	0.354861	Hemiarthroplasty	3	0	0		Skilled Nursing Facility	0	0	0	0	0	0	0	0
506	R femoral neck fracture	31B	31B1.3			82	1	0	7	GLF	0	15	0	0	3	0	1	0	1	3.9	0			Medicare	1	1	19.8	0	0	0	0	0	0	1	2.0625	Hemiarthroplasty	2	0	0		Home with Health Services	1	1	0	0	0	0	0	0
507	R IT hip fx	31A	31A2.2			76	1	0	4	GLF	0	15	0	0	3	2	2	0	1	3.4	0			Medicare	0	1	28.13	0	0	0	0	0	0	1	0.697917	Short Cephalomedullary Nail	3	0	0		Skilled Nursing Facility	0	0	0	0	0	0	0	0
508	L IT fx	31A	31A2.2			77	1	0	5	GLF	0	15	0	0	3	0	1	0	0	3.2	0			Aetna MCR	0	4	20.78	0	0	0	0	0	0	1	0.71875	Short Cephalomedullary Nail	2	0	0	7.1	Home with Health Services	1	1	0	0	0	0	0	0
509	L femoral neck fx	31B	31B1.1			63	1	0	2	GLF	0	15	0	0	3	1	1	0	1		0			Aetna	1	1	23	0	0	0	0	0	0	1	0.166667	Closed Reduction Percutaneous Pinning	2	0	0		Home with Health Services	0	0	0	0	0	0	0	0
510	R IT hip fx	31A	31A2.2			90	1	0	6	GLF	0	15	0	0	3	1	2	1	1		0			Medicaid with supplement	3	1	22.47	0	0	0	0	0	0	1	2.70833	Short Cephalomedullary Nail	3	0	0		Skilled Nursing Facility	0	0	0	0	0	0	0	0
511	R femoral neck fracture	31B	31B1.3			89	0	0	8	GLF	0	15	0	0	3	1	3	1	0	3.1	0			Medicare	1	1	25.2		0	0	0	0		1	2.96875	Hemiarthroplasty	3	0	0		Skilled Nursing Facility	1	2	0	0	1	0	1	0
512	L femoral neck fx	31B	31B2.1	q		64	0	0	6	GLF	0	15	0	0	3	2	1	0	1	4.1	1	LV thrombus	Apixaban	Medicaid	2	1	22.2		0	0	0	0		1	2.27083	Total Hip Arthroplasty	3	0	0		Home with Health Services	1	1	0	0	1	0	0	0
513	L stable IT fx	31A	31A1.2			92	1	0	6	GLF	0	15	0	0	3	1	2	1	1	3.9	1	CAD s/p stents		Aetna	3	2	32.22	0	0	0	0	0	0	1	0.822917	Sliding Hip Screw	2	1	0		Skilled Nursing Facility	1	1	0	0	0	0	0	0
514	R femoral neck fx	31B	31B1.1			70	1	0	3	GLF	0	15	0	0	3	0	1	0	1	2.4	0			Medicare	1	1	23.4	0	0	0	0	0	0	1	0.733333	Hemiarthroplasty	2	0	0		Home with Health Services	0	0	0	0	0	0	0	0
515	L periprosthetic hip fx	Periprosthetic	Postop Periprosthetic		AG	74	1	0	4	GLF	0	15	0	0	3	2	1	1	0		0			medicare with supplement	1	1	37.59	0	0	0	0			0		Nonoperative		1	0		Acute Rehabilitation Facility	0	0	0	0	0	0	0	0
516	L IT fx	31A	31A2.2			84	1	0	5	GLF	0	15	0	0	3	0	1	1	1	4.7	0			Medicare	0	1	17.58	0	0	0	0	0	0	1	3.04167	Short Cephalomedullary Nail	2	1	0	63.4	Skilled Nursing Facility	1	2	0	0	0	0	0	0
517	L hip IT fx	31B	31B3			62	0	0	16	unknown	0	15	0	0	3	0	1	0	0	4	0			None	1	1	24.39	1	0	0	0	0	0	1	0.447917	Short Cephalomedullary Nail	3	0	0		Acute Rehabilitation Facility	0	0	0	0	0	0	0	0
518	L subtrochanteric hip fracture	32A	32A1	a		57	0	0	4	GLF	0	15	0	0	3	1	1	0	1		0			HEALTHFIRST MEDICAID	1	4	25.93	0	0	0	0	0	0	1	0.895833	Long Cephalomedullary Nail	3	0	0		Skilled Nursing Facility	0	0	0	0	0	0	0	0
519	R Hip IT fx	31A	31A2.2			81	0	0	9	GLF	0	15	0	0	3	3	1	0	0	2.3	0			Medicare	3	1	17.85	0	0	0	0	0	0	1	1.875	Short Cephalomedullary Nail	3	0	0		Skilled Nursing Facility	1	4	0	0	0	0	1	0
520	L femoral neck fx	31B	31B1.1			83	0	0	9	GLF	0	15	0	0	3	6	1	1	1	4.3	1	afib	Warfarin	Medicare	1	1	24.4	1	0	0	0	0	1	1	2.03125	Hemiarthroplasty	3	0	0		Skilled Nursing Facility	1	1	0	0	0	0	1	0
521	R displaced femoral neck fracture	31B	31B1.3			82	1	0	5	GLF	0	15	0	0	3	1	1	0	1	4.7	0			BCBS COMMERCIAL	2	1	19.4		0	0	0	0		1	0.666667	Hemiarthroplasty	3	0	0		Skilled Nursing Facility	0	0	0	0	0	0	0	0
522	R femoral neck fx	31B	31B1.2			87	1	0	4	GLF	0	15	0	0	3	0	1	0	1	3.5	1	CAD, Aortic Stenosis		Medicare	3	1	26.7	0	0	0	0	0	0	1	2.08333	Hemiarthroplasty	3	0	0		Acute Rehabilitation Facility	1	1	0	0	0	0	0	0
523	L hip IT fx	31A	31A2.2			82	0	0	4	GLF	0	15	0	0	3	0	1	0	0	3.8	0			Medicare	1	1	25.11	0	0	0	0	0	0	1	0.395833	Short Cephalomedullary Nail	2	0	0		Acute Rehabilitation Facility	1	2	0	0	0	0	1	0
524	L IT hip fracture	31B	31B3			86	0	0	4	GLF	0	14	3	0	3	2	1	1	1	3.7	1	CAD		Medicare	3	1	30.1		0	0	0			1	1.16667	Short Cephalomedullary Nail	4	0	0		Skilled Nursing Facility	1	1	0	0	0	0	0	0
525	L hip IT fx	31A	31A2.2			85	1	0	6	GLF	0	15	0	0	3	3	2	1	0	4.1	1	aspirin 81 (heart health)		Medicare	1	1	20.67	1	0	0	0	0	0	1	1.39583	Short Cephalomedullary Nail	4	0	0		Skilled Nursing Facility	1	1	0	0	0	0	0	0
526	L hip IT fx, 5th metatarsal fracture	31A	31A2.3			56	1	0	8	Ped Struck	1	15	0	1	3	0	1	0	0	3.93	0			Medicare	1	1	26.57	0	0	0	0	0	0	1	0.75	Short Cephalomedullary Nail	2	0	0		Home with Health Services	1	1	0	0	0	0	0	0
527	R hip It fx	31A	31A2.2			79	0	0	5	Fall From Height	1	15	0	0	3	1	1	0	0	3.7	0			Medicare	1	1	24.21	0	0	0	0	0	0	1	2.0625	Short Cephalomedullary Nail	3	0	0		Skilled Nursing Facility	1	2	0	0	0	0	1	0
528	R hip IT fx, R distal radius fx	31A	31A2.3			88	1	0	6	GLF	0	15	0	0	3	3	1	1	0	3.3	1	xarelto (afib)		Medicare	3	4	29.58	0	0	0	0	0	0	1	1.35417	Short Cephalomedullary Nail	3	1	0		Skilled Nursing Facility	1	1	0	0	0	0	0	0
529	L hip IT fx	31A	31A3.3			87	1	0	7	GLF	0	15	0	0	3	1	1	1	0	3.2	1	xarelto (pacemaker)		Medicare	1	1	21.79	0	0	0	0	0	0	1	2.13542	Short Cephalomedullary Nail	4	1	0		Skilled Nursing Facility	1	1	0	0	0	0	0	0
530	R hip fx	31B	31B1.3			92	1	0	4	GLF	0	15	0	0	3	2	1	1	1	2.9	0			medicare part A and B [1112]	3	1	18.18	1	0	0	0	0	0	1	0.9125	Short Cephalomedullary Nail	3	0	0		Skilled Nursing Facility	1	1	0	0	0	0	0	0
531	L hip IT fx	31A	31A1.2			66	0	0	6	GLF	0	15	0	0	3	0	1	0	1	2.7	0			Medicare	1	1	33.52	1	0	0	0	0	1	1	1.55542	Short Cephalomedullary Nail	3	0	0		Skilled Nursing Facility	1	1	0	0	0	0	0	0
532	L hip IT fx	31B	31B3			67	1	0	7	GLF	0	15	0	0	3	1	1	0	1	4.6	1	Heart Health		Medicare	1	1	28.1		0	0	0			1	1.81917	Sliding Hip Screw	2	0	0		Home with Health Services	1	1	0	0	0	0	0	0
533	R femoral neck fracture	31B	31B3			71	0	0	6	GLF	0	15	0	0	3	1	1	0	1		0			Medicare	0	2	25.2	0	0	0	0	0	0	1	2.40625	Total Hip Arthroplasty	3	0	0		Skilled Nursing Facility	0	0	0	0	0	0	0	0
534	R subtrochanteric hip fx	32A	32A2			92	1	1	1	GLF	0	15	0	0	3	1	3	1	0		1	CVA	Apixaban	UNITED HEALTHCARE COMMUNITY M; MEDICARE PART A AND B	1	1		0	0	0	0	0	0	0		Nonoperative		0	0		Home	0	0	0	0	0	0	0	0
535	Left displaced femoral neck	31B	31B2.1			71	0	0	7	GLF	0	15	0	0	3	6	1	1	0	3.6	1	CAD, CVA		Medicaid CSC	1	4	25.9	0	0	0	0	0	0	1	1.875	Hemiarthroplasty	4	0	0		Skilled Nursing Facility	1	1	0	0	0	0	0	0
536	L Hip IT fx	31A	31A1.3			96	1	0	4	GLF	0	15	0	0	3	4	2	0	0		1	aspirin 81 (heart health)		blank	0	1	25.61	0	0	0	0	0	0	1	1.16667	Short Cephalomedullary Nail	4	0	1		Skilled Nursing Facility	1	2	0	0	0	0	1	0
537	L hip femoral neck fx	31B	31B1.3			59	0	0	11	GLF	0	15	0	0	3	1	1	0	0	2.8	0			Medicare	2	4	26.5	0	0	0	0	0	0	1	1.91667	Hemiarthroplasty	3	0	0		Skilled Nursing Facility	1	3	0	1	0	0	0	0
538	R IT fx	31A	31A1.3			96	0	0	6	GLF	0	15	0	0	3	1	2	1	0	3.7	0			blank	3	1	22.72	0	0	0	0	0	0	1	1.3125	Short Cephalomedullary Nail	4	1	0	61	Skilled Nursing Facility	1	1	0	0	0	0	0	0
539	L femoral neck fracture	31B	31B1.3			84	1	0	12	GLF	0	15	0	0	3	1	2	1	1		0			Medicare	1	4	24.99	0	0	0	0	0	0	1	0.375	Hemiarthroplasty	2	0	0		Skilled Nursing Facility	0	0	0	0	0	0	0	0
540	R femoral neck fracture, R olecranon process fx	31B	31B1.1			67	1	0	5	GLF	0	15	0	0	3	1	1	0	1	4.1	0			Medicare	1	4	23.2		0	0	0	0		1	1.61458	Closed Reduction Percutaneous Pinning	3	0	0		Skilled Nursing Facility	0	0	0	0	0	0	0	0
541	R femoral neck fracture	31B	31B1.3			90	1	0	7	GLF	0	15	0	0	3	0	1	0	1	4	0			Medicare	3	1	18.16		0	0	0	0		1	2.83333	Hemiarthroplasty	4	0	0		Skilled Nursing Facility	1	3	0	0	1	0	0	0
542	L femoral neck fx	31B	31B2.1	q		83	1	0	18	GLF	0	15	0	0	3	3	2	1	1	3.8	1	AR s/p CABG	Warfarin	Aetna	1	1	24.9	0	0	0	0	0	0	1	3.91667	Hemiarthroplasty	4	0	0		Acute Rehabilitation Facility	1	5	1	1	0	0	1	0
543	R IT fx	31A	31A1.3			81	1	0	9	GLF	0	15	0	0	3	1	1	0	1	4.1	1	CAD s/p CABG	Clopidogrel	Medicaid	1	4	21.9	0	0	0	0	0	0	1	1	Sliding Hip Screw	4	0	0		Skilled Nursing Facility	1	1	0	0	0	0	0	0
544	L hip IT fx	31A	31A2.2			63	1	0	3	GLF	0	15	0	0	3	1	1	0	0	3.5	1			Medicare	1	1	25.02	0	0	0	0	0	0	1	1	Short Cephalomedullary Nail	3	0	0		Acute Rehabilitation Facility	0	0	0	0	0	0	0	0
545	R intertrochanteric fracture	31A	31A3.3			93	1	0	3	GLF	0	15	0	0	3	0	1	1	0		1	CAD		Medicare	3	1	29.62	0	0	0	0	0	0	1	0.5275	Long Cephalomedullary Nail	3	0	0		Skilled Nursing Facility	1	1	0	0	0	0	0	0
546	R fem neck fx	31B	31B1.3			91	1	0	4	GLF	0	15	0	0	3	1	1	1	1		1	CAD		progressive [1748]	3	1	16.41	0	0	0	0	0	0	1	1.85417	Closed Reduction Percutaneous Pinning	3	0	0		Skilled Nursing Facility	0	0	0	0	0	0	0	0
547	R femoral neck fracture	31B	31B2.1	q		81	1	0	4	GLF	0	15	0	0	3	2	1	1	1	3.7	0			Medicare	0	1	29	0	0	0	0	0	0	1	1.67708	Hemiarthroplasty	3	0	0		Skilled Nursing Facility	0	0	0	0	0	0	0	0
548	R femoral neck fracture	31B	31B1.1			71	1	0	3	GLF	0	15	0	0	3	0	1	0		3.13	0			Medicare Part A	3	1		0	0	0	0	0	0	1	0.0375	Closed Reduction Percutaneous Pinning	2	0			Home with Health Services	1	1	0	0	0	0	0	0
549	L femoral neck fracture	31B	31B1.3			69	1	0	7	GLF	0	15	0	0	3	0	1	0	0	3.1	1	afib	Dabigatran	Medicare	1	1	28.32	0	0	0	0	0	0	1	1.53125	Hemiarthroplasty	3	0	0		Home with Health Services	0	0	0	0	0	0	0	0
550	R femoral neck fracture	31B	31B1.3			86	0	0	4	GLF	0	15	0	0	3	1	2	1	0	4	0			Medicare	3	3	29.4	0	0	0	0	0	0	1	1	Hemiarthroplasty	2	0	0		Acute Rehabilitation Facility	1	1	0	0	0	0	0	0
551	L femoral neck fracture	31B	31B2.1	q		87	0	0	6	GLF	0	15	0	0	3	1	2	1	1	4.2	1	Heart Health		Medicare	1	1	31	0	0	0	0	0	0	1	0.864583	Hemiarthroplasty	3	0	0		Skilled Nursing Facility	0	0	0	0	0	0	0	0
552	L intertrochanteric fx	31A	31A1.2			74	1	0	5	GLF	0	15	0	0	3	0	1	1	0	4.3	0			Medicare	0	1	24.89	0	0	0	0	0	0	1	0.75	Short Cephalomedullary Nail	2	0	0		Skilled Nursing Facility	0	0	0	0	0	0	0	0
553	L intertrochanteric fx	31A	31A1.2			79	1	0	3	GLF	0	15	0	0	3	0	1	0	0	4.3	1	aspirin 81		Medicare	3	1	25.61	0	0	0	0	0	0	1	0.635417	Short Cephalomedullary Nail	2	0	0		Home with Health Services	1	1	0	0	0	0	0	0
554	R hip IT fx	31A	31A1.3			79	1	0	5	GLF	0	15	0	0	3	3	1	1	0	4.1	1			Medicare	1	1	17.98	0	0	0	0	0	0	1	1	Short Cephalomedullary Nail	3	0	0		Skilled Nursing Facility	0	0	0	0	0	0	0	0
555	L femoral neck fx	31B	31B2.1	q		93	1	0	6	GLF	0	15	0	0	3	1	1	0	1	3.6	1	CVA		Aetna	3	1	20.77	0	0	0	0	0	0	1	2	Hemiarthroplasty	3	0	0		Skilled Nursing Facility	1	1	0	0	0	0	0	0
556	L femoral neck fracture	31B	31B1.3			74	1	0	5	GLF	0	15	0	0	3	0	1	0	1	4.7	0			United Healthcare	1	1	21.5		0	0	0	0		1	1.71875	Total Hip Arthroplasty	2	0	0		Home with Health Services	0	0	0	0	0	0	0	0
557	R intertrochanteric fracture	31A	31A1.2			87	0	0	9	GLF	0	15	0	0	3	4	3	1	1	4	1	afib	Rivaroxaban	Medicare	1	6	26.17	0	0	0	0	0	0	1	2.41667	Short Cephalomedullary Nail	2	0	0		Skilled Nursing Facility	0	0	0	0	0	0	0	0
558	L intertrochanteric fx	31A	31A1.2			83	1	0	4	GLF	0	15	0	0	3	1	1	0	0	4.1	0			Medicare	3	1	20.12	0	0	0	0	0	0	1	0.739583	Short Cephalomedullary Nail	3	0	0		Skilled Nursing Facility	0	0	0	0	0	0	0	0
559	Left femoral neck fx	31B	31B1.3			78	1	0	7	GLF	0	15	0	0	3	1	1	0	1	3.9	0			Medicare	3	2	24.5	0	0	0	0	0	0	1	0.5625	Hemiarthroplasty	3	0	0		Skilled Nursing Facility	0	0	0	0	0	0	0	0
560	R subtrochanteric hip fx	32A	32A3	a		67	0	0	3	GLF	0	15	0	0	3	0	1	0	1	3.6	1	DVT ppx	Warfarin	MEDICARE PART A AND B; CIGNA INDEMNITY	1	1	25.24	0	0	0	0	0	0	1	0.671528	Long Cephalomedullary Nail	3	0	0		Acute Rehabilitation Facility	0	0	0	0	0	0	0	0
561	R intertrochanteric fracture	31A	31A1.2			81	0	0	6	GLF	0	15	0	0	3	5	1	1	1	2.2	1	aspirin 81 (CAD)		Medicare	1	1	24.39	0	0	0	0	0	0	1	0.625	Short Cephalomedullary Nail	3	0	0		Acute Rehabilitation Facility	0	0	0	0	0	0	0	0
562	L femoral neck fx	31B	31B1.3			79	1	0	3	GLF	0	15	0	0	3	1	1	0	1	4	0			Medicaid	3	1	22.9		0	0	0	0		1	0.979167	Hemiarthroplasty	3	0	0		Acute Rehabilitation Facility	0	0	0	0	0	0	0	0
563	Ldisplaced unstable IT fx	31A	31A2.2			76	1	0	8	Fall From Height	1	15	0	0	3	0	1	0	1	4.6	0			Medicare	0	1	23.8		0	0	0	0	0	1	1	Short Cephalomedullary Nail	3	0	0		Skilled Nursing Facility	0	0	0	0	0	0	0	0
564	L femoral neck fx	31B	31B1.3			88	0	0	6	Fall From Height	1	15	0	0	3	1	1	0	1	3.9	0			Empire BSBS	3	6	30.79	0	0	0	0	0	0	1	1	Hemiarthroplasty	3	0	0		Home with Health Services	0	0	0	0	0	0	0	0
565	L hip intertrochanteric fracture, left surgical neck humerus fx	31A	31A2.3			84	1	0	16	GLF	0	15	0	0	3	1	2	1	1	2.1	1	CAD, afib	Rivaroxaban	United Healthcare	1	1	19.48	1	0	0	0	0	1	1	3	Short Cephalomedullary Nail	2	0	0		Skilled Nursing Facility	0	0	0	0	0	0	0	0
566	L IT fx	31A	31A1.3			85	0	0	17	Ped Struck	1	15	1	0	3	2	2	1	1	4.1	1	afib, CAD, TAVR, AICD	Warfarin	GENERIC NO FAULT	1	4	30.8		0	0	0	0		1	2	Short Cephalomedullary Nail	4	0	0		Skilled Nursing Facility	0	0	0	0	0	0	0	0
567	Right prox humerus, R intertrochanteric hip fracture	31A	31A2.2			65	1	0	8	GLF	0	15	0	0	3	1	1	0	1	2.21	1	CAD s/p stents	Warfarin	BCBS	1	1	27.97		0	0	0	0		1	1	Short Cephalomedullary Nail	2	0	0		Skilled Nursing Facility	0	0	0	0	0	0	0	0
568	L IT fx, L distal radius fx	31A	31A2.3			95	0	0	6	GLF	0	15	0	0	3	0	1	0	0	4.2	0			Medicare	0	1	20.74	0	0	0	0	0	0	1	1	Short Cephalomedullary Nail	4	0	0		Acute Rehabilitation Facility	0	0	0	0	0	0	0	0
569	L femoral neck fracture, L distal radius fx	31B	31B1.2			91	1	0	5	GLF	0	15	1	0	3	0	1	1	1	2.8	1	Pacemaker		Medicare	0	1	25.2	0	0	0	0	0	0	1	2	Closed Reduction Percutaneous Pinning	3	0	0		Skilled Nursing Facility	0	0	0	0	0	0	0	0
570	R femoral neck fx, R prox humerus fx	31B	31B1.2			74	1	0	4	GLF	0	15	0	0	3	6	1	0	0	3.7	0			Medicare	1	1	19.3	1	0	0	0	0	0	1	1	Hemiarthroplasty	4	0	0		Home with Health Services	0	0	0	0	0	0	0	0
571	painful ulcer opened and draining to skin over L hip	No fx	No fx			86	1	0	13	atraumatic	0	15	0	0	0	1	3	1	0		0			medicare part A and B [1112]	3	1	32.12	0	0	0	0	0	0	1	9.025	I+D	3	0	0		Skilled Nursing Facility	0	0	0	0	0	0	0	0
572	hip fx	31A	31A3.3			87	1	0	1	GLF	0	15	0	0	3	0	1	0	1		0			medicare part A and B [1112]	3	1	22.6	0	0	0	0	0	0					0	0		Transfer	0	0	0	0	0	0	0	0
573	L femoral neck fracture, L shoulder dislocation	31B	31B1.3			87	0	0	6	GLF	0	15	0	0	3	3	1	0	0	4.4	0			Medicare	1	1	36.05		0	0	0	0		1	1	Hemiarthroplasty	3	0	0		Acute Rehabilitation Facility	0	0	0	0	0	0	0	0
574	R intertroch fracture	31A	31A1.2			68	1	0	3	GLF	0	15	0	0	3	0	1	0	1		1	aspirin 81		Medicare	1	1	32.28	0	0	0	0	0	0	1	0.708333	Short Cephalomedullary Nail	2	0	0		Acute Rehabilitation Facility	0	0	0	0	0	0	0	0
575	L femoral neck fx	31B	31B1.1			59	1	0	13	GLF	0	15	0	0	3	0	1	0	1		0			BCBS	1	1	25.9		0	0	0	0		1	0.9375	Total Hip Arthroplasty	2	0	0		Acute Rehabilitation Facility	0	0	0	0	0	0	0	0
576	R femoral neck fx	31B	31B2.1	q		97	0	0	8	GLF	0	15	0	0	3	2	1	1	1	4.1	1	afib	Warfarin	Aetna	3	5	21.02	1	0	0	0	0	0	1	0.8125	Hemiarthroplasty	4	0	0		Skilled Nursing Facility	1	2	0	0	0	0	0	0
577	L IT Fx	31A	31A1.2			79	1	0	12	GLF	0	15	0	0	3	3	2	1	1	4.6	1	CVA		Medicare	3	1	24.5	0	0	0	0	0	0	1	1	Short Cephalomedullary Nail	4	0	0		Skilled Nursing Facility	1	1	0	0	0	0	0	0
578	L IT Fx	31A	31A1.2			81	1	0	11	GLF	0	15	0	0	3	0	1	0	1	3	0			BCBS Medicare	1	1	19.2	1	0	0	1	1	1	1	2	Short Cephalomedullary Nail	4	1	1	264	Deceased	1	3	0	0	1	0	0	0
579	L intertrochanteric hip fracture	31A	31A1.3			77	1	0	4	GLF	0	15	0	0	3	1	1	1	0	2.6	1	afib, CAD, pacemaker		Railroad Medicare	1	1	22.31	0	0	0	0	0	0	1	1	Short Cephalomedullary Nail	4	0	0		Skilled Nursing Facility	0	0	0	0	0	0	0	0
580	R femoral neck fracture	31B	31B1.3			84	0	0	9	GLF	0	15	0	0	3	0	1	0	0	4.1	0			Medicare	1	5	18.3	0	0	0	0	0	0	1	1.7775	Hemiarthroplasty	2	1	0		Skilled Nursing Facility	1	1	0	0	0	0	0	0
581	R intertrochanteric hip fracture	31A	31A2.3			84	1	0	9	GLF	0	15	0	0	3	1	1	1	1	3.7	1	aspirin 81		Medicare	1	1	27.81	1	0	0	0	0	1	1	3	Long Cephalomedullary Nail	4	0	0		Skilled Nursing Facility	0	0	0	0	0	0	0	0
582	L femoral neck fracture	31B	31B2.1	p		70	0	0	3	GLF	0	15	0	0	3	0	1	0	1		1	First degree AV block		Medicare	1	4	25.8	0	0	0	0	0	0	1	1	Closed Reduction Percutaneous Pinning	3	0	0		Skilled Nursing Facility	0	0	0	0	0	0	0	0
583	R Subtroch Fx	32A	32A1	a		85	1	0	5	GLF	0	15	0	0	3	2	1	1	0	3.6	1	Afib	Rivaroxaban	HFIRST LIP 65 PLUS COMPLTECARE NONENROLEE	3	3	21.79	0	0	0	0	0	0	1	0.000694444	Long Cephalomedullary Nail	3	0	0		Skilled Nursing Facility	1	1	0	0	0	0	0	0
584	L intertrochanteric hip fracture	31A	31A2.2			95	1	0	8	GLF	0	15	0	0	3	3	1	1	1	3.6	1	afib, CAD, MI, TIA, s/p stent	Warfarin	Medicare	3	1	24.63		0	0	0	0		1	1	Short Cephalomedullary Nail	3	0	0		Skilled Nursing Facility	0	0	0	0	0	0	0	0
585	R intertrochanteric hip fracture	31A	31A2.3			84	1	0	9	GLF	0	15	0	0	3	0	1	0	0		0			Medicare	1	1	25.24	0	0	0	0	0	0	1	1.52083	Long Cephalomedullary Nail	2	0	0		Home with Health Services	1	2	0	0	0	0	0	0
586	femoral neck fracture	31B	31B2.1	q		89	1	0	9	GLF	0	15	0	0	3	0	1	1	0	3.8	0			Medicare	3	2	25.8	0	0	0	0	0	0	1	1.61083	Hemiarthroplasty	3	0	0		Skilled Nursing Facility	1	3	0	0	1	0	0	0
587	R femoral neck fracture	31B	31B1.1			80	1	0	7	GLF	0	15	0	0	3	1	1	1		4.1	0			MEDICARE	0			0	0	0	0	0	0	1	0.770833	Hemiarthroplasty	3	0			Skilled Nursing Facility	1	1	0	0	0	0	0	0
588	R hip fx	31B	31B1.3			91	1	0	13	GLF	0	15	0	0	3	0	1	0	1	1.7	1	DVT in the past	Rivaroxaban	united healthcare inde [1157]	3	1	22.47	0	0	0	0	0	0	1	0.93125	Hemiarthroplasty	3	0	0		Skilled Nursing Facility	0	0	0	0	0	0	0	0
589	R Hip IT fx	31A	31A1.2			77	1	0	4	GLF	0	15	0	0	3	1	1	1	1	3.1	1	aspirin 81		blank	3	1	20.78	0	0	0	0	0	0	1	1	Short Cephalomedullary Nail	3	0	0		Skilled Nursing Facility	0	0	0	0	0	0	0	0
590	L intertrochanteric hip fracture (unstable)	31A	31A2.2			89	1	0	4	GLF	0	15	0	0	3	0	2	1	1	3.4	0			Medicare	3	1	32.42	0	0	0	0	0	0	1	0.805417	Short Cephalomedullary Nail	2	0	0		Skilled Nursing Facility	0	0	0	0	0	0	0	0
591	R femoral neck fracture	31B	31B3			66	1	0	5	GLF	0	15	0	0	3	0	1	0	0		0			BCBS	1	1	20.36		0	0	0	0		1	0.458333	Sliding Hip Screw	1	0	0		Home with Health Services	0	0	0	0	0	0	0	0
592	R periprosthetic femur fracture, R clavicle fracture	Periprosthetic	Postop Periprosthetic	b	B2	63	1	0	6	GLF	0	15	0	1	3	0	1	1	0	2.8	0			MEDICARE PART A AND B; MEDICAID	1	1	35.67	0	0	0	0	0	0	1	1.54028	Revision Total Hip Arthroplasty	4	0	0		Skilled Nursing Facility	1	1	0	0	0	0	0	0
593	R stable IT fx (S72.143A)	31A	31A1.2			83	1	0	10	GLF	0	14	0	0	3	2	2	1	1	3.6	1	CAD	Clopidogrel	Medicare	3	4	15.7	1	0	0	0	0	0	1	3	Short Cephalomedullary Nail	4	0	0		Skilled Nursing Facility	0	0	0	0	0	0	0	0
594	R subtrochanteric fx, Pelvic inferior pubic rami fx	31A	31A3.1			81	1	0	4	GLF	0	15	0	0	3	1	1	1	1	3.8	0			MEDICARE PART A AND B; MEDICAID	1	5	36.58	0	0	0	0	0	0	1	1.02292	Long Cephalomedullary Nail	3	0	0		Skilled Nursing Facility	0	0	0	0	0	0	0	0
595	L unstable intertroch	31A	31A2.3			81	1	0	8	GLF	0	15	0	0	3	0	2	1	1		0			blank	3	1	25.73	0	0	0	0	0	0	1	2.44792	Short Cephalomedullary Nail	2	1	0		Skilled Nursing Facility	1	1	0	0	0	0	1	0
596	R intertrochanteric hip fracture	31A	31A1.2			87	1	0	5	GLF	0	14	0	0	3	1	1	1	1		0			blank	0	1	20.8	0	0	0	0	0	0	1	1	Short Cephalomedullary Nail	2	0	0		Home with Health Services	0	0	0	0	0	0	0	0
597	L Vancouver B1 periprosthetic fx	Periprosthetic	Postop Periprosthetic		B1	85	1	0	5	GLF	0	15	0	0	3	1	2	0	0		1	aspirin 81 (h/o PE and DVT)		blank	3	1	18.5	0	0	0	0	0	0	0		Nonoperative		0	0		Skilled Nursing Facility	0	0	0	0	0	0	0	0
598	L intertrochanteric hip fracture (unstable)	31A	31A2.2			87	0	0	11	GLF	0	15	0	0	3	3	2	1	1		1	CAD, afib		blank	1	1	27.41	1	0	0	0	0	1	1	1.83333	Long Cephalomedullary Nail	4	1	0	132	Skilled Nursing Facility	1	2	0	1	0	0	0	0
599	L intertrochanteric hip fracture	31A	31A2.3			87	1	0	5	Fall From Height	1	15	0	0	3	4	2	1	1	3.8	1	aspirin 81		blank	3	6	29.82	1	0	0	0	0	1	1	1	Long Cephalomedullary Nail	4	0	0		Skilled Nursing Facility	0	0	0	0	0	0	0	0
600	L femoral neck fx	31B	31B1.3			75	1	0	4	GLF	0	15	0	0	3	0	1	0	1	4	0			Medicare	3	1	23.5	0	0	0	0	0	0	1	1.02083	Hemiarthroplasty	2	0	0		Skilled Nursing Facility	1	1	0	0	0	0	0	0
601	R subtrochanteric femur fracture (S72.91XA)	32C	32C3	i		79	1	0	18	GLF	0	15	0	0	3	0	1	0	1	3.9	0			MEDICARE A AND B	0	1	25.24	0	0	0	0	0	0	1	1.56667	Short Cephalomedullary Nail	3	0	0		Skilled Nursing Facility	1	2	0	1	0	0	0	0
602	L intertrochanteric hip fracture	31A	31A1.2			88	1	0	9	GLF	0	15	0	0	3	5	1	0	0	3.9	1	ASA		blank	3	1	19.58	0	0	0	0	0	0	1	3	Short Cephalomedullary Nail	4	1	0		Skilled Nursing Facility	0	0	0	0	0	0	0	0
603	L femoral neck fx	31B	31B2.3	q		86	1	0	6	GLF	0	15	0	0	3	4	2	1	1	2.8	1	STEMI, Stent	Clopidogrel	VNS Choice Advantage	3	4	20.7	1	0	0	0	0	0	1	1	Hemiarthroplasty	3	0	0		Acute Rehabilitation Facility	0	0	0	0	0	0	0	0
604	R Hip IT fx	31A	31A2.2			82	1	0	5	GLF	0	15	0	0	3	0	1	1	0		1			blank	2	6	31.25	0	0	0	0	0	0	1	1	Long Cephalomedullary Nail	2	0	0		Skilled Nursing Facility	0	0	0	0	0	0	0	0
605	L femoral neck fracture	31B	31B1.3			96	1	0	5	GLF	0	15	0	0	3	0	2	1	1	3.2	0			Medicare	3	1	23.8		0	0	0	0		1	1	Hemiarthroplasty	4	0	0		Skilled Nursing Facility	1	1	0	0	0	0	0	0
606	L femoral neck fracture	31B	31B2.1	q		66	1	0	4	GLF	0	15	0	0	3	1	1	0	0	3.2	1	afib		Medicare	0	1	26.6	0	0	0	0	0	0	1	2	Hemiarthroplasty	3	0	0		Skilled Nursing Facility	1	1	0	0	0	0	0	0
607	L FN Fx	31B	31B1.3			96	1	0	10	GLF	0	15	0	0	3	0	2	0	1	3.8	0			Medicare	3	1	23.5	0	0	0	0	0	0	1	2	Hemiarthroplasty	3	0	1	102	Skilled Nursing Facility	1	3	0	1	0	0	1	0
608	L dislocated hemi, L periprosthetic femur shaft fx with draining sinus	Periprosthetic	Postop Periprosthetic		C	76	0	0	8	GLF	0	15	0	0	4	2	3	1	0	3.3	0			WELLCARE MCR HMO	1	3	22.2	1	0	0	0	0	0	0		Nonoperative		0	0		Skilled Nursing Facility	0	0	0	0	0	0	0	0
609	L hip IT fx, L distal radius fx, L 5th MC shaft fx	31A	31A1.2			89	0	0	7	GLF	0	15	0	0	3	1	1	0	0		0			Medicare	3	1	21.83	0	0	0	0	0	0	1	1	Short Cephalomedullary Nail	2	1	0	33.4	Acute Rehabilitation Facility	0	0	0	0	0	0	0	0
610	R unstable IT	31A	31A3.3			90	1	0	2	GLF	0	14	0	0	3	0	2	1	0	3.31	0			BCBS Medicare PPO	3	1	16.64	1	1	1	1	1	1	1	1.375	Short Cephalomedullary Nail	4	0	1	1.5	Deceased	1	1	0	0	0	0	0	0
611	R IT fx	31A	31A2.2			73	1	0	5	GLF	0	15	0	0	3	0	1	0	1	3.9	0			Medicare	0	6	19.6	0	0	0	0	0	0	1	1	Short Cephalomedullary Nail	3	0	0		Acute Rehabilitation Facility	0	0	0	0	0	0	0	0
612	R unstable IT	31A	31A2.3			88	1	0	5	GLF	0	15	0	0	3	0	2	1	1	3.9	0			Medicare	3	1	17		0	0	0			1	1	Short Cephalomedullary Nail	4	0	0		Skilled Nursing Facility	0	0	0	0	0	0	0	0
613	R displaced closed femoral shaft fx	32A	32A1	a		87	1	0	5	GLF	0	15	0	0	4	0	1	1	0	4.1	1	prophylaxis		GENERIC NO FAULT	3	1	25.82	0	0	0	0	0	0	1	0.834722	Long Cephalomedullary Nail	3	0	0		Skilled Nursing Facility	1	1	0	0	0	0	0	0
614	Left femoral neck fx	31B	31B1.3			92	1	0	4	GLF	0	15	0	0	3	3	1	0	1	2.2	0			Medicare	3	1	30.2	1	0	0	0	0	1	1	1	Hemiarthroplasty	3	0	0		Skilled Nursing Facility	0	0	0	0	0	0	0	0
615	R IT Fx	31A	31A1.3			89	0	0	10	GLF	0	14	0	0	3	2	1	1	1	3.5	1	afib	Warfarin	UHC Oxford MCR Network	1	1	28.75		0	0	0			1	4	Short Cephalomedullary Nail	4	0	0		Skilled Nursing Facility	1	1	0	0	0	0	0	0
616	R femoral neck fracture	31B	31B1.3			80	0	0	6	GLF	0	15	0	0	3	1	1	0	1	4.5	1	afib	Warfarin	Medicare	1	1	34.44		0	0	0			1	2	Hemiarthroplasty	3	0	0		Acute Rehabilitation Facility	0	0	0	0	0	0	0	0
617	L THA dislocation, L periprosthetic femoral shaft fx	Periprosthetic	Postop Periprosthetic	b	B1	72	1	0	4	GLF	0	15	0	0	4	0	1	0	1		0			MEDICARE PART A AND B; BCBS GHI COMPOSITE	0	5	21.29	0	0	0	0	0	0	1	0.198611	Revision Total Hip Arthroplasty	2	0	0		Home with Health Services	1	1	0	0	0	0	0	0
618	L hip IT fx	31A	31A2.2			87	0	0	5	GLF	0	15	0	0	3	2	1	1	0		1	warfarin, aspirin 81		blank	0	6	24.33	0	0	0	0	0	0	1	3	Long Cephalomedullary Nail	4	0	0		Skilled Nursing Facility	0	0	0	0	0	0	0	0
619	L femoral neck fx	31B	31B3			68	1	0	5	GLF	0	15	0	0	3	4	1	1	1	3.8	1	afib	Apixaban	Medicare	1	4	19.3	0	0	0	0	0	0	1	1	Short Cephalomedullary Nail	3	0	0		Skilled Nursing Facility	1	1	0	0	0	0	0	0
620	R IT fx	31A	31A2.2			95	0	0	4	GLF	0	15	0	0	3	2	2	1	0	3.4	1	CAD s/p stents	Clopidogrel	Medicare	1	1	22.4	1	0	0	0	0	0	1	2	Short Cephalomedullary Nail	4	0	1	93	Skilled Nursing Facility	1	2	1	0	0	0	0	0
621	L displaced unstable IT Fx	31A	31A2.2			86	1	0	6	GLF	0	15	0	0	3	2	2	1	0	3.3	1	CML		Medicare	3	4	24.7	0	0	0	0	0	0	1	1	Short Cephalomedullary Nail	3	0	1	15	Skilled Nursing Facility	1	1	0	0	0	0	0	0
622	left unstable IT fracture	31A	31A3.1			89	1	0	6	GLF	0	15	0	0	3	1	2	1	1		0			United Healthcare	3	1	18.9		0	0	0			1	0.764167	Long Cephalomedullary Nail	3	0	0		Skilled Nursing Facility	1	2	0	0	0	0	0	0
623	left FN fx	31B	31B1.3			84	0	0	3	GLF	0	15	0	0	3	8	1	0	1	4.2	0			Medicare	2	1	21.68	1	1	1	1	1	1	1	2.02083	Hemiarthroplasty	4	0	0		Deceased	1	2	0	0	1	0	0	0
624	R femoral neck fx	31B	31B2.1			62	1	0	6	GLF	0	15	0	0	3	2	1	0	1	3.4	1	PVD	Clopidogrel	aetna medicare managed care [*	2	1	27.06	0	0	0	0	0	0	1	0.59375	Total Hip Arthroplasty	3	1	0		Skilled Nursing Facility	1	1	0	0	0	0	0	0
625	L unstable IT fx	31A	31A2.2			98	0	0	8	GLF	0	15	0	0	3	0	2	1	0	2.5	1	afib		Medicare	1	1	22.05	1	0	0	0	0	0	1	4.08333	Long Cephalomedullary Nail	4	1	0		Skilled Nursing Facility	1	1	0	0	0	0	0	0
626	R unstable IT fx	31A	31A2.3			90	1	0	6	GLF	0	15	0	0	3	0	1	1	1	3.8	0			Medicare	1	1	25.4	1	0	0	0	0	0	1	1	Short Cephalomedullary Nail	3	0	1	106	Skilled Nursing Facility	1	2	0	1	0	0	0	0
627	right hip IT reverse obliquity fx	31A	31A3.1			84	1	0	5	GLF	0	14	0	0	3	1	3	1	0	2.9	0			medicare part A and B [1112]	3	1	21.95		0	0	0	0		1	0.693056	Long Cephalomedullary Nail	3	0	0		Skilled Nursing Facility	1	1	0	0	0	0	0	0
628	subcapital femur fx	31B	31B1.3			86	1	0	19	GLF	0	15	0	0	3	11	1	1	1	3.2	1	h/o CAD with silent MI	Clopidogrel	medicare part A and B [1112]	2	1	27.86	1	0	0	0	0	1	1	0.649306	Closed Reduction Percutaneous Pinning	4	0	1	254	Hospice	1	2	0	0	0	0	1	0
629	R periprosthetic femur fx	Periprosthetic	Postop Periprosthetic	b	B3	93	0	0	12	GLF	0	15	0	0	3	1	1	1	1		0			MEDICARE PART A AND B; UNITED HEALTHCARE INS AARP	2	5	22.47	0	0	0	0	0		1	2.83264	Revision Total Hip Arthroplasty	3	0	0		Skilled Nursing Facility	1	2	0	1	0	0	0	0
630	left hip IT fx	31B	31B1.3			85	1	0	10	GLF	0	15	0	0	3	2	1	1	0	3.8	1			medicare part A and B [1112]	2	6	26.63	0	0	0	0	0	0	1	0.824306	Short Cephalomedullary Nail	3	0	0		Skilled Nursing Facility	1	1	0	0	0	0	0	0
631	L FN Fx	31B	31B1.3			81	1	0	19	GLF	0	13	0	0	3	1	2	1	0	3.7	0			GENERIC MLTC MDCD HMO	3	2	17.8	1	0	0	0	0	0	1	2	Hemiarthroplasty	3	0	1	297	Skilled Nursing Facility	1	1	0	0	0	0	0	0
632	L femoral neck fx	31B	31B2.1			78	1	0	8	GLF	0	15	0	0	3	0	1	1	0	2.9	0			united healthcare community m*	3	4	16.03	0	0	0	0	0	0	1	1.50278	Hemiarthroplasty	3	0	0		Skilled Nursing Facility	1	1	0	0	0	0	0	0
633	L hip IT fx	31B	31B3			71	1	0	10	GLF	0	15	0	0	3	1	1	0	0	2.8	1	NStem, PE, CAD	Apixaban	Medicaid	3	6	18.3		0	0	0	0		1	1	Short Cephalomedullary Nail	3	0	0		Home	0	0	0	0	0	0	0	0
634	R femoral neck fx	31B	31B1.2			77	1	0	10	GLF	0	15	0	0	3	1	1	0	1	3.8	0			METROPLUS MCD HMO	1			0	0	0	0	0	0	1	2.9025	Closed Reduction Percutaneous Pinning	3	0			Acute Rehabilitation Facility	0	0	0	0	0	0	0	0
635	R hip intertrochanteric fracture	31B	31B3			79	0	0	10	GLF	0	15	0	0	3	4	2	1	1		1	afib	Dabigatran	Medicare	1	1	24.4		0	0	0			1	2	Sliding Hip Screw	3	0	0		Skilled Nursing Facility	0	0	0	0	0	0	0	0
636	R hip IT fx	31A	31A1.3			92	0	0	10	GLF	0	15	0	0	3	0	2	1	1	3	1		Clopidogrel	blank	3	1	25.09	0	0	0	0	0	0	1	1	Short Cephalomedullary Nail	4	0	0	96.6	Home	0	0	0	0	0	0	0	0
637	left FN fx	31B	31B1.3			86	1	0	5	GLF	0	15	0	0	3	4	1	1	1	2.9	1	CAD		Medicare	3	4	23.6	0	0	0	0	0	0	1	0.84375	Hemiarthroplasty	3	0	0		Acute Rehabilitation Facility	1	2	0	0	0	0	1	0
638	R Vancouver B2 periprosthetic fx	Periprosthetic	Postop Periprosthetic		B2	67	0	0	9	GLF	0	15	0	0	3	1	1	0	1	4.3	0			Medicare Part A and B	2	1	29	0	0	0	0	0	0	1	4	Revision Total Hip Arthroplasty	2	0	0		Skilled Nursing Facility	0	0	0	0	0	0	0	0
639	R femoral neck fx	31B	31B1.3			70	0	0	5	pathological fx	0	15	0	0	3	7	1	0	0	4.4	0			Medicare	1	1	24.17	0	0	0	0	0	0	1	3	Hemiarthroplasty	3	0	0		Acute Rehabilitation Facility	0	0	0	0	0	0	0	0
640	L IT fx	31A	31A2.2			71	1	0	44	GLF	0	15	0	0	3	1	1	0	1	2.6	0			NO COVERAGE/CHARITY CARE	3	1	29.2		0	0	0	0		1	1	Sliding Hip Screw	3	0	0		Home	0	0	0	0	0	0	0	0
641	L fem neck fx	31B	31B1.3			86	1	0	10	GLF	0	15	0	0	3	1	2	0	1		1			Medicare	3	6	23.7	0	0	0	0	0	0	1	0.70625	Hemiarthroplasty	3	0	0		Skilled Nursing Facility	1	1	0	0	0	0	0	0
642	L femoral neck fracture	31B	31B1.3			78	1	0	8	GLF	0	15	0	0	3	3	2	1	1	3.7	1	afib	Warfarin	Medicare	1	1	25.62	0	0	0	0	0	0	1	2.4375	Hemiarthroplasty	4	1	0		Acute Rehabilitation Facility	1	4	0	0	0	0	1	0
643	L femoral neck fracture	31B	31B1.3			83	1	0	7	GLF	0	15	0	0	3	1	2	1	0	4.5	1	ASA 81 (heart health)		UHC OXFORD MCR NETWORK	0			0	0	0	0	0	0	1	1.66667	Hemiarthroplasty	3	0			Skilled Nursing Facility	0	0	0	0	0	0	0	0
644	R femoral neck fracture	31B	31B1.3			88	1	0	6	GLF	0	15	0	0	3	0	2	0	1	3.8	0			Railraod Medicare	1	1	22.5	0	0	0	0	0	0	1	0.417361	Hemiarthroplasty	2	1			Home with Health Services	1	1	0	0	1	0	0	0
645	R femoral neck fracture	31B	31B3			66	0	0	6	GLF	0	15	0	0	3	0	1	0	0		0			Generic Commercial	1	1	17.8		0	0	0			1	2	Sliding Hip Screw	1	0	0		Home with Health Services	1	1	0	0	0	0	0	0
646	L hip IT fx	31A	31A1.2			84	1	0	8	GLF	0	15	0	0	3	0	1	0	0	3.8	0			blank	3	4	23.44	0	0	0	0	0	0	1	1	Short Cephalomedullary Nail	3	0	0		Home with Health Services	0	0	0	0	0	0	0	0
647	L intertrochanteric hip fracture	31A	31A2.2			70	1	0	11	GLF	0	15	0	0	3	0	1	0	1	4.2	0			Medicare	0	1	14.5		0	0	0	0		1	1	Short Cephalomedullary Nail	2	0	0		Skilled Nursing Facility	1	1	0	0	0	0	0	0
648	L femoral neck fracture	31B	31B1.3			68	0	0	3	GLF	0	15	0	0	3	1	1	0	0	3.4	1	CAD s/p CAB, DVT w/ PE		NYS Health Insurance Plan	1	1	30	0	0	0	0	0	0	1	1	Hemiarthroplasty	4	0	0		Acute Rehabilitation Facility	0	0	0	0	0	0	0	0
649	R intertrochanteric hip fracture	31A	31A2.2			85	1	0	4	GLF	0	15	0	0	3	5	2	1	1	3.8	1	aspirin 81 (CAD)		blank	3	1	20.03	0	0	0	0	0	0	1	1	Short Cephalomedullary Nail	3	0	0		Skilled Nursing Facility	0	0	0	0	0	0	0	0
650	Hip IT fx	31A	31A2.3			84	1	0	14	GLF	0	15	0	0	3	2	1	0	0	3.1	0			blank	1	4	20.2	0	0	0	0	0	0	1	2	Short Cephalomedullary Nail	3	0	0		Skilled Nursing Facility	0	0	0	0	0	0	0	0
651	Hip femoral neck fx	31B	31B2.1	r		77	1	0	15	GLF	0	15	0	0	3	4	1	0	0	2.6	0			Medicare	3	1	24.8		0	0	0	0		1	2	Short Cephalomedullary Nail	3	1	0		Skilled Nursing Facility	1	2	0	1	0	0	0	0
652	L hip intertroch fx	31A	31A1.3			75	0	0	6	GLF	0	15	0	0	3	0	1	0	0		0			Aetna Medicare Managed Care	1	1	21.14	0	0	0	0	0	0	1	0.741667	Short Cephalomedullary Nail	2	0	0		Home	1	1	0	0	0	0	0	0
653	R hip intertroch fx	31A	31A1.3			80	1	0	7	GLF	0	15	0	0	3	2	1	1	0	4.2	1	AS, MVP		Medicare Part A and B	1	1	29.67	0	0	0	0	0	0	1	1.50903	Short Cephalomedullary Nail	3	0	0		Home	1	1	0	0	0	0	0	0
654	femoral neck fx R	31B	31B1.3			86	0	0	12	GLF	0	15	1	0	3	1	1	1	1	3.1	1			medicare part a and b [1112]	3	1	24.33	0	0	0	0	0	0	1	1.74514	Hemiarthroplasty	3	0	0		Skilled Nursing Facility	1	1	0	0	0	0	1	0
655	Hip femoral neck fx	31B	31B1.3			74	1	0	11	GLF	0	15	0	0	3	3	2	1	1	2	0			Medicare	3	4	17.58		0	0	0	0		1	2	Hemiarthroplasty	4	0	0		Skilled Nursing Facility	0	0	0	0	0	0	0	0
656	R periprosthetic proximal femur fracture	Periprosthetic	Postop Periprosthetic	i	B2	65	0	0	4	GLF	0	15	0	0	3	2	1	1	1	3.4	0			HEALTHFIRST MEDICARE	2	3	31.75	0	0	0	0	0		1	0.443056	Revision Total Hip Arthroplasty	3	0	0		Skilled Nursing Facility	0	0	0	0	0	0	0	0
657	R hip IT fx, R surgical neck humerus fx	31A	31A1.2			85	1	0	7	GLF	0	15	0	0	3	0	1	0	1	3.6	0			Humana	1	1	22.67	0	0	0	0	0	0	1	2	Short Cephalomedullary Nail	2	0	0		Skilled Nursing Facility	0	0	0	0	0	0	0	0
658	L Hip femoral neck fx, ?old left clavicle	31B	31B1.1			74	1	0	6	GLF	0	15	0	0	3	6	1	1	1	3.4	0			Medicare	3	1	25.8		0	0	0			1	2	Closed Reduction Percutaneous Pinning	3	0	0		Acute Rehabilitation Facility	0	0	0	0	0	0	0	0
659	R hip IT fx	31A	31A1.3			92	1	0	5	GLF	0	15	0	0	3	3	1	1	1	4.1	1	coumadin		blank	3	1	22.86	0	0	0	0	0	0	1	0	Long Cephalomedullary Nail	4	0	0		Skilled Nursing Facility	0	0	0	0	0	0	0	0
660	L subtrochanteric hip fracture	31A	31A3.1			80	0	0	14	physical therapy	0	15	0	0	3	8	2	1	0	2	0			None	1	1	27.32	1	0	0	0	0	1	1	11.4528	Long Cephalomedullary Nail	2	0	0		Skilled Nursing Facility	0	0	0	0	0	0	0	0
661	L hip femoral neck fx	31B	31B1.3			83	1	0	4	GLF	0	15	0	0	3	7	2	1	1	2.6	0			Medicare	1	4	26.6	1	0	0	0	0	1	1	1	Hemiarthroplasty	4	0	0		Skilled Nursing Facility	1	1	0	0	0	0	0	0
662	L femoral neck fracture	31B	31B1.1			57	0	0	3	GLF	0	15	0	0	3	0	1	0	0		0			NYS Health Insurance Plan	0	4	31.4	0	0	0	0	0	0	1	1	Closed Reduction Percutaneous Pinning	2	0	0		Home with Health Services	1	1	0	0	0	0	0	0
663	L FN fx	31B	31B1.3			78	1	0	16	GLF	0	15	0	0	3	8	1	0	1	2.2	1	DVT	Warfarin	AARP Medicare Complete	1	1	33.2	1	0	0	0	0	1	1	2	Total Hip Arthroplasty	3	0	0		Acute Rehabilitation Facility	1	1	0	0	0	0	0	0
664	Left FN Fx	31B	31B1.3			97	1	0	4	GLF	0	15	0	0	3	2	2	1	1	4.1	0			Medicare	2	2	25	1	0	0	0	0	1	1	1	Hemiarthroplasty	3	0	0		Skilled Nursing Facility	0	0	0	0	0	0	0	0
665	L displaced FN fx	31B	31B1.3			103	1	0	7	GLF	0	15	0	0	3	1	1	1	1	2.9	0			Medicare	3	1	19.5	0	0	0	0	0	0	1	1	Hemiarthroplasty	3	0	0		Skilled Nursing Facility	1	2	0	0	0	0	0	0
666	L displaced intertrochanteric femur fracture	31A	31A1.2			84	1	0	8	GLF	0	15	0	0	3	0	1	0	1	4.3	1			UHC OXFORD MCR NETWORK	2	1	15.7		0	0	0	0		1	1	Short Cephalomedullary Nail	3	1	0		Home	0	0	0	0	0	0	0	0
667	R femoral neck fracture	31B	31B2.1	r		79	1	0	3	GLF	0	15	0	0	3	0	1	0	0		1			United Healthcare	1	4			0	0	0	0		1	1	Hemiarthroplasty	3	0	0		Skilled Nursing Facility	0	0	0	0	0	0	0	0
668	L hip IT fracture	31A	31A1.2			96	1	0	6	GLF	0	15	0	0	3	0	1	1	1	3	0			blank	3	1	23.03	1	0	0	0	0	1	1	2	Short Cephalomedullary Nail	3	0	0		Skilled Nursing Facility	0	0	0	0	0	0	0	0
669	L femoral neck fracture	31B	31B2.1	q		64	1	0	6	GLF	0	15	0	0	3	0	1	0	1		0			Affinity	2	4	21.1		0	0	0			1	1	Total Hip Arthroplasty	1	0	0		Home with Health Services	1	1	0	0	0	0	0	0
670	L periprosthetic Vancouver B1 fx	Periprosthetic	Postop Periprosthetic		B2	69	0	0	6	GLF	0	15	0	0	3	1	1	1	0	5	1			UNITED HLTHCARE COMM PLAN MCR	1	4	18.2	0	0	0	0	0	0	1	2	Revision Total Hip Arthroplasty	3	0	0		Home	1	1	0	0	0	0	0	0
671	Left stable intertrochanteric hip fracture	31A	31A1.2			85	0	0	7	GLF	0	15	0	0	3	2	1	0	1	3.9	0			Aetna MCR HMO	1	2	24		0	0	0	0		1	1	Short Cephalomedullary Nail	2	0	0		Skilled Nursing Facility	0	0	0	0	0	0	0	0
672	right stable IT fracture	31A	31A1.3			67	1	0	7	GLF	0	15	0	0	3	0	1	0	0	4.4	0			blank	0	1	33.28	0	0	0	0	0	0	1	1	Short Cephalomedullary Nail	2	0	0		Home with Health Services	0	0	0	0	0	0	0	0
673	L hip IT fx	31A	31A1.2			92	1	0	3	GLF	0	15	0	0	3	0	1	1	1		1		Apixaban	blank	1	1	24.56	0	0	0	0	0	0	1	1	Short Cephalomedullary Nail	3	0	0		Skilled Nursing Facility	0	0	0	0	0	0	0	0
674	R femoral neck fracture and R elbow fx	31B	31B1.1			58	1	0	7	GLF	0	15	0	0	3	1	1	0	1	2.6	0			United Healthcare	1	1	20.8	0	0	0	0	0	0	1	3	Total Hip Arthroplasty	2	0	0		Acute Rehabilitation Facility	0	0	0	0	0	0	0	0
675	R FN fracture	31B	31B1.3			84	1	0	10	GLF	0	15	0	0	3	5	1	1	1	3.5	0			AETNA MCR HMO	1	2	25		0	0	0	0		1	2	Hemiarthroplasty	4	1	0		Skilled Nursing Facility	1	1	0	0	0	0	0	0
676	R hip IT fx	31A	31A2.2			89	1	0	8	GLF	0	14	0	0	3	0	1	1	1	2.6	1	lasix, ASA		blank	1	1	21.07	1	0	0	0	0	0	1	2	Short Cephalomedullary Nail	3	0	1		Skilled Nursing Facility	0	0	0	0	0	0	0	0
677	left subacute valgus impacted FN fx	31B	31B1.2			80	1	0	4	GLF	0	15	0	0	3	2	1	1	1	3.8	0			Medicare	3	1	24.6		0	0	0	0		1	1	Hemiarthroplasty	3	0	0		Skilled Nursing Facility	1	1	0	0	0	0	0	0
678	left femoral neck fx	31B	31B1.3			93	1	0	4	GLF	0	15	0	0	3	1	1	1	0	2.5	0			Medicare	0	1	21	0	0	0	0	0	0	1	1	Hemiarthroplasty	3	0	0		Skilled Nursing Facility	1	1	0	0	0	0	0	0
679	L femoral neck fracture	31B	31B1.3			83	1	0	4	atraumatic	0	15	0	0	3	2	1	1	0	2.29	0			Medicare	1	1	22	0	0	0	0	0	0	1	1	Hemiarthroplasty	3	0	0		Skilled Nursing Facility	1	1	0	0	0	0	0	0
680	R subtrochanteric hip fracture	32C	32C2	i		88	1	0	7	GLF	0	15	0	0	3	0	1	0	1	2.6	0			MEDICARE PART A AND B; UNITED HEALTHCARE INS AARP	3	1	30.12	0	0	0	0	0	0	1	0.105556	Long Cephalomedullary Nail	3	0	0		Skilled Nursing Facility	1	2	0	0	0	0	0	0
681	L hip IT fx	31A	31A1.2			82	0	0	9	GLF	0	15	0	0	3	4	1	0	0	3	0			BCBS	1	2	22.15	0	0	0	0	0	0	1	1	Short Cephalomedullary Nail	4	0	0		Acute Rehabilitation Facility	0	0	0	0	0	0	0	0
682	R hip IT fx, R clavicle fracture	31A	31A1.3			80	0	0	2	Fall From Height	1	14	0	1	3	6	1	0	0	3.5	0			Healthfirst	1	1	24.39	1	1	1	1	1	1	1	1	Short Cephalomedullary Nail	4	1	0		Deceased	1	0	0	0	0	0	0	0
683	L hip IT fx	31A	31A1.2			89	1	0	3	GLF	0	15	0	0	3	0	1	0	0	2.5	0			blank	1	1	21.93	0	0	0	0	0	0	1	1	Short Cephalomedullary Nail	2	0	0		Skilled Nursing Facility	0	0	0	0	0	0	0	0
684	R femoral neck fracture	31B	31B1.3			79	1	0	5	GLF	0	15	0	0	3	1	1	1	1	4.3	0			United Healthcare	2	4	26.4	0	0	0	0	0	0	1	1	Total Hip Arthroplasty	3	0	0		Skilled Nursing Facility	0	0	0	0	0	0	0	0
685	L hip IT fx	31A	31A3.1			64	0	0	5	GLF	0	15	0	0	3	2	1	1	0		1	ASA		blank	2	1	47.71	0	0	0	0	1	0	1	2	Long Cephalomedullary Nail	4	0	0		Skilled Nursing Facility	0	0	0	0	0	0	0	0
686	L FN fx	31B	31B1.3			99	0	0	6	GLF	0	15	0	0	3	5	1	1	1	3.3	0			Medicare	1	1	20.73	0	0	0	0	0	0	1	2	Hemiarthroplasty	3	0	0		Home with Health Services	0	0	0	0	0	0	0	0
687	L hip IT fx	31A	31A1.3			82	1	0	5	GLF	0	15	0	0	3	0	1	0	0	4.1	0			blank	3	1	23.3	0	0	0	0	0	0	1	1	Short Cephalomedullary Nail	3	0	0		Skilled Nursing Facility	0	0	0	0	0	0	0	0
688	R IT hip fracture	31A	31A1.2			90	0	0	11	GLF	0	15	0	0	3	3	1	0	1	3.2	1	CAD s/p stent		Medicare	1	1	27.37		0	0	0	0		1	3	Short Cephalomedullary Nail	3	0	0		Skilled Nursing Facility	0	0	0	0	0	0	0	0
689	R periprosthetic fracture??	Periprosthetic	Postop Periprosthetic		AL	88	1	0	16	GLF	0	15	0	0	3	2	1	1	0		0			blank	1	1	31.47	0	0	0	0	0	0	0		Nonoperative		0	0		Home	0	0	0	0	0	0	0	0
690	R femoral shaft fx	32A	32A3	a		78	1	0	5	GLF	0	15	0	0	4	0	1	1	1	4	0			GENERIC NO FAULT	0	1	20.03	0	0	0	0	0	0	1	0.910417	Long Cephalomedullary Nail	3	0	0		Acute Rehabilitation Facility	1	1	0	0	0	0	0	0
691	L fem neck frx	31B	31B1.3			69	1	0	4	GLF	0	15	0	0	3	2	1	0	0	4.3	0			Medicare	3	2	23.8	0	0	0	0	0	0	1	1	Hemiarthroplasty	3	0	0		Acute Rehabilitation Facility	0	0	0	0	0	0	0	0
692	L displaced fem neck frx	31B	31B1.3			81	1	0	10	GLF	0	15	0	0	3	3	2	1	1	3.6	1			Medicare	1	2	17.2	1	0	0	0	0	1	1	2	Hemiarthroplasty	4	0	0		Skilled Nursing Facility	1	1	0	0	0	0	0	0
693	L valgus impacted FN fx	31B	31B1.1			78	1	0	6	GLF	0	15	0	0	3	7	1	0	1		1	Aortic Stenosis		Medicare	2	1	25.5		0	0	0	0		1	1	Closed Reduction Percutaneous Pinning	3	0	0		Home with Health Services	0	0	0	0	0	0	0	0
694	L Vancouver B2 femur fx	Periprosthetic	Postop Periprosthetic	a	B1	88	1	0	3	GLF	0	15	0	0	4	1	1	1	0	4.2	0			MEDICARE PART A AND B; UNITED HEALTHCARE INS AARP [1	3	1	21.09	0	0	0	0	0	0	1	1.06181	Periprosthetic Fracture Plating	3	0	0		Skilled Nursing Facility	0	0	0	0	0	0	0	0
695	right IT fx	31A	31A2.2			66	1	0	7	GLF	0	15	0	0	3	2	1	1	0	2.7	1	afib, CVA	Apixaban	medicare part a and b [1112]	1	6	26.63		0	0	0	0		1	0.540278	Short Cephalomedullary Nail	4	0	0		Skilled Nursing Facility	1	1	0	0	0	0	0	0
696	R hip IT fx	31A	31A2.3			91	0	0	4	GLF	0	15	0	0	3	0	1	0	0	1.8	0			blank	1	1	22.24	0	0	0	0	0	0	1	1	Long Cephalomedullary Nail	3	1	0		Skilled Nursing Facility	0	0	0	0	0	0	0	0
697	subcapital hip fx L	31B	31B2.1			48	1	0	3	GLF	0	15	0	0	3	0	1	0	1		0			BCBS epo (sunset park employy *	1	1	29.18	0	0	0	0	0	0	1	0.05	Short Cephalomedullary Nail	2	0	0		Acute Rehabilitation Facility	0	0	0	0	0	0	0	0
698	R FN Fx	31B	31B2.2			79	0	0	12	GLF	0	15	0	0	3	2	1	0	1	3.8	1	CVA, afib, AS		United Healthcare	1	1	25.07	0	0	0	0	0	0	1	1	Total Hip Arthroplasty	3	0	0		Skilled Nursing Facility	0	0	0	0	0	0	0	0
699	L Vancouver A-G periprosthetic fx	Periprosthetic	Postop Periprosthetic		AG	89	0	1	0	GLF	0	15	0	0	3	0	1	0	1		1	afib		Medicare	1	1			0	0	0	0		0		Nonoperative		0	0		Home	0	0	0	0	0	0	0	0
700	L hip IT fx	31A	31A1.2			74	1	0	4	GLF	0	15	0	0	3	0	1	0	0		0			blank	1	1	28.34	0	0	0	0	0	0	1	1	Short Cephalomedullary Nail	3	0	0		Acute Rehabilitation Facility	0	0	0	0	0	0	0	0
701	left IT fx	31A	31A1.2			96	1	0	6	GLF	0	15	0	0	3	0	1	1	1	3.9	0			Medicare	3	1	27.94		0	0	0	0		1	3	Short Cephalomedullary Nail	3	0	0		Skilled Nursing Facility	1	1	0	0	0	0	0	0
702	R FN fx	31B	31B1.3			87	1	0	5	GLF	0	15	0	0	3	0	1	1	1		1	MVP		Medicare	3	1	23.34		0	0	0	0		1	2	Hemiarthroplasty	3	0	0		Skilled Nursing Facility	0	0	0	0	0	0	0	0
703	subcapital femur fx	31B	31B2.1			54	0	0	3	GLF	0	15	0	0	3	0	1	0	1		0			aetna pos [1009]	1	2	25.09	0	0	0	0	0	0	1	0.719444	Closed Reduction Percutaneous Pinning	2	0	0		Home	0	0	0	0	0	0	0	0
704	L Hip IT fx	31A	31A1.2			70	1	0	6	GLF	0	15	0	0	3	4	1	1	0	3.5	1	ASA, lasix		blank	2	1	43.16	0	0	0	0	0	0	1	1	Long Cephalomedullary Nail	4	0	0		Skilled Nursing Facility	0	0	0	0	0	0	0	0
705	R IT Fx	31A	31A1.2			91	0	0	5	GLF	0	15	0	0	3	0	1	0	1		1			Medicare	1	1	24.96		0	0	0	0		1	1	Sliding Hip Screw	2	0	0		Home with Health Services	0	0	0	0	0	0	0	0
706	R IT hip fracture	31A	31A2.2			86	1	0	6	GLF	0	15	0	0	3	0	1	1	1	3.5	0			Medicare	3	6	20.8	0	0	0	0	0	0	1	1	Short Cephalomedullary Nail	3	0	0		Skilled Nursing Facility	1	2	0	0	1	0	0	0
707	L intertrochanteric hip fracture	31A	31A2.2			78	1	0	7	GLF	0	14	0	0	3	1	1	0	1	3.8	0			Medicare	1	1	15.6		0	0	0			1	1	Short Cephalomedullary Nail	3	0	0		Skilled Nursing Facility	0	0	0	0	0	0	0	0
708	L femoral neck fracture	31B	31B2.1	q		81	1	0	13	GLF	0	15	0	0	3	7	2	1	1	3.1	1	afib	Warfarin	United Healthcare	3	2	28.2		0	0	0			1	2	Hemiarthroplasty	3	0	0		Skilled Nursing Facility	1	1	0	0	0	0	0	0
709	closed IT fx of right femur	31A	31A1.2			95	0	0	15	GLF	0	15	0	0	3	5	1	1	0	2.7	0			medicare part a and b [1112]	1	4	19.46	1	0	0	0			0		Nonoperative		1	1	36.97	Skilled Nursing Facility	1	1	0	0	0	0	0	0
710	L nondisplaced femoral neck fracture (S72.002A)	31B	31B1.1			79	0	0	8	Ped Struck	1	15	0	0	3	1	1	0	1	4.4	0			Medicare	0	2	23.1		0	0	0	0		1	1	Closed Reduction Percutaneous Pinning	3	0	0		Acute Rehabilitation Facility	0	0	0	0	0	0	0	0
711	R hip IT fx	31A	31A2.2			81	1	0	5	GLF	0	15	0	0	3	0	1	0	0		0			blank	3	1	28.28	0	0	0	0	0	0	1	3	Short Cephalomedullary Nail	2	0	0		Acute Rehabilitation Facility	0	0	0	0	0	0	0	0
712	L displaced subcapital femoral neck fracture (S72.001A)	31B	31B1.3			93	1	0	6	GLF	0	15	0	0	3	0	2	1	1	3.7	0			Generic MLTC MDCD HMO	0	3	21.3	0	0	0	0	0	0	1	2	Hemiarthroplasty	3	0	0		Skilled Nursing Facility	0	0	0	0	0	0	0	0
713	right vancouver C periprosthetic fx	Periprosthetic	Postop Periprosthetic		C	86	1	1	5	GLF	0	15	0	0	3	3	1	0	1	3.2	0			MEDICARE PART A AND B	1	1	27.7	1	0	0	0	0	1	1	0	Periprosthetic Fracture Plating	4	0	0		Skilled Nursing Facility	1	1	0	0	0	0	0	0
714	L FN fx	31B	31B1.1			80	1	0	5	Ped Struck	1	15	0	0	3	0	1	0	0	4.6	0			Geico	1	1	21	0	0	0	0	0	0	1	1	Closed Reduction Percutaneous Pinning	2	0	0		Home with Health Services	0	0	0	0	0	0	0	0
715	L hip Vancouver B2 fracture	Periprosthetic	Postop Periprosthetic		B2	89	1	0	10	GLF	0	15	0	0	4	0	1	0	0	3.5	0			HFIRST MCD NON-ENROLLEE	1	1	30.11	1	0	0	0	0	0	1	2.78333	Revision Total Hip Arthroplasty	3	0	0		Skilled Nursing Facility	1	1	0	0	0	0	0	0
716	R subtrochanteric hip fx	32C	32C2	i		85	1	0	6	GLF	0	15	0	0	3	1	1	1	1	1.8	1	Prophylaxis		AETNA MEDICARE MANAGED CARE	3	1	28.34	0	0	0	0	0	0	1	1.58472	Long Cephalomedullary Nail	3	0	0		Acute Rehabilitation Facility	1	1	0	0	0	0	0	0
717	closed displaced subtrochanteric fx of left femur	31A	31A1.3			41	0	0	2	Fall From Height	1	15	0	0	3	0	1	0	1		0			pending financial counseling *	0	1	24.33	0	0	0	0	0	0	1	0.379861	Long Cephalomedullary Nail	3	0	0		Home	0	0	0	0	0	0	0	0
718	L displaced FN fx (S72.002A)	31B	31B1.2			86	0	0	4	GLF	0	15	0	0	3	0	1	0	1		0			Medicare	1	1	23		0	0	0	0		1	1	Hemiarthroplasty	3	0	0		Acute Rehabilitation Facility	0	0	0	0	0	0	0	0
719	L hip IT fx, b/l cellulitis	31A	31A2.2			89	1	0	7	GLF	0	15	0	0	3	2	1	1	1	3.5	0			United Healthcare	2	1	24.21	1	0	0	0	0	1	1	2	Long Cephalomedullary Nail	4	0	0		Skilled Nursing Facility	0	0	0	0	0	0	0	0
720	right FN fx	31B	31B1.3			89	0	0	18	GLF	0	15	0	0	3	5	1	1	1	2.5	1	afib, CAD, s/p CABG	Warfarin	Medicare	1	1	27.5	1	0	0	1	1	1	1	1	Closed Reduction Percutaneous Pinning	4	1	0		Deceased	1	1	0	0	0	0	0	0
721	R Hip fx	31A	31A3.2			84	1	0	6	GLF	0	15	0	0	3	2	3	1	1	2.2	1		Apixaban	blank	1	4	21.03	1	0	0	0	1	1	1	3	Short Cephalomedullary Nail	4	1	1		Skilled Nursing Facility	1	1	0	0	0	0	0	0
722	Left hip IT fx (S72.142A)	31A	31A3.3			87	0	0	20	GLF	1	15	1	0	3	5	1	0	1	4.3	0			HLTHCARE PART MCR HMO	1	2	23.6		0	0	0	0		1	2	Long Cephalomedullary Nail	3	0	0		Skilled Nursing Facility	0	0	0	0	0	0	0	0
723	left IT fracture	31A	31A2.3			85	1	0	4	GLF	0	15	0	0	3	1	1	0	0	4.5	1			Medicare	1	4	20.2	0	0	0	0	0	0	1	1	Short Cephalomedullary Nail	2	0	0		Home with Health Services	0	0	0	0	0	0	0	0
724	R hip - IT fx	31A	31A2.3			93	1	0	3	GLF	0	14	0	0	3	1	1	0	1		1		ASA 325	Medicare	0	1	15.45	0	0	0	0	0	0	1	1	Short Cephalomedullary Nail	2	0	0		Skilled Nursing Facility	0	0	0	0	0	0	0	0
725	L subtrochanteric hip fx	31A	31A2.3			86	1	0	5	GLF	0	15	0	0	3	1	2	1	1	3.2	0			GENERIC COMMERCIAL PAR (PB ON; UNITED HEALTHCARE MEDICARE; MEDICAID	3	1	31.64	1	0	0	0	0	0	1	0.485417	Short Cephalomedullary Nail	3	0	0		Skilled Nursing Facility	0	0	0	0	0	0	0	0
726	R hip- basicervical fx	31B	31B3			81	1	0	3	GLF	0	15	0	0	3	0	1	0	0		0			United Healthcare	3	2	28.2		0	0	0	0		1	1	Short Cephalomedullary Nail	2	0	0		Skilled Nursing Facility	0	0	0	0	0	0	0	0
727	L hip IT Fx, Left ulnar/ radius Fx- distal	31A	31A2.2			84	1	0	4	GLF	0	15	0	0	3	2	1	0	0	2.4	1			blank	0	1	15.66	1	0	0	0	0	1	1	1	Short Cephalomedullary Nail	3	0	0		Acute Rehabilitation Facility	0	0	0	0	0	0	0	0
728	L hip-femoral neck fx	31B	31B3			75	0	0	3	GLF	0	15	0	0	3	3	1	1	0	3.7	0			Aetna	0	1	27.4	1	0	0	0	0	1	1	1	Short Cephalomedullary Nail	3	0	0		Acute Rehabilitation Facility	0	0	0	0	0	0	0	0
729	left IT fx	31A	31A1.2			89	1	0	4	GLF	0	15	0	0	3	2	1	0	0	4.4	1	CAD		Medicare	2	1	25.25	0	0	0	0	0	0	1	1	Short Cephalomedullary Nail	2	0	0		Skilled Nursing Facility	0	0	0	0	0	0	0	0
730	R hip- IT fx	31A	31A1.2			78	1	0	5	GLF	0	15	0	0	3	0	1	1	1	3.6	0			blank	1	1	27.44	0	0	0	0	0	0	1	2	Short Cephalomedullary Nail	3	0	0		Skilled Nursing Facility	0	0	0	0	0	0	0	0
731	Right nondisplaced FN fx	31B	31B1.2			86	0	0	7	GLF	0	15	0	0	3	5	1	0	1	2.9	1	afib, sick sinus s/p pacemaker	Warfarin	Healthfirst MCR HMO	1	4	28.6	0	0	0	0	0	0	1	4	Closed Reduction Percutaneous Pinning	3	0	0		Skilled Nursing Facility	0	0	0	0	0	0	0	0
732	R IT fx	31A	31A2.2			68	1	0	7	GLF	0	15	0	0	3	1	1	0	0		0			blank	1	1	29.35	0	0	0	0	0	0	1	1	Short Cephalomedullary Nail	2	0	0		Home with Health Services	0	0	0	0	0	0	0	0
733	L hip IT fx	31B	31B3			90	1	0	4	GLF	0	15	0	0	3	1	1	1	1	3.5	1	ASA		blank	1	1	24.33	0	0	0	0	0	0	1	2	Short Cephalomedullary Nail	3	0	0		Skilled Nursing Facility	0	0	0	0	0	0	0	0
734	L hip IT fx	31A	31A2.2			89	1	0	2	GLF	0	15	0	0	3	0	1	1	0		0			blank	3	1	20.63	0	0	0	0	0	0	1	0	Long Cephalomedullary Nail	3	0	0		Skilled Nursing Facility	0	0	0	0	0	0	0	0
735	R hip IT fx	31A	31A3.3			91	0	0	2	GLF	0	15	0	0	3	0	1	1	0	3.2	1	ASA		blank	1	1	25.1	0	0	0	0	0	0	1	1	Long Cephalomedullary Nail	3	0	0		Acute Rehabilitation Facility	0	0	0	0	0	0	0	0
736	R hip IT fx	31A	31A1.3			93	1	0	4	atraumatic	0	15	0	0	3	0	1	1	1	2.6	0			blank	3	1	17.71	0	0	0	0	0	0	1	1	Short Cephalomedullary Nail	2	0	0		Skilled Nursing Facility	0	0	0	0	0	0	0	0
737	R hip IT fx	31A	31A2.2			90	1	0	4	GLF	0	15	0	0	3	0	1	1	1	2.5	0			blank	1	1	16.16	0	0	0	0	0	0	1	1	Short Cephalomedullary Nail	3	0	0		Skilled Nursing Facility	0	0	0	0	0	0	0	0
738	Left stable intertroch	31A	31A2.2			79	0	0	7	atraumatic	0	14	0	0	3	4	2	1	1	2.7	1	afib	Apixaban	Medicare	0	4	15.27	1	0	0	0	0	1	1	1	Short Cephalomedullary Nail	3	0	0		Skilled Nursing Facility	0	0	0	0	0	0	0	0
739	left fem neck fx	31B	31B2.1	q		55	0	0	8	GLF	0	15	0	0	3	0	1	0	0	4.2	0			Empire BCBS	1	1	30.5	0	0	0	0	0	0	1	1	Sliding Hip Screw	2	0	0		Home with Health Services	0	0	0	0	0	0	0	0
740	L proximal spiral femur shaft fx extending to subtrochanteric region	32C	32C2	i		97	0	0	14	GLF	0	15	0	0	4	2	1	1	1	2	0			MEDICARE PART A AND B; MEDICAID	0	1	28.35	0	0	0	0	0	0	1	3.59722	Long Cephalomedullary Nail	4	1	1	57.5	Skilled Nursing Facility	1	1	0	0	0	0	0	0
741	R IT fx w subtroch extension	31A	31A3.3			68	1	0	6	GLF	0	15	0	0	3	1	1	0	1	4.2	0			blank	1	1	33.2	0	0	0	0	0	0	1	1	Long Cephalomedullary Nail	2	0	0		Skilled Nursing Facility	0	0	0	0	0	0	0	0
742	left IT fx	31A	31A2.2			93	1	0	7	GLF	0	15	0	0	3	1	1	1	1	4.2	0			Americhoice MCR HMO, United healthcare community plan	0	1	19.7	0	0	0	0	0	0	1	2	Short Cephalomedullary Nail	3	0	0		Skilled Nursing Facility	1	1	0	0	0	0	0	0
743	R femoral neck fx	31B	31B1.3			76	1	0	5	Fall From Height	1	15	0	0	3	0	1	0	0	4.2	0			Cenertlight Healthcare	3	1	25.8		0	0	0	0		1	1	Hemiarthroplasty	2	0	0		Skilled Nursing Facility	0	0	0	0	0	0	0	0
744	Right subtroch fx	32A	32A1	a		96	1	0	4	GLF	0	14	0	0	3	3	3	1	0	3.1	0			GENERIC MCD HMO	0	3	28.32	0	0	0	0	0	0	0		Nonoperative		0	0		Home with Health Services	1	2	0	0	0	0	1	0
745	Periprosthetic Hip Fracture	Periprosthetic	Postop Periprosthetic		B2	72	1	0	4	GLF	0	15	0	0	3	0	1	0	1		1			Medicare	3	1	28.4		0	0	0	0	0	1	1.16667	Revision Total Hip Arthroplasty	2	0	0		Skilled Nursing Facility	1	1	0	0	0	0	0	0
746	L periprosthetic femur fx	Periprosthetic	Postop Periprosthetic	b	B1	60	0	0	9	GLF	0	15	0	0	4	2	2	1	0	3	0			None	1	4	27.6	0	0	0	0	0		1	0.750694	Periprosthetic Fracture Plating	3	0	0		Acute Rehabilitation Facility	1	1	0	0	0	0	0	0
747	R unstable IT fx	31A	31A2.2			81	1	0	6	GLF	0	15	0	0	3	1	1	1	1	4.1	0			Medicare	0	1	20.8	0	0	0	0	0	0	1	2	Short Cephalomedullary Nail	2	0	0		Skilled Nursing Facility	0	0	0	0	0	0	0	0
748	L reverse obliquity IT fx	31A	31A3.3			87	1	0	4	GLF	0	15	0	0	3	2	1	1	1	2.2	0			Medicare	3	1	32.4	0	0	0	0	0	0	1	2	Long Cephalomedullary Nail	3	0	0		Acute Rehabilitation Facility	0	0	0	0	0	0	0	0
749	L valgus impacted FN fx	31B	31B1.1			82	0	0	11	GLF	0	15	0	0	3	4	2	1	1	3	1	TAVR		Medicare	3	1	25.4	0	0	0	0	0	0	1	1	Closed Reduction Percutaneous Pinning	3	0	0		Home with Health Services	1	1	0	0	0	0	0	0
750	L IT fx	31A	31A1.2			92	1	0	4	GLF	0	15	0	0	3	0	1	0	1	3.9	0			Aetna MCR HMO	0	1	22.9		0	0	0			1	1	Short Cephalomedullary Nail	3	0	0		Skilled Nursing Facility	0	0	0	0	0	0	0	0
751	R hip IT fx	31A	31A2.3			83	1	0	5	GLF	0	15	0	0	3	1	2	1	1	1.9	1	PVD		Medicare	3	1	22.71	0	0	0	0	0	0	1	1	Long Cephalomedullary Nail	3	0	0		Skilled Nursing Facility	0	0	0	0	0	0	0	0
752	R hip IT fx	31A	31A2.3			78	0	0	18	GLF	0	15	0	0	3	2	1	0	0	3.2	1	CHF s/p AICD	Clopidogrel	Medicaid	3	6	24.21	0	0	0	0	0	0	1	3	Long Cephalomedullary Nail	4	0	0		Skilled Nursing Facility	0	0	0	0	0	0	0	0
753	R femoral neck fracture	31B	31B1.3			86	1	0	9	GLF	0	13	0	0	3	1	2	1	1	3.4	1			Healthfirst MCR HMO	3	2	24.6	0	0	0	0	0	0	1	1	Hemiarthroplasty	3	0	0		Home	0	0	0	0	0	0	0	0
754	hip fx	31A	31A2.3			79	1	0	3	GLF	0	15	0	0	3	2	1	1	1	4.1	0			medicare part a and b [1112]	3	6	36.58	0	0	0	0	0	0	1	0.738194	Long Cephalomedullary Nail	3	0	0		Acute Rehabilitation Facility	1	1	0	0	0	0	0	0
755	R nondisplaced intertrochanteric fracture	31B	31B3			73	0	0	5	GLF	0	15	0	0	3	1	1	1	1	4.4	0			Medicare	0	2	23.9		0	0	0	0		1	2	Short Cephalomedullary Nail	3	0	0		Acute Rehabilitation Facility	0	0	0	0	0	0	0	0
756	L stable intertrochanteric hip fx, L extra-articular distal radius fracture	31A	31A3.1			93	0	0	7	GLF	0	15	0	0	3	2	1	1	0		1	Afib	Warfarin	MEDICARE PART A AND B; BCBS GHI COMPOSITE	1	1	22.8	1	0	0	0	0	0	1	1.90347	Short Cephalomedullary Nail	3	0	0		Skilled Nursing Facility	0	0	0	0	0	0	0	0
757	R FN fx	31B	31B1.3			99	1	0	6	GLF	0	13	0	0	3	0	1	1	1	3.7	0			Medicare	3	1	16.5	1	0	0	0	0	1	1	3	Hemiarthroplasty	4	0	0		Acute Rehabilitation Facility	0	0	0	0	0	0	0	0
758	L basicervical femoral neck fracture	31B	31B3			82	1	0	5	GLF	0	15	0	0	3	0	1	0	0	3.9	0			United Healthcare	1	1	16.9	0	0	0	0	0	0	1	1	Sliding Hip Screw	2	0	0		Home with Health Services	1	1	0	0	0	0	0	0
759	R IT fx	31A	31A2.3			71	1	0	4	GLF	0	15	0	0	3	0	1	0	1	3.5	0			Medicare	2	5	27.8	1	0	0	0	0	0	1	1	Short Cephalomedullary Nail	3	0	0		Acute Rehabilitation Facility	0	0	0	0	0	0	0	0
760	Left THA periprosthetic fracture (vancouver A2 greater troch)	Periprosthetic	Postop Periprosthetic		AG	79	0	0	8	GLF	0	15	0	0	3	5	1	1	1	3.9	1	CAD, MI s/p ICD, PCI	Clopidogrel	Medicare	2	1	21.43	1	0	0	0	0	0	0		Nonoperative		0	0		Skilled Nursing Facility	0	0	0	0	0	0	0	0
761	L hip vancouver AG fx	Periprosthetic	Postop Periprosthetic		AG	92	1	0	4	GLF	0	15	0	0	3	2	1	1	0	3.7	0			Medicare	3	1	18.29	0	0	0	0	0	0	0		Nonoperative		0	0		Skilled Nursing Facility	0	0	0	0	0	0	0	0
762	R hip IT fx	31A	31A2.2			87	1	0	5	unknown	0	14	0	0	3	0	1	1	1	3.1	0			blank	3	1	19.53	0	0	0	0	0	0	1	1	Short Cephalomedullary Nail	3	0	0		Skilled Nursing Facility	0	0	0	0	0	0	0	0
763	left subtroch fracture	32A	32A1	a		91	1	0	5	GLF	0	15	0	0	3	4	1	1	0	4.1	0			HIP VIP	3	2	25.82	0	0	0	0	0	0	1	1.32153	Long Cephalomedullary Nail	3	0	1	16	Skilled Nursing Facility	1	3	0	0	0	0	1	0
764	left hip IT fx	31A	31A2.3			68	0	0	3	GLF	0	15	0	0	3	1	1	1	1	3.5	0			BCBS ghi composite [1439]	2	1	25.82		0	0	0	0		1	0.585417	Short Cephalomedullary Nail	3	0	0		Acute Rehabilitation Facility	0	0	0	0	0	0	0	0
765	R femoral neck fx	31B	31B1.3	q		75	1	0	4	GLF	0	15	0	0	3	1	1	1	1	3.9	0			Medicare	3	6	32.9	0	0	0	0	0	0	1	2	Hemiarthroplasty	3	0	0		Skilled Nursing Facility	0	0	0	0	0	0	0	0
766	comminuted displaced IT fx of right hip	31A	31A2.3			79	1	0	3	GLF	0	15	0	0	3	4	2	1	0		0			medicare part a and b [1112]	3	1	23.46	0	0	0	0	0	0	1	1.0125	Long Cephalomedullary Nail	4	0	0		Acute Rehabilitation Facility	0	0	0	0	0	0	0	0
767	left displaced FN fx	31B	31B1.3			59	1	0	4	assault	0	15	0	0	3	0	1	0	1	4.6	0			Empire BCBS Healthplus	0	2	18.9	0	0	0	0	0	0	1	1	Total Hip Arthroplasty	2	0	0		Acute Rehabilitation Facility	0	0	0	0	0	0	0	0
768	left FN fx	31B	31B1.3			66	1	0	9	GLF	0	15	0	0	3	1	1	0	1	3.8	0			None	0	2	23.4		0	0	0	0		1	1	Hemiarthroplasty	3	0	0		Home	1	1	0	0	0	0	0	0
769	Right valgus imapcted fem neck fracure	31B	31B1.1			75	1	0	4	GLF	0	15	0	0	3	2	1	0	0	4.2	1	Pacemaker		Medicare	1	1	21.5	0	0	0	0	0	0	1	1	Closed Reduction Percutaneous Pinning	2	0	0		Home with Health Services	0	0	0	0	0	0	0	0
770	L hip- IT fx	31A	31A1.2			82	1	0	5	GLF	0	14	0	0	3	1	2	1	1	2.6	0			blank	1	1	23.78	0	0	0	0	0	0	1	1	Short Cephalomedullary Nail	3	0	0		Skilled Nursing Facility	0	0	0	0	0	0	0	0
771	right displaced unstable intertroch fx	31A	31A2.2			68	1	0	7	GLF	0	15	0	0	3	0	1	0	1	3.8	0			None	2	1	17.9		0	0	0			1	1	Short Cephalomedullary Nail	2	0	0		Home	1	1	0	0	0	0	0	0
772	R Hip IT FX	31A	31A2.2			71	1	0	4	GLF	0	15	0	0	3	0	1	0	0	3.8	0			blank	1	6	32.92	0	0	0	0	0	0	1	1	Long Cephalomedullary Nail	3	0	0		Skilled Nursing Facility	0	0	0	0	0	0	0	0
773	r hip dislocation	No fx	No fx			72	1	0	1	trying to pick something up	0	15	0	0	2	0	1	0	1		0			medicare part a and b [1112]	1	1	28.34	0	0	0	0	0	0	1	0.139583	Closed Dislocation Reduction	3	0	0		Home	0	0	0	0	0	0	0	0
774	R hip It fx	31B	31B3			94	1	0	6	GLF	0	15	0	0	3	0	1	1	1	2.1	0			Medicare	3	1	25.39	1	0	0	0	0	1	1	0	Short Cephalomedullary Nail	3	0	0		Skilled Nursing Facility	1	1	0	0	0	0	0	0
775	R hip femoral neck fx	31B	31B2.1	q		81	1	0	8	GLF	0	15	0	0	3	1	2	1	1	3.4	1	afib		United Healthcare	1	1	21.21		0	0	0	0		1	0	Hemiarthroplasty	3	0	0		Skilled Nursing Facility	0	0	0	0	0	0	0	0
776	displaced subcapital fx of right hip	31B	31B1.3			73	1	0	5	GLF	0	15	0	0	3	4	1	0	1		0			medicare part a and b [1112]	0	1	28.29	0	0	0	0	0	0	1	1.31528	Hemiarthroplasty	3	0	0		Skilled Nursing Facility	0	0	0	0	0	0	0	0
777	R valgus impacted FNF	31B	31B1.1			70	1	0	5	atraumatic	0	15	0	0	3	4	1	0	0	4	0			United Healthcare	1	4	21.29	0	0	0	0	0	0	1	0	Closed Reduction Percutaneous Pinning	3	0	0		Home	0	0	0	0	0	0	0	0
778	R hip IT FX	31A	31A2.2			84	1	0	6	GLF	0	14	0	0	3	1	1	1	1	2	1	ASA		blank	3	1	24.21	1	0	0	0	0	1	1	1	Short Cephalomedullary Nail	3	0	0		Skilled Nursing Facility	0	0	0	0	0	0	0	0
779	L displaced FNF	31B	31B1.3			82	1	0	3	GLF	0	15	0	0	3	0	1	1	1	3.8	0			Medicare	0	1	17.2	0	0	0	0	0	0	1	1	Hemiarthroplasty	2	0	0		Acute Rehabilitation Facility	0	0	0	0	0	0	0	0
780	L IT hip fx	31A	31A2.2			83	1	0	9	GLF	0	15	0	0	3	1	1	0	1	4.2	0			Medicaid	3	2	25.8		0	0	0			1	1	Short Cephalomedullary Nail	2	0	0		Home	0	0	0	0	0	0	0	0
781	left unstable IT fx	31A	31A2.2			87	1	0	9	GLF	0	15	0	0	3	0	1	0	1	3.7	0			UHC Oxford MCR Network	3	1	18.9		0	0	0	0	0	1	1	Short Cephalomedullary Nail	2	0	0		Skilled Nursing Facility	1	1	0	0	0	0	0	0
782	right reverse obliquity IT fx	31A	31A3.1			73	1	0	5	GLF	0	15	0	0	3	1	1	1	1	4.4	0			Healthfirst MCR HMO	1	2	26.6		0	0	0	0		1	2	Long Cephalomedullary Nail	3	0	0		Skilled Nursing Facility	0	0	0	0	0	0	0	0
783	sepsis from septic joint, no injury	No fx	No fx			75	1	0	1	atraumatic	0	15	0	0	0	0	1	1	1	3.2	0			medicare part a and b [1112]	2	1	19.49	0	0	0	0	0	0	0				0	0		Transfer	1	0	0	0	0	0	0	0
784	R displaced FNF, R distal radius	31B	31B1.3			67	0	0	8	GLF	0	15	0	0	3	0	1	0	1	3.9	0			Generic Workers Comp	3	1	28.3	0	0	0	0	0	0	1	1	Total Hip Arthroplasty	2	0	0		Acute Rehabilitation Facility	1	1	0	0	0	0	0	0
785	r subtrochanteric hip fx	31A	31A3.1			65	0	0	8	Fall From Height	1	15	0	0	3	0	1	0	1	2.3	0			selfpay fhc financial assist(*	0	1	23.06	0	0	0	0	0	0	1	1.04653	Long Cephalomedullary Nail	3	0	0		Home	1	1	0	0	1	0	0	0
786	L Hip IT Fx	31A	31A3.3			89	1	0	5	GLF	0	15	0	0	3	3	1	1	1	2.1	1		Apixaban	blank	3	4	24.46	0	0	0	0	0	0	1	1	Long Cephalomedullary Nail	3	0	0		Skilled Nursing Facility	0	0	0	0	0	0	0	0
787	dislocation of hip joint prosthesis	No fx	No fx			47	0	0	7	atraumatic	0	15	0	0	2	2	1	1	0	3.1	0			medicare part a and b [1112]	0	6	28.19	0	0	0	0	0	0	1	5.77292	Revision Total Hip Arthroplasty	3	0	0		Skilled Nursing Facility	0	0	0	0	0	0	0	0
788	R valgus impacted femoral neck fx	31B	31B1.1			76	1	0	4	GLF	0	15	0	0	3	0	1	0	1	4.1	1	PE, DVT	Sulodexide	Medicaid	1	1	23.5		0	0	0			1	2	Closed Reduction Percutaneous Pinning	3	0	0		Home	0	0	0	0	0	0	0	0
789	L femoral neck fx	31B	31B1.3			72	0	0	5	GLF	0	15	0	0	3	0	1	0	0	3.3	0			Medicare	1	4	25		0	0	0	0		1	1	Hemiarthroplasty	3	0	0		Home with Health Services	0	0	0	0	0	0	0	0
790	L periprosthetic femur fx	Periprosthetic	Postop Periprosthetic	b	C	81	0	0	10	GLF	0	15	0	0	4	0	1	1	0	1.9	1	Afib	Rivaroxaban	MEDICARE PART A AND B; MEDICAID	3	5	21.93	0	0	0	0			1	0.711806	Periprosthetic Fracture Plating	3	0	0		Skilled Nursing Facility	1	1	0	0	0	0	0	0
791	L subtrochanteric hip fx	32A	32A3	a		75	1	0	6	GLF	0	15	0	0	3	7	1	1	0	3.4	0			MEDICARE PART A AND B; UNITED HEALTHCARE INS AARP	1	1	19.53	0	0	0	0	0	0	1	0.945833	Long Cephalomedullary Nail	3	0	0		Skilled Nursing Facility	0	0	0	0	0	0	0	0
792	Periprosthetic Hip Fracture	Periprosthetic	Postop Periprosthetic		B2	73	1	0	4	Atraumatic	0	15	0	0	3	0	1	1	1		1			Aetna	1	1	23.4		0	0	0	0	0	1	0.208333	Revision Total Hip Arthroplasty	3	0	0		Home with Health Services	1	1	0	0	0	0	0	0
793	L hip IT fx	31A	31A1.3			97	1	0	6	GLF	0	15	0	0	3	0	1	1	1	3.4	1		Warfarin	blank	0	1	31.25	0	0	0	0	0	0	1	2	Short Cephalomedullary Nail	3	0	0		Skilled Nursing Facility	0	0	0	0	0	0	0	0
794	L hip IT fx	31A	31A2.2			79	0	0	5	GLF	0	15	0	0	3	3	1	1	1	2.7	0			Medicare	3	6	24.28		0	0	0	0		1	2	Short Cephalomedullary Nail	4	0	0		Skilled Nursing Facility	0	0	0	0	0	0	0	0
795	R hip IT fx	31A	31A2.2			89	0	0	4	GLF	0	15	0	0	3	0	1	1	0	3.7	0			blank	1	1	28.32	0	0	0	0	0	0	1	0	Short Cephalomedullary Nail	3	0	0		Home with Health Services	0	0	0	0	0	0	0	0
796	R Hip periprosthetic fx	Periprosthetic	Postop Periprosthetic		B1	65	1	0	7	GLF	0	15	0	0	3	0	1	0	0	2.9	1			Medicare	0	2	23.52	0	0	0	0	0	0	1	3	Periprosthetic Fracture Plating	2	0	0		Skilled Nursing Facility	0	0	0	0	0	0	0	0
797	left hip IT fx	31A	31A1.2			83	0	0	8	GLF	0	15	0	0	3	3	1	1	1	3.6	1			medicare part a and b	3	1	22.15	0	0	0	0	0	0	1	2.84653	Short Cephalomedullary Nail	3	0	0		Skilled Nursing Facility	1	1	0	0	0	0	0	0
798	comminuted left IT fx	31A	31A1.2			91	0	0	9	unclear, reported pain	0	14	0	0	3	1	3	1	0	2.5	1			medicare part a and b [1112]	1	1	21.29	0	0	0	0	0	0	1	1.19375	Short Cephalomedullary Nail	3	0	0		Skilled Nursing Facility	1	2	0	1	0	0	0	0
799	R unstable IT fx	31A	31A2.2			80	0	0	6	GLF	0	15	0	0	3	2	1	0	0	4.4	0			Medicare	2	1	17.94	0	0	0	0	0	0	1	2	Short Cephalomedullary Nail	3	0	1	21	Skilled Nursing Facility	0	0	0	0	0	0	0	0
800	R IT fx	31A	31A2.3			73	1	0	8	GLF	0	15	0	0	3	0	1	1	1		0			fidelis care medicaid managed care	1	4	29.18	0	0	0	0	0	0	1	0.829861	Short Cephalomedullary Nail	3	0	0		Home	1	2	0	0	0	0	0	0
801	R displaced FN fx	31B	31B3			99	1	0	7	GLF	0	15	0	0	3	1	2	1	1	3.9	0			Hospice of MCD	3	5	32.5	1	0	0	0	0	0	1	2	Short Cephalomedullary Nail	3	0	0		Skilled Nursing Facility	1	1	0	0	0	0	0	0
802	R IT fx	31A	31A1.3			88	1	0	21	GLF	0	15	0	0	3	4	1	1	0	2	1	CVA	Warfarin	BCBS mediblue medicare HMO	3	1	32.37		0	0	0	0		1	7.62153	Short Cephalomedullary Nail	4	1	0		Skilled Nursing Facility	1	3	1	1	0	0	0	0
803	R hip IT fx	31A	31A1.2			96	0	0	5	GLF	0	15	0	0	3	2	2	1	1	2.1	1	afib	Apixaban	Wellcare	1	4	22.81		0	0	0	0		1	1	Short Cephalomedullary Nail	4	1	0		Skilled Nursing Facility	0	0	0	0	0	0	0	0
804	R FN fx	31B	31B1.3			89	1	0	10	GLF	0	15	0	0	3	1	1	0	1		0			UHC Oxford MCR Network	1	1	19.7		0	0	0			1	3	Hemiarthroplasty	3	0	0		Skilled Nursing Facility	1	2	0	0	0	0	0	0
805	RHip- It fx	31A	31A2.2			82	0	0	3	GLF	0	15	0	0	3	3	1	1	0		0			blank	1	4	27.28	0	0	0	0	0	0	1	1	Short Cephalomedullary Nail	3	0	0		Skilled Nursing Facility	0	0	0	0	0	0	0	0
806	pathologic fx of femoral neck	31B	31B1.3			68	0	0	8	while putting on pants	0	15	0	0	3	6	1	1	1	3.4	0			fidelis care medicare	1	4	28.32	0	0	0	0	0		1	2.79028	Hemiarthroplasty	4	0	1	61.7333	Skilled Nursing Facility	1	1	0	0	0	0	0	0
807	R IT fx stable	31A	31A1.2			67	0	0	5	GLF	0	15	0	0	3	0	1	0	0	4	0			blank	1	1	29.38	0	0	0	0	0	0	1	1	Sliding Hip Screw	2	0	0		Home with Health Services	0	0	0	0	0	0	0	0
808	R FN fx	31B	31B1.3			55	1	0	7	GLF	0	15	0	0	3	0	1	0	1	4.4	0			METROPLUS MCD HMO	1	4	29.3	0	0	0	0	0	0	1	1	Sliding Hip Screw	3	0	0		Skilled Nursing Facility	0	0	0	0	0	0	0	0
809	L femur vancouver B2 fx	Periprosthetic	Postop Periprosthetic		B1	85	1	0	9	GLF	0	15	0	0	4	2	1	1	1	4.3	0			MEDICARE PART A AND B; UNITED HEALTHCARE INS AARP	0	1	17.23	0	0	0	0	0	0	1	0.645139	Periprosthetic Fracture Plating	2	0	0		Acute Rehabilitation Facility	1	1	0	0	0	0	0	0
810	comminuted IR and basal neck fx right hip	31A	31A1.3			47	0	0	3	Bike Accident	1	15	0	0	3	0	1	0	1	4	0			hip HMO	1	6	22.96		0	0	0	0		1	0.00138889	Short Cephalomedullary Nail	2	0	0		Home with Health Services	0	0	0	0	0	0	0	0
811	L minimally dispalced FN fx, bilatera femoral shaft fx	31B	31B1.1			67	1	0	7	GLF	0	12	0	0	4	3	3	1	0	3	0			Generic MCD HMO	1	1	23.3	0	0	0	0	0	0	1	2	Closed Reduction Percutaneous Pinning	4	0	0		Home with Health Services	1	1	0	0	0	0	0	0
812	L hip- femoral neck fx	31B	31B2.1	q		80	0	0	5	GLF	0	15	0	0	3	1	1	1	1		0			Medicare	0	1	21.5	1	0	0	0	1	1	1	1	Hemiarthroplasty	3	0	0		Skilled Nursing Facility	0	0	0	0	0	0	0	0
813	L periprosthetic hip fx	Periprosthetic	Postop Periprosthetic	i	B3	88	1	0	6	GLF	0	15	0	0	3	1	1	1	1	2	1			blank	1	1	34.96	0	0	0	0	0	0	1	1	Revision Total Hip Arthroplasty	3	0	0		Acute Rehabilitation Facility	0	0	0	0	0	0	0	0
814	L displaced unstable IT fracture	31A	31A2.3			77	1	0	7	GLF	0	15	0	0	3	2	2	1	1	3.2	1	CAD s/p CABG		Healthfirst MCD HMO	1	5	21.3		0	0	0	0		1	1	Short Cephalomedullary Nail	4	0	0		Skilled Nursing Facility	1	1	0	0	0	0	0	0
815	L femoral shaft fx	32C	32C2	i		87	1	0	8	GLF	0	15	0	0	4	0	1	1	0	3.8	1	Afib	Apixaban	MEDICARE A AND B	0	2	28.79	0	0	0	0	0	0	1	1.54097	Long Cephalomedullary Nail	3	0	0		Skilled Nursing Facility	1	1	0	0	0	0	0	0
816	R hip IT fx	31A	31A1.2			96	1	0	3	GLF	0	15	0	0	3	0	1	1	1	3.2	0			blank	3	1	26.52	0	0	0	0	0	0	1	1	Short Cephalomedullary Nail	3	0	0		Skilled Nursing Facility	0	0	0	0	0	0	0	0
817	R hip- femoral neck fx	31B	31B2.1	q		66	0	0	9	GLF	0	15	0	0	3	3	1	0	1	3	0			Medicaid	1	1	28.1		0	0	0	0		1	3	Total Hip Arthroplasty	3	0	0		Home with Health Services	0	0	0	0	0	0	0	0
818	R IT fx	31A	31A1.2			73	1	0	6	GLF	0	15	0	0	3	1	1	0	1	3.3	0			Generic MCR HMO	1	1	22.3		0	0	0			1	1	Short Cephalomedullary Nail	3	0	0		Home	1	1	0	0	0	0	0	0
819	R hip- femoral neck fx	31B	31B1.3			86	1	0	3	GLF	0	15	0	0	3	1	1	1	0	3.8	1	CVA, CAD s/p CABG		Medicare	1	1	28.9		0	0	0	0		1	1	Hemiarthroplasty	3	0	0		Skilled Nursing Facility	0	0	0	0	0	0	0	0
820	L femoral neck fracture	31B	31B1.3			76	1	0	3	GLF	0	15	0	0	3	0	1	0	0	4.6	1	afib	Rivaroxaban	Generic MCD HMO	1	1	30.7		0	0	0	0		1	2	Hemiarthroplasty	3	0	0		Acute Rehabilitation Facility	0	0	0	0	0	0	0	0
821	left displaced unstable IT fx	31A	31A3.3			96	1	0	8	GLF	0	15	1	0	3	3	1	1	1	3.4	1	afib, pvd		Medicare	3	1	22.31	0	0	0	0	0	0	1	1	Short Cephalomedullary Nail	4	0	1	91	Skilled Nursing Facility	0	0	0	0	0	0	0	0
822	Periprosthetic Hip Fracture	Periprosthetic	Postop Periprosthetic		B2	77	1	0	5	Atraumatic	0	15	0	0	3	0	1	1	1		0			Medicare	3	2	35.7		0	0	0	0	0	1	0	Revision Total Hip Arthroplasty	3	0	0		Home with Health Services	0	0	0	0	0	0	0	0
823	L hip- IT fx	31A	31A2.2			91	1	0	7	GLF	0	15	0	0	3	0	1	1	0	3.7	0			blank	3	1	18.29	0	0	0	0	0	0	1	1	Short Cephalomedullary Nail	3	0	0		Skilled Nursing Facility	0	0	0	0	0	0	0	0
824	L hip- femoral neck fx	31B	31B1.3			89	1	0	6	GLF	0	15	0	0	3	0	1	0	0	2.4	0			Medicare	3	1	15.3	1	0	0	0	0	0	1	1	Hemiarthroplasty	3	0	0		Skilled Nursing Facility	0	0	0	0	0	0	0	0
825	R Hip IT fx	31A	31A2.2			94	1	0	9	GLF	0	15	0	0	3	3	2	1	1		0			Medicare	1	6	24.41		0	0	0			1	1	Short Cephalomedullary Nail	3	0	0		Skilled Nursing Facility	0	0	0	0	0	0	0	0
826	R IT fx	31A	31A1.2			88	1	0	12	GLF	0	15	0	0	3	4	1	1	0		1	ASA		blank	3	1	20.6	0	0	0	0	0	0	1	5	Short Cephalomedullary Nail	4	0	0		Skilled Nursing Facility	0	0	0	0	0	0	0	0
827	R IT fx	31A	31A1.2			61	1	0	12	GLF	0	15	0	0	3	0	1	0	0	3.8	0			BCBS	1	1	19.9		0	0	0			1	1	Short Cephalomedullary Nail	2	0	0		Skilled Nursing Facility	0	0	0	0	0	0	0	0
828	L hip fx	31B	31B1.1			85	1	0	6	GLF	0	15	0	0	3	2	1	1	0	3.8	0			Medicare	1	1	21.2	0	0	0	0	0	0	1	1	Closed Reduction Percutaneous Pinning	3	0	0		Home with Health Services	0	0	0	0	0	0	0	0
829	L hip It fx	31A	31A1.2			65	0	0	7	unknown	0	11	0	0	3	4	1	1	0	4.2	1	ASA		blank	1	1	24.37	0	0	0	0	0	0	1	2	Short Cephalomedullary Nail	4	1	0		Acute Rehabilitation Facility	0	0	0	0	0	0	0	0
830	Periprosthetic Hip Fracture	Periprosthetic	Postop Periprosthetic		B2	69	1	0	0	Atraumatic	0	15	0	0	3	0	1	0	1		1	Post op		Aetna Medicare Managed Care	0	1	24.9		0	0	0	0	0	1	0.583333	Revision Total Hip Arthroplasty	3	0	0		Skilled Nursing Facility	1	1	0	0	0	0	0	0
831	R hip- it fx	31A	31A2.2			84	1	0	3	GLF	0	15	0	0	3	1	1	0	0	3.4	0			blank	1	1	21.63	0	0	0	0	0	0	1	1	Short Cephalomedullary Nail	3	0	0		Acute Rehabilitation Facility	0	0	0	0	0	0	0	0
832	L hip- femoral neck fx	31B	31B2.1	q		76	1	0	5	GLF	0	14	0	0	3	3	1	0	0	1.3	0			Medicare	1	2	22.6	0	0	0	0	0	0	1	3	Hemiarthroplasty	3	0	0		Skilled Nursing Facility	0	0	0	0	0	0	0	0
833	L hip- IT fx	31A	31A1.3			96	1	0	5	GLF	0	15	0	0	3	2	2	1	1	2.9	1	ASA		blank	3	1	24.89	0	0	0	0	0	0	1	1	Long Cephalomedullary Nail	3	0	0		Skilled Nursing Facility	0	0	0	0	0	0	0	0
834	R Vancouver AG periprosthetic hip fracture, R index finger nondisplaced proximal phalanx fracture	Periprosthetic	Postop Periprosthetic		AG	93	0	0	5	GLF	0	14	0	0	3	1	1	1	1	4.2	1	afib, CAD	Clopidogrel	Medicare	3	1	21.59	1	0	0	0	0		0		Nonoperative		0	0		Skilled Nursing Facility	0	0	0	0	0	0	0	0
835	hip IT fx, humerus surgical neck fx	31A	31A1.3			82	1	0	6	GLF	0	15	0	0	3	1	1	1	0	2.3	1			Elderplan	3	2	25.26	0	0	0	0	0	0	1	2	Short Cephalomedullary Nail	3	0	0		Acute Rehabilitation Facility	0	0	0	0	0	0	0	0
836	R Garden 3 displaced FN fx	31B	31B1.3			66	1	0	7	GLF	0	15	0	0	3	2	1	0	1	4	1	CAD stents		UHC Oxford MCR Network	2	4	27.2		0	0	0	0		1	1	Hemiarthroplasty	3	0	0		Skilled Nursing Facility	0	0	0	0	0	0	0	0
837	R hip IT fx, humerus surgical neck fx	31A	31A2.2			73	1	0	3	GLF	0	15	0	0	3	0	1	0	0	4.3	0			blank	0	1	25.75	0	0	0	0	0	0	1	1	Short Cephalomedullary Nail	3	0	0		Skilled Nursing Facility	0	0	0	0	0	0	0	0
838	L unstable IT hip fracture	31A	31A2.2			64	1	0	6	GLF	0	15	0	0	3	2	1	1	0	3.9	0			Medicare	1	6	22.67	0	0	0	0	0	0	1	1	Short Cephalomedullary Nail	3	0	0		Acute Rehabilitation Facility	0	0	0	0	0	0	0	0
839	Right Garden IV FN Fx	31B	31B1.3			90	1	0	6	GLF	0	15	0	0	3	3	1	1	1	3.5	0			Medicare	1	1	20.8		0	0	0	0		1	2	Hemiarthroplasty	3	0	0		Skilled Nursing Facility	0	0	0	0	0	0	0	0
840	R hip-femoral neck fx	31B	31B2.1	q		86	1	0	6	GLF	0	14	0	0	3	3	2	1	1	3.1	0			Medicare	0	1	25.8		0	0	0	0		1	2	Hemiarthroplasty	3	0	0		Skilled Nursing Facility	1	0	0	0	0	0	0	0
841	femoral neck fx	31B	31B1.1			63	0	0	6	GLF	0	15	0	0	3	2	1	1	1	3.5	0			medicare part a and b	0	1	22.66	0	0	0	0	0	0	1	0.888194	Closed Reduction Percutaneous Pinning	2	0	0		Home	0	0	0	0	0	0	0	0
842	L Hip IT fx	31A	31A1.2			91	1	0	3	GLF	0	15	0	0	3	0	1	0	0		1			blank	3	1	22.14	0	0	0	0	0	0	1	0	Short Cephalomedullary Nail	4	0	0		Skilled Nursing Facility	0	0	0	0	0	0	0	0
843	R IT fx	31A	31A2.2			97	1	0	8	GLF	0	15	0	0	3	4	2	1	1	3.4	1	CAD		UHC Oxford MCR Network	0	2	22.8	1	0	0	0	0	0	1	4	Long Cephalomedullary Nail	4	0	1	7	Skilled Nursing Facility	1	1	0	0	0	0	0	0
844	L Garden 4 FN fx	31B	31B1.3			80	0	0	10	GLF	0	15	1	0	3	7	1	1	0	2.7	1	Lung Cancer		HIP MCR HMO	1	6	25.1		0	0	0	0		1	1	Closed Reduction Percutaneous Pinning	4	0	1	97	Skilled Nursing Facility	0	0	0	0	0	0	0	0
845	L reverse obliquity IT fx	31A	31A3.3			99	1	0	5	GLF	0	15	0	0	3	2	2	1	1	3.9	0			VNS Choice Medicare	3	2	18.5	0	0	0	0	0	0	1	1	Short Cephalomedullary Nail	4	0	0		Skilled Nursing Facility	0	0	0	0	0	0	0	0
846	R unstable IT Fx	31B	31B3			71	0	0	6	GLF	0	15	0	0	3	1	1	0	0	3.8	0			Medicare	1	1	27.1	0	0	0	0	0	0	1	1	Short Cephalomedullary Nail	3	0	0		Skilled Nursing Facility	0	0	0	0	0	0	0	0
847	L unstable IT fx	31A	31A1.3			95	1	0	5	GLF	0	15	0	0	3	2	1	1	0	3.7	0			Medicare	3	1	26.89		0	0	0	0		1	2	Short Cephalomedullary Nail	3	1	0		Skilled Nursing Facility	1	1	0	0	0	0	0	0
848	R Garden 4 FN fx	31B	31B1.3			91	1	0	5	GLF	0	15	0	0	3	3	1	1	0	3.5	0			Medicare	3	4	21.3		0	0	0	0		1	2	Hemiarthroplasty	3	0	0		Skilled Nursing Facility	0	0	0	0	0	0	0	0
849	L hip femoral neck fx	31B	31B1.1			90	1	0	4	Fall From Height	1	15	0	0	3	4	1	1	1	2.9	0			Medicare	3	4	19.8	1	0	0	0	0	1	1	2	Closed Reduction Percutaneous Pinning	4	0	0		Skilled Nursing Facility	0	0	0	0	0	0	0	0
850	femoral neck fx	31B	31B1.2			85	0	0	5	GLF	0	14	0	0	3	4	3	1	0	3.4	1		Clopidogrel	medicare part a and b	0	1	21.84	0	0	0	0	0	0	1	1.68958	Closed Reduction Percutaneous Pinning	3	0	0		Skilled Nursing Facility	0	0	0	0	0	0	0	0
851	R Hip IT fx	31A	31A1.3			76	1	0	4	GLF	0	15	0	0	3	1	1	0	0		1	ASA		blank	0	1	21.29	0	0	0	0	0	0	1	1	Short Cephalomedullary Nail	3	0	0		Skilled Nursing Facility	0	0	0	0	0	0	0	0
852	r hip- femoral neck fx	31B	31B2.1	q		73	1	0	3	GLF	0	15	0	0	3	0	1	0	1		0			Medicare	3	1	22.1	0	0	0	0	1	0	1	1	Total Hip Arthroplasty	3	0	0		Skilled Nursing Facility	0	0	0	0	0	0	0	0
853	L proximal femur fx	32B	32B2	a		81	1	0	11	GLF	0	15	0	0	3	2	2	1	0	2.1	1	Afib	Apixaban	MEDICARE PART A AND B; MEDICAID	0	5	28.41	0	0	0	0	0	0	1	1.06389	Long Cephalomedullary Nail	3	0	0		Skilled Nursing Facility	1	2	0	0	0	0	0	0
854	L unstable IT fx	31A	31A2.3			86	0	0	7	GLF	0	15	0	0	3	1	1	1	1	3.9	1		Warfarin	blank	1	1	18.88	1	0	0	0	0	0	1	3	Short Cephalomedullary Nail	3	0	0		Acute Rehabilitation Facility	0	0	0	0	0	0	0	0
855	L Garden I femoral neck fx	31B	31B1.1			85	0	0	4	GLF	0	15	0	0	3	0	1	0	0	3.7	1	CAD, Pacemaker		Aetna	1	1	32.2	0	0	0	0	0	0	1	1	Closed Reduction Percutaneous Pinning	3	0	0		Skilled Nursing Facility	1	1	0	0	0	0	0	0
856	R IT fx	31A	31A1.2			96	1	0	20	GLF	0	15	0	0	3	3	1	1	1	2.6	0			blank	2	1	21.17	0	0	0	0	0	0	1	3	Short Cephalomedullary Nail	4	1	0		Home with Health Services	0	0	0	0	0	0	0	0
857	L hip IT fx	31A	31A2.2			89	1	0	17	GLF	0	15	0	0	3	1	1	1	0	2	0			blank	3	1	26.57	1	0	0	0	1	1	1	4	Short Cephalomedullary Nail	4	1	1	121.2	Hospice	0	0	0	0	0	0	0	0
858	L Hip IT Fx	31A	31A2.2			94	1	0	4	GLF	0	15	0	0	3	0	1	1	0	4.1	0			blank	3	1	23.05	0	0	0	0	0	0	1	1	Short Cephalomedullary Nail	2	0	0		Skilled Nursing Facility	0	0	0	0	0	0	0	0
859	L valgus impacted FN fx	31B	31B1.1			74	1	0	6	GLF	0	15	0	0	3	0	1	0	0	3.8	0			Medicare	3	2	23.6	0	0	0	0	0	0	1	2	Closed Reduction Percutaneous Pinning	2	0	0		Home with Health Services	0	0	0	0	0	0	0	0
860	R FN fx	31B	31B1.1			85	0	0	11	GLF	0	14	0	0	3	2	1	0	1	3.3	0			Medicare	1	1	23.5	1	0	0	0	0	0	1	4	Closed Reduction Percutaneous Pinning	4	0	0		Skilled Nursing Facility	1	1	0	0	0	0	0	0
861	Periprosthetic Hip Fracture	Periprosthetic	Postop Periprosthetic		B2	76	0	0	13	Atraumatic	0	15	0	0	3	2	1	0	1		1	Post op		Aetna Medicare Managed Care	3	1	42.4		0	0	0	0	0	1	2	Revision Total Hip Arthroplasty	3	0	0		Skilled Nursing Facility	1	1	0	0	0	0	0	0
862	Left femoral neck fracture	31B	31B1.3			75	1	0	8	GLF	0	15	0	0	3	5	1	0	1	4	0			Medicare	1	1	27.4	0	0	0	0	1	0	1	2	Total Hip Arthroplasty	2	0	0		Home with Health Services	0	0	0	0	0	0	0	0
863	L hip displaced IT fx	31A	31A1.2			89	0	0	14	GLF	0	15	0	0	3	1	1	0	0	4.3	0			UHC Oxford MCR Network	1	1	18.6		0	0	0	0		1	1	Short Cephalomedullary Nail	4	1	1	189	Skilled Nursing Facility	1	1	0	0	0	0	0	0
864	Right femoral neck fracture	31B	31B1.1			85	1	0	5	GLF	0	15	0	0	3	0	1	1	0	3.8	1	afib	Apixaban	Medicare	1	1	29.19	0	0	0	0	0	0	1	2	Closed Reduction Percutaneous Pinning	3	0	0		Home with Health Services	0	0	0	0	0	0	0	0
865	R valgus impacted FN fx	31B	31B1.3			89	0	0	9	GLF	0	14	0	0	3	0	2	1	1	3.6	1	CABG		Medicare	1	1	23.2	0	0	0	0	0	0	1	4	Hemiarthroplasty	4	0	1	35	Skilled Nursing Facility	1	2	0	1	0	0	0	1
866	L femoral neck fx	31B	31B2.1	q		76	1	0	28	GLF	0	14	0	0	3	5	1	1	0	4.2	1	CAD		Medicare	1	1	27.8	0	0	0	0	0	0	1	4	Hemiarthroplasty	4	0	0		Acute Rehabilitation Facility	1	3	0	0	0	0	0	1
867	L hip IT fx	31A	31A2.2			75	1	0	5	GLF	0	15	0	0	3	0	1	1	0		0			blank	0	1	22.24	0	0	0	0	0	0	1	1	Short Cephalomedullary Nail	3	0	0		Skilled Nursing Facility	0	0	0	0	0	0	0	0
868	basicervical fx of left femur	31A	31A1.2			27	0	0	2	Bike Accident	1	15	0	0	3	0	1	0	1		0			fidelis care medicaid managed care	0	4	18.25		0	0	0	0		1	0.522222	Long Cephalomedullary Nail	1	0	0		Home	0	0	0	0	0	0	0	0
869	R unstable IT fx	31A	31A2.2			84	1	0	8	GLF	0	15	0	0	3	2	1	0	0	4.2	1	afib	Apixaban	Generic MLTC MDCD HMO	3	4	21.6	0	0	0	0	0	0	1	1	Short Cephalomedullary Nail	3	0	0		Skilled Nursing Facility	1	1	0	0	0	0	0	0
870	R IT fx	31A	31A1.2			80	1	0	8	GLF	0	15	0	0	3	4	1	0	0	3.8	1			UHC Oxford MCR Network	3	2	17.36	0	0	0	0	0	0	1	1	Short Cephalomedullary Nail	3	0	0		Skilled Nursing Facility	0	0	0	0	0	0	0	0
871	L hip IT fx	31A	31A1.3			82	1	0	13	GLF	0	15	0	0	3	1	1	1	0	2.3	1			blank	2	1	22.78	0	0	0	0	0	0	1	8	Short Cephalomedullary Nail	3	0	0		Skilled Nursing Facility	0	0	0	0	0	0	0	0
872	L hip IT fx	31A	31A2.2			94	1	0	7	GLF	0	15	0	0	3	0	1	1	1	2.1	0			blank	1	4	18.02	0	0	0	0	0	0	1	2	Long Cephalomedullary Nail	2	0	0		Skilled Nursing Facility	0	0	0	0	0	0	0	0
873	R hip- basicervical vs. IT fx	31B	31B3			64	0	0	4	GLF	0	15	0	0	3	1	1	0	0	3.1	1			Medicare	0	2	22.3	0	0	0	0	0	0	1	0	Short Cephalomedullary Nail	3	0	0		Skilled Nursing Facility	1	1	0	0	0	0	0	0
874	L IT fx with subtroch extension	31A	31A2.2			81	1	0	6	GLF	0	15	0	0	3	1	2	1	1	3.8	0			Elderplan MCR HMO	1	2	19.7		0	0	0	0		1	2	Short Cephalomedullary Nail	3	0	0		Skilled Nursing Facility	1	1	0	0	0	0	0	0
875	R IT fx	31A	31A1.2			58	1	0	9	GLF	0	15	0	0	3	3	1	0	0	2.83	0			blank	1	1	20.78	0	0	0	0	0	0	1	1	Sliding Hip Screw	3	0	0	61.1	Skilled Nursing Facility	0	0	0	0	0	0	0	0
876	L hip femoral neck fx, Left olecranon	31B	31B3			90	1	0	9	GLF	0	15	0	0	3	0	2	1	1	3.3	0			Medicare	0	1	18.75		0	0	0			1	5	Short Cephalomedullary Nail	4	0	1	74	Skilled Nursing Facility	1	1	0	0	0	0	0	0
877	R IT fx	31A	31A2.2			93	1	0	4	GLF	0	15	0	0	3	0	1	1	0	3	1	lasix, ASA		blank	3	1	22.99	0	0	0	0	0	0	1	1	Short Cephalomedullary Nail	3	0	0	50.3	Skilled Nursing Facility	0	0	0	0	0	0	0	0
878	L femoral neck Fx	31B	31B1.1			56	1	0	2	GLF	0	15	0	0	3	0	1	0	0		0			Hip\Hip Prime Gold	1	1	17.5	0	0	0	0	0	0	1	1	Closed Reduction Percutaneous Pinning	2	0	0		Home with Health Services	0	0	0	0	0	0	0	0
879	L hip- femoral neck fx	31B	31B2.1	q		86	1	0	3	GLF	0	15	0	0	3	0	1	0	0	4.2	0			United Healthcare	3	1	30.1	0	0	0	0	0	0	1	1	Hemiarthroplasty	3	0	0		Skilled Nursing Facility	0	0	0	0	0	0	0	0
880	L hip fx	31A	31A2.2			87	1	0	6	GLF	0	15	0	0	3	0	1	0	0	3.1	0			Medicare	2	1	20.55	0	0	0	0	0	0	1	2	Short Cephalomedullary Nail	2	0	1	51.4	Acute Rehabilitation Facility	0	0	0	0	0	0	0	0
881	R IT Fx	31A	31A1.2			89	0	0	7	GLF	0	15	0	0	3	0	1	0	1	3.3	1	CAD s/p stents	Clopidogrel	Medicare	3	1	28.43	0	0	0	0	0	0	1	1	Short Cephalomedullary Nail	3	0	0		Acute Rehabilitation Facility	0	0	0	0	0	0	0	0
882	R hip- femoral neck fx	31B	31B2.1	q		82	1	0	3	GLF	0	15	0	0	3	0	1	1	0	3.7	1	DVT		Medicare	3	1	23.2	0	0	0	0	0	0	1	1	Hemiarthroplasty	3	0	0		Skilled Nursing Facility	0	0	0	0	0	0	0	0
883	R periprosthetic hip fx	Periprosthetic	Postop Periprosthetic	a	B2	65	0	0	3	GLF	0	15	0	0	3	1	1	1	0	4.2	0			blank	2	1	30.49	0	0	0	0	0	0	1	1	Revision Total Hip Arthroplasty	2	0	0		Acute Rehabilitation Facility	0	0	0	0	0	0	0	0
884	R FN fx, R radial head fx	31B	31B1.3			65	1	0	9	Ped Struck	1	15	0	0	3	4	1	0	0	4.1	1	PVD, CAD s/p Stents	Clopidogrel	Cigna PPO	2	2	22.7	0	0	0	0	0	0	1	1	Hemiarthroplasty	4	0	0		Skilled Nursing Facility	0	0	0	0	0	0	0	0
885	L femoral neck fracture	31B	31B1.3			79	0	0	8	GLF	0	15	0	0	3	5	1	0	1	3.7	1	CVA, afib, AS		United Healthcare	1	1	24.4	0	0	0	0	0	0	1	1	Hemiarthroplasty	3	0	0		Home with Health Services	0	0	0	0	0	0	0	0
886	R IT fx	31A	31A1.2			82	1	0	4	GLF	0	15	0	0	3	0	1	0	0	4.2	0			blank	1	1	22.31	0	0	0	0	0	0	1	0	Sliding Hip Screw	3	0	0		Home with Health Services	0	0	0	0	0	0	0	0
887	R Vancouver B2 PPFx	Periprosthetic	Postop Periprosthetic	a	B2	66	0	0	6	GLF	0	15	0	0	3	0	1	1	0		1	ASA		blank	3	1	31.01	0	0	0	0	0	0	1	1	Revision Total Hip Arthroplasty	2	0	0		Skilled Nursing Facility	0	0	0	0	0	0	0	0
888	R subtrochanteric femur fracture	32C	32C3	i		57	0	0	16	GLF	0	15	0	0	3	4	1	0	0	2.6	0			UNITED HEALTHCARE COMMUNITY M	1	4	18.79	1	0	0	1	1	1	1	2.21944	Long Cephalomedullary Nail	4	0	0		Deceased	1	2	0	0	0	0	0	0
889	R unstable IT	31A	31A2.3			86	0	0	5	GLF	0	15	0	0	3	0	1	0	0	4.1	1	ASA		blank	1	1	28.29	0	0	0	0	0	0	1	1	Short Cephalomedullary Nail	2	0	0		Skilled Nursing Facility	0	0	0	0	0	0	0	0
890	L FNF	31B	31B1.3			71	1	0	7	atraumatic	0	15	0	0	2	6	1	1	0	2.7	0			Medicare	1	1	24.6	0	0	0	0	0	0	1	1	Hemiarthroplasty	4	0	1	0	Skilled Nursing Facility	1	1	0	0	1	0	0	0
891	R displaced subtroch femur fx	32A	32A2	b		59	1	0	5	GLF	0	15	0	0	3	1	1	0	1	4	0			EMPIRE BCBS HEALTHPLUS MCD	2	3	30.11	0	0	0	0	0	0	1	1.10486	Long Cephalomedullary Nail	4	0	0		Acute Rehabilitation Facility	0	0	0	0	0	0	0	0
892	Left intertrochanteric hip fracture	31A	31A2.3			71	1	0	5	GLF	0	15	0	0	3	2	1	1	0	2.9	1	ASA, lasix		blank	2	1	17.18	0	0	0	0	0	0	1	1	Short Cephalomedullary Nail	4	0	0	12.2	Acute Rehabilitation Facility	0	0	0	0	0	0	0	0
893	Left femoral neck fracture	31B	31B1.3			86	1	0	9	GLF	0	15	0	0	3	0	1	0	0	3.2	0			Medicare	1	1	25.4	0	0	0	0	0	0	1	1	Hemiarthroplasty	2	0	0		Home with Health Services	1	1	0	0	0	0	0	0
894	R IT fx	31A	31A1.3			78	1	0	10	GLF	0	15	0	0	3	4	1	1	0	3.8	1	ASA		blank	0	1	25.46	0	0	0	0	0	0	1	2	Short Cephalomedullary Nail	3	1	0	10.2	Skilled Nursing Facility	0	0	0	0	0	0	0	0
895	R hip It fx	31A	31A2.2			62	1	0	3	GLF	0	15	0	0	3	2	1	0	0	2.7	1	ASA		blank	3	1	31.76	0	0	0	0	0	0	1	1	Long Cephalomedullary Nail	3	0	0		Acute Rehabilitation Facility	0	0	0	0	0	0	0	0
896	L displaced FN fx	31B	31B1.2			78	0	0	5	GLF	0	15	0	0	3	1	1	0	0	3.4	1	CAD s/p CABG		Medicare	0	1	24		0	0	0			1	3	Hemiarthroplasty	3	0	0		Acute Rehabilitation Facility	0	0	0	0	0	0	0	0
897	L Hip IT fx	31A	31A1.2			98	1	0	7	GLF	0	15	0	0	3	2	1	1	0	2.5	1	ASA		blank	0	1	23.9	0	0	0	0	0	0	1	1	Short Cephalomedullary Nail	3	0	1		Skilled Nursing Facility	0	0	0	0	0	0	0	0
898	L displaced FN Fx	31B	31B1.3			85	1	0	13	GLF	0	15	0	0	3	2	1	0	0	2.6	1	afib	Apixaban	United Healthcare	3	1	26.6	0	0	0	0	0	0	1	1	Hemiarthroplasty	4	1	0		Skilled Nursing Facility	1	2	0	0	0	0	0	0
899	L hip IT fx	31A	31A2.2			91	1	0	6	GLF	0	14	0	0	3	0	1	1	0	2.2	1	ASA		blank	3	1	24.03	0	0	0	0	0	0	1	0	Short Cephalomedullary Nail	4	1	1		Hospice	0	0	0	0	0	0	0	0
900	L unstable IT fx	31A	31A2.3			81	0	0	4	GLF	0	15	0	0	3	2	1	0	0	2.7	1	ASA		blank	1	1	21.93	0	0	0	0	0	0	1	1	Short Cephalomedullary Nail	3	0	0		Acute Rehabilitation Facility	0	0	0	0	0	0	0	0
901	Left IT fx	31A	31A2.2			76	0	0	6	GLF	0	15	0	0	3	0	1	1	0	2.9	1	ASA		blank	1	6	23.58	0	0	0	0	0	0	1	1	Long Cephalomedullary Nail	3	0	0		Skilled Nursing Facility	0	0	0	0	0	0	0	0
902	R hip- femoral neck fx	31B	31B1.1			86	1	0	4	GLF	0	15	0	0	3	0	1	1	1	0	0			Medicare	0	1	25.6		0	0	0			1	0	Closed Reduction Percutaneous Pinning	2	0	0		Skilled Nursing Facility	0	0	0	0	0	0	0	0
903	Right THA periprosthetic fx	Periprosthetic	Postop Periprosthetic	b	B2	65	1	1	8	atraumatic	0	15	0	0	3	0	1	0	0	3.7	0			blank	0	1	32.02	0	0	0	0	0	0	1	2	Revision Total Hip Arthroplasty	2	0	0	88.4	Home	0	0	0	0	0	0	0	0
904	hip IT fx	31A	31A2.3			67	0	0	11	GLF	0	15	0	0	3	3	2	1	1	3.7	1	CAD, CVA	Clopidogrel	Medicare	3	6	20.7	0	0	0	0	0	0	1	0	Long Cephalomedullary Nail	4	0	0		Skilled Nursing Facility	0	0	0	0	0	0	0	0
905	R hip- femoral neck fx	31B	31B1.3			74	1	0	4	GLF	0	15	0	0	3	2	2	0	0	3.2	0			Medicare	1	1	18.4	1	0	0	0	0	0	1	0	Closed Reduction Percutaneous Pinning	3	0	0		Acute Rehabilitation Facility	0	0	0	0	0	0	0	0
906	R unstable IT fx	31A	31A2.2			87	1	0	14	GLF	0	15	0	0	2	1	2	1	1	4.2	0			Healthfirst MCR HMO	3	4	25.4	0	0	0	0	0	0	1	2	Short Cephalomedullary Nail	3	0	0		Home with Health Services	0	0	0	0	0	0	0	0
907	R hip- It fx	31A	31A1.2			83	0	0	7	GLF	0	15	0	0	3	3	2	1	0	3.4	1			Medicaid	1	1	25.8	1	0	0	1	1	1	1	0	Short Cephalomedullary Nail	4	1	0		Deceased	1	1	0	0	0	0	0	0
908	L hip IT fx	31A	31A2.3			92	1	0	5	GLF	0	15	0	0	3	1	1	1	0	3.3	1			Medicare	3	1	24.9	0	0	0	0	0	0	1	0	Short Cephalomedullary Nail	3	0	0		Skilled Nursing Facility	1	1	0	0	0	0	0	0
909	closed fx of right hip	31B	31B2.3			94	0	0	5	GLF	0	15	0	0	3	0	1	1	1		1			medicare part a and b	3	1	25.1	0	0	0	0	0	0	1	0.200694	Hemiarthroplasty	3	0	0		Skilled Nursing Facility	0	0	0	0	0	0	0	0
910	L hip- IT fx	31A	31A3.3			89	0	0	4	GLF	0	15	0	0	3	3	1	1	0	3.6	1			Medicare	3	1	23.1	0	0	0	0	0	0	1	0	Short Cephalomedullary Nail	4	0	0		Acute Rehabilitation Facility	0	0	0	0	0	0	0	0
911	Comminuted displaced pathologic osteoporotic intertrochanteric fracture left hip	31A	31A2.2			91	1	0	4	GLF	0	15	0	0	3	0	1	0	0		0			medicare part a and b	3	1	28.96	0	0	0	0	0	0	1	1	Long Cephalomedullary Nail	3	0	0		Acute Rehabilitation Facility	1	1	0	0	0	0	0	0
912	left displaced femoral neck fx	31B	31B1.2			32	0	0	2	GLF	0	15	0	0	3	0	1	0	1		0			bcbs healthplus essential plan 1	1	6	24.28	0	0	0	0	0	0	1	0.422917	Closed Reduction Percutaneous Pinning	2	0	0		Home	0	0	0	0	0	0	0	0
913	R FN fx, R proximal humerus fx	31B	31B1.3			85	1	0	9	GLF	0	15	0	0	3	6	1	1	1	4.2	1	aspirin (heart health)		United Healthcare	2	1	17.47	1	0	0	0	0	0	1	2.56458	Hemiarthroplasty	4	0	0		Skilled Nursing Facility	1	1	0	0	0	0	0	0
914	R Periprosthetic fx	Periprosthetic	Postop Periprosthetic		B2	67	0	0	6	GLF	0	15	0	0	3	0	1	0	1	3.9	0			Medicare	3	1	38.34	0	0	0	0	0	0	1	0.208333	Revision Total Hip Arthroplasty	2	0	0		Home with Health Services	0	0	0	0	0	0	0	0
915	nondisp intertroch fx of left femur	31A	31A1.2			63	1	0	12	GLF	0	15	0	0	3	2	1	0	0	3.5	1	CAD		cigna	1	1	15.81	0	0	0	0	0	0	1	1	Short Cephalomedullary Nail	3	0	0		Skilled Nursing Facility	1	1	0	0	0	0	0	0
916	closed nondisp IT fx of left femur	31A	31A2.2			94	0	0	13	GLF	0	15	0	0	3	1	1	1	0	3.7	1	CAD		aarp medicare	1	1	21.77	0	0	0	0	0	0	1	2	Short Cephalomedullary Nail	4	1	0		Skilled Nursing Facility	1	2	0	0	0	0	0	1
917	R IT fx	31A	31A2.3			62	1	0	6	GLF	0	15	0	0	3	3	1	0	1	4.1	1	afib	Warfarin	Fidelis MCD HMO	2	1	27.03	0	0	0	0	0	0	1	1.06458	Short Cephalomedullary Nail	3	0	0		Acute Rehabilitation Facility	0	0	0	0	0	0	0	0
918	closed nondisp IT fx of left femur	31A	31A3.2			82	1	0	5	GLF	0	15	0	0	3	1	1	0	0	3	0			BCBS	3	1	21.03	0	0	0	0	0	0	1	1.54167	Short Cephalomedullary Nail	3	0	0		Home with Health Services	1	1	0	0	0	0	0	0
919	L displaced femoral neck fx	31B	31B1.3			88	0	0	7	GLF	0	15	0	0	3	0	1	0	1	3.5	0			Medicare	3	1	20.67	1	0	0	1	1	1	1	2.64861	Hemiarthroplasty	3	1	0		Deceased	1	4	1	1	0	0	0	0
920	L hip fx	31A	31A3.3			75	1	0	5	GLF	0	15	0	0	3	6	1	0	1	3.9	0			AARP United Healthcare	1	1	32.01		0	0	0	0		1	0.404861	Long Cephalomedullary Nail	2	0	0		Home with Health Services	0	0	0	0	0	0	0	0
921	R femur fx- proximal	32A	32A2	b		74	1	0	4	GLF	0	15	0	0	3	0	1	1	0		0			BCBS	0	1	21.5	0	0	0	0	0	0	1	1	Long Cephalomedullary Nail	2	0	0		Home	0	0	0	0	0	0	0	0
922	L hip IT fx	31A	31A1.2			48	0	0	3	GLF	0	15	0	0	3	0	1	0	0	3.8	0			BCBS	1	1	24.9	0	0	0	0	0	0	1	0	Sliding Hip Screw	1	0	0		Home	0	0	0	0	0	0	0	0
923	R hip IT fx	31A	31A2.3			89	0	0	3	GLF	0	15	0	0	3	2	1	1	0	3.3	0			Medicare	1	1	26.6	0	0	0	0	0	0	1	46	Long Cephalomedullary Nail	4	0	0		Skilled Nursing Facility	0	0	0	0	0	0	0	0
924	R nondisplaced FNF	31B	31B1.1			70	1	0	5	GLF	0	15	0	0	3	3	1	0	1	4	0			Humana	1	1	22.5	0	0	0	0	0	0	1	0.759722	Closed Reduction Percutaneous Pinning	3	0	0		Home	0	0	0	0	0	0	0	0
925	Left displaced FNF	31B	31B1.3			85	0	0	5	GLF	0	15	0	0	3	0	1	0	1	4.8	1	aspirin		Villagecare Max FIDA	1	6	25.02	0	0	0	0	0	0	1	1.51944	Hemiarthroplasty	3	0	0		Skilled Nursing Facility	0	0	0	0	0	0	0	0
926	R femoral neck fx	31B	31B2.1			93	0	0	5	GLF	0	15	0	0	3	2	1	0	1	3.2	1			elco administrative	3	1	24.41	0	0	0	0	0	0	1	0.973611	Hemiarthroplasty	3	0	0		Skilled Nursing Facility	1	1	0	0	0	0	1	0
927	L hip- femur fx	32C	32C2	i		65	0	0	20	Ped Struck	1	15	4	0	3	1	1	0	0	3.4	0			Geico	1	6	28.1		0	0	0			1	3	Long Cephalomedullary Nail	4	1	1		Transfer	1	5	0	0	1	0	1	1
928	femoral Neck Fracture	31B	31B1.3			80	1	0	12	GLF	0	14	0	0	3	3	1	1	1	2.6	1	cad prophylaxis		medicare part a and b	1	1	32.28	0	0	0	0	0	0	1	3	Hemiarthroplasty	3	0	0		Skilled Nursing Facility	1	3	0	0	0	0	1	0
929	R hip fx	31B	31B1.3			89	0	0	4	GLF	0	15	0	0	3	1	1	1	0	3.6	1	CVA	Clopidogrel	Medicare	1	1	23.6	0	0	0	0	0	0	1	0	Hemiarthroplasty	3	0	0		Skilled Nursing Facility	0	0	0	0	0	0	0	0
930	comminuted IT R proximal femur fx	31A	31A2.2			82	1	0	5	GLF	0	15	0	0	3	0	1	1	0	3.7	0			fidelis care medicaid managed care	3	6	35.15		0	0	0	0		1	0.597222	Long Cephalomedullary Nail	3	0	0		Skilled Nursing Facility	1	1	0	0	0	0	0	0
931	closed subcapital femur fx	31B	31B1.3			86	1	0	5	GLF	0	15	0	0	3	7	1	1	0	3.1	0			medicare part a and b	0	1	23.1	0	0	0	0	0		1	0.852083	Hemiarthroplasty	2	0	1	0.116667	Skilled Nursing Facility	1	1	0	0	0	0	0	0
932	R intratroch femur fx	31A	31A1.2			65	0	0	8	GLF	0	15	0	0	3	3	1	1	1	4.4	1			AARP Medicare Complete	1	1	20.2	0	0	0	0	0	0	1	0	Long Cephalomedullary Nail	3	0	0		Skilled Nursing Facility	1	1	0	0	0	0	0	0
933	L FN Fx	31B	31B2.1			82	0	0	6	GLF	0	15	0	0	3	2	1	1	1	4	1	afib	Warfarin	UHC OXFORD MCR NETWORK	1	1	27.26	1	0	0	0	0	0	1	3	Hemiarthroplasty	3	0	0		Skilled Nursing Facility	0	0	0	0	0	0	0	0
934	L hip It fx	31A	31A2.2			89	1	0	9	GLF	0	15	0	0	3	0	2	1	1	2.2	0			medicare part a & b plus medicaid	3	1	21.48	0	0	0	0	0	0	1	0.833333	Short Cephalomedullary Nail	3	0	0		Home with Health Services	0	0	0	0	0	0	0	0
935	L IT fx	31A	31A2.3			70	1	0	6	GLF	0	15	0	0	3	2	2	1	0	3.2	1	CAD		medicare part a&b	1	1	32.61	0	0	0	0	0	0	1	0.666667	Long Cephalomedullary Nail	3	0	0		Skilled Nursing Facility	1	1	0	0	0	0	0	0
936	L fem neck fx	31B	31B1.1			84	1	0	4	GLF	0	15	1	0	3	1	2	1	1		1	cad prophylaxis		medicare part a & b	1	1	22.47	0	0	0	0	0	0	1	2	Hemiarthroplasty	3	0	0		Skilled Nursing Facility	0	0	0	0	0	0	0	0
937	mildly impacted and angulated right femoral neck fracture	31B	31B1.3			87	1	0	7	GLF	0	15	0	0	3	0	1	0	0	3.6	0			medicare part a & b	0	1	25.89	0	0	0	0	0	0	1	0.666667	Hemiarthroplasty	3	0	1	85	Skilled Nursing Facility	1	2	0	0	0	0	1	0
938	left femoral neck fx	31B	31B1.3			82	1	0	6	GLF	0	15	0	0	3	2	1	1	0	2.8	0			medicare part a and b	3	1	18.3	0	0	0	0	0	0	1	1.72153	Hemiarthroplasty	3	0	0		Skilled Nursing Facility	1	1	0	0	0	0	1	0
939	closed comminuted IT fx of left femur	31A	31A2.2			97	1	0	3	GLF	0	15	0	1	3	1	3	1	1	3.8	0			Medicare	3	1	31.25	1			1	1	1	0		Nonoperative	4	1	1	33.2333	Deceased	1	3	0	0	0	0	1	0
940	L FNF	31B	31B1.3			93	1	0	6	GLF	0	15	0	0	3	0	1	1	0		0			medicaid	1	4	19.53	1	0	0	0	0	0	1	1.33	Hemiarthroplasty	3	0	1	86	Skilled Nursing Facility	1	1	0	0	0	0	0	0
941	L femoral neck fracture	31B	31B2.2	q		72	1	0	6	GLF	0	15	0	0	3	1	1	0	1		0			Medicare	0	1	19.7	0	0	0	0	0	0	1	0	Total Hip Arthroplasty	2	0	0		Home with Health Services	0	0	0	0	0	0	0	0
942	R IT fx	31A	31A2.3			83	0	0	20	Fall From Height	1	15	1	0	3	0	1	0	1	2.8	0			medicare part a and b	2	3	27.53		0	0	0	0		1	3.0875	Short Cephalomedullary Nail	4	1	0		Skilled Nursing Facility	1	1	0	0	0	1	0	0
943	Right femoral neck fracture with shortening and varus angulation. No dislocation. Fractures of the left superior and inferior pubic rami	31B	31B1.3			93	1	0	11	GLF	0	15	1	0	3	2	2	1	1	2	1	cad		medicare part a and b	3	1	28.85		0	0	0	0		1	0.583333	Hemiarthroplasty	4	1	0		Skilled Nursing Facility	1	4	0	0	1	0	1	0
944	L displaced FN fx	31B	31B1.3			92	1	0	7	GLF	0	15	0	0	3	5	2	1	1	2.8	1	afib	Warfarin	Medicare	1	1	33.2		0	0	0	0		1	3	Hemiarthroplasty	3	0	0		Skilled Nursing Facility	1	2	0	0	0	0	1	0
945	Right IT Fx	31A	31A3.1			60	0	0	10	GLF	0	15	0	0	3	3	2	1	0	2.4	0			Metroplus MCD HMO	1	2	16.7	1	0	0	0	1	1	1	2	Long Cephalomedullary Nail	4	1	1	32	Home with Health Services	0	0	0	0	0	0	0	0
946	L IT fx	31A	31A1.3			73	1	0	7	GLF	0	15	0	0	3	3	1	0	1	3.9	0			medicare part a and b	2	2	23.63	0	0	0	0	0	0	1	1.1097	Short Cephalomedullary Nail	3	0	0		Home with Health Services	1	1	0	0	0	0	0	0
947	closed 2-part IT fx of proximal femur	31A	31A2.2			81	1	0	5	GLF	0	15	0	0	3	1	1	0	1		0			AARP medicare complete	0	1	23.78	0	0	0	0	0	0	1	1.09028	Short Cephalomedullary Nail	3	0	0		Skilled Nursing Facility	0	0	0	0	0	0	0	0
948	R femoral neck fracture	31B	31B1.3			104	1	0	8	GLF	0	14	0	0	3	2	2	1	0	3.8	0			medicare part a and b	2	2	18.29	1	0	0	0	0	1	1	3.3299	Closed Reduction Percutaneous Pinning	4	0	1	1.4889	Hospice	0	0	0	0	0	0	0	0
949	right IT fx	31A	31A1.2			85	0	0	13	GLF	0	13	0	0	3	2	2	1	1	2.3	0			aetna medicare	1	6	20.6	1	0	0	0	0	0	1	1.75	Short Cephalomedullary Nail	4	0	0		Skilled Nursing Facility	1	1	0	0	0	0	0	0
950	R IT fx (changed dx)	31A	31A2.3			85	1	0	10	GLF	0	15	0	1	3	1	1	1	0	2.5	1	dvt	Rivaroxaban	BCBS MEDIBLUE MEDICARE HMO	0	1	38.9	0	0	0	0	0	0	1	2	Short Cephalomedullary Nail	3	0	0		Skilled Nursing Facility	0	0	0	0	0	0	0	0
951	Right femoral neck fx	31B	31B1.3			83	1	0	3	GLF	0	15	0	0	3	0	1	0	1	4.1	0			medicare	0	1	25.4	0	0	0	0	0	0	1	0.7847	Hemiarthroplasty	3	0	1	62	Home with Health Services	1	1	0	0	0	0	0	0
952	Left intertroch hip fracture	31A	31A2.2			90	1	0	4	GLF	0	15	0	0	3	1	2	1			0			GENERIC MLTC MDCD HMO	3	1	26.15	1	0	0	0	0	0	1	0.7104	Short Cephalomedullary Nail	3	0	0		Skilled Nursing Facility	1	3	0	0	0	0	1	0
953	Closed comminuted intertrochanteric fracture of left femur	31A	31A2.2			93	1	0	3	GLF	0	15	0	0	3	1	2	1	1	2.7	1	afib	Edoxaban	medicare part A & b	3	1	21.95	0	0	0	0	0	0	1	1	Short Cephalomedullary Nail	3	0	0		Acute Rehabilitation Facility	0	0	0	0	0	0	0	0
954	L IT fx	31A	31A2.2			83	1	0	10	GLF	0	15	3	0	3	6	1	1	0	3.4	1	CAD		medicaid	3	3	30	0	0	0	0	0	0	1	2	Long Cephalomedullary Nail	3	1	1		Skilled Nursing Facility	1	2	0	0	0	0	0	1
955	closed displaced r fem neck fx	31B	31B1.3			87	0	0	7	GLF	0	15	1	0	3	1	1	0	0	2.6	0			UHC MEDICARE COMPLETE CHOICE	3	1	36.92	0	0	0	0	0	0	1	0.236111	Hemiarthroplasty	3	0	0		Skilled Nursing Facility	1	1	0	1	0	0	0	0
956	left hip IT fx and left distal radius fx	31A	31A1.2			91	1	0	5	GLF	0	15	0	0	3	0	2	1	1		1	Cad prophylaxis		CENTERLIGHT PACE MEDICARE HMO	0	1	27.3	0	0	0	0	0	0	1	0.145833	Short Cephalomedullary Nail	4	0	0		Skilled Nursing Facility	1	1	0	0	0	0	0	0
957	L IT fx	31A	31A2.2			87	1	0	5	GLF	0	14	0	0	3	2	2	1	0	3.4	0			MEDICARE A AND B	2	3	28.25	1	0	0	0	0	1	1	0.4174	Short Cephalomedullary Nail	4	0	1	0.2701	Skilled Nursing Facility	1	2	0	0	0	0	1	0
958	closed displaced fx of L fem neck	31B	31B1.3			59	0	0	6	GLF	0	15	0	0	3	0	1	0	1		0			FIDELIS CARE MEDICAID MANAGED	0	1	27.26	0	0	0	0	0	0	1	2	Total Hip Arthroplasty	2	0	0		Home with Health Services	0	0	0	0	0	0	0	0
959	Comminuted intertrochanteric fracture of the right hip	31A	31A2.2			80	1	0	4	GLF	0	15	0	0	3	2	2	1		4.1	0			MEDICARE PART A AND B	0	1	26.57	1	0	0	0	0	0	1	0.833333	Short Cephalomedullary Nail	3	0	0		Skilled Nursing Facility	0	0	0	0	0	0	0	0
960	Left nondisplaced intertrochanteric femur fracture	31A	31A1.2			79	0	0	6	GLF	0	15	0	0	3	9	1	1	0	2.7	0			HIP VIP Medicare	1	1	24.39	0	0	0	0	0	0	1	1.70833	Short Cephalomedullary Nail	4	0	0		Skilled Nursing Facility	1	1	0	0	0	0	0	0
961	L intertroch fx	31A	31A1.2			93	1	0	7	GLF	0	15	0	0	3	1	2	1	1	3.1	1	Cad prophylaxis		MEDICARE PART A AND B	0	1	23.03		0	0	0	0		1	4	Short Cephalomedullary Nail	3	0	0		Skilled Nursing Facility	1	1	0	0	0	0	0	0
962	closed intertroch fx r hip	31A	31A1.2			92	1	0	5	GLF	0	15	0	0	3	1	2	1	1		0			MEDICARE PART A AND B	0	1	18.55	0	0	0	0	0	0	1	1.16	Short Cephalomedullary Nail	3	0	1	42	Skilled Nursing Facility	0	0	0	0	0	0	0	0
963	L closed displaced subtroch fx	31A	31A2.3			91	0	0	4	GLF	0	15	0	0	3	0	1	0	0	3.9	1	afib	Warfarin	MEDICARE PART A AND B	1	1	24.33	0	0	0	0	0	0	1	0	Short Cephalomedullary Nail	3	0	0		Skilled Nursing Facility	0	0	0	0	0	0	0	0
964	L subtroch femur fx	32C	32C2	i		55	0	0	8	Fall From Height	1	15	0	0	4	1	1	0	1	4.2	0			BCBS	1	4	18.79	0	0	0	0	0	0	1	1.566	Long Cephalomedullary Nail	3	0	0		Home	1	1	0	0	0	0	0	0
965	Right IT Fx	31A	31A2.2			69	1	0	3	GLF	0	15	0	0	3	0	1	0	1	3.7	0			UHC oxford	0	1	25.61	0	0	0	0	0	0	1	0.691	Short Cephalomedullary Nail	3	0	0		Skilled Nursing Facility	0	0	0	0	0	0	0	0
966	L IT fx (changed dx)	31A	31A2.2			84	1	0	5	GLF	0	14	0	0	3	1	2	1	1		0			MEDICARE PART A AND B	3	1	18.29	0	0	0	0	0	0	1	1	Short Cephalomedullary Nail	3	0	0		Skilled Nursing Facility	1	1	0	0	0	0	0	0
967	Displaced comminuted intertrochanteric fracture of the right femur	31A	31A2.2			94	1	0	5	GLF	0	15	0	0	3	2	1	0	0	3.7	1	afib	Warfarin	medicaid and AETNA MEDICARE MANAGED CARE	0	1	21		0	0	0	0		1	1	Short Cephalomedullary Nail	3	0	0		Skilled Nursing Facility	1	2	0	0	0	0	1	0
968	IT fx of left hip	31A	31A1.2			69	0	0	7	GLF	0	15	0	0	3	3	1	0	1		1			united healthcare community medicaid hmo	1	1	20.34	0	0	0	0	0	0	1	1.94028	Short Cephalomedullary Nail	3	0	0		Skilled Nursing Facility	0	0	0	0	0	0	0	0
969	comminuted IT fx of right hip	31A	31A1.2			75	0	0	10	GLF	0	15	0	0	3	1	1	0	1		1			hip vip medicare	1	1	21.02	0	0	0	0	0	0	1	0.569444	Short Cephalomedullary Nail	3	0	0		Home with Health Services	0	0	0	0	0	0	0	0
970	R IT fx	31A	31A2.3			74	0	0	4	GLF	0	15	0	0	3	0	1	0	1		0			medicare part a and b, medicaid	1	1	31.76		0	0	0	0		1	0.7493	Long Cephalomedullary Nail	3	0	0		Acute Rehabilitation Facility	0	0	0	0	0	0	0	0
971	R femoral neck fx	31B	31B1.3			65	0	0	3	GLF	0	15	0	0	3	0	1	0	1	4.1	0			medicare part a and b	0	2	22.75		0	0	0	0		1	1.5521	Total Hip Arthroplasty	2	0	0		Home	0	0	0	0	0	0	0	0
972	R femoral neck fx	31B	31B1.3			85	0	0	9	GLF	0	15	0	0	3	2	2	1	0	3.9	1	afib, previous stroke		Americhoice MCR HMO, United healthcare community plan	2	4	25.82	0	0	0	0	0	0	1	3.6188	Hemiarthroplasty	3	0	1	1.6326	Skilled Nursing Facility	0	0	0	0	0	0	0	0
973	comminuted fx of left hip	31B	31B1.3			59	0	0	11	GLF	0	15	0	0	3	3	1	0	1	3.5	0			local 1199 ppo	2	1	29.89	0	0	0	0	0	0	1	4.29514	Hemiarthroplasty	3	0	0		Acute Rehabilitation Facility	1	1	0	0	0	0	0	0
974	Left IT and Left proximal humerus	31A	31A2.3			87	0	0	6	GLF	0	15	0	0	3	0	2	1	1	3.8	1	afib	Apixaban	medicare part a and b	1	1	25.1	0	0	0	0	0	0	1	0.7229	Short Cephalomedullary Nail	3	0	1	1.80833	Skilled Nursing Facility	0	0	0	0	0	0	0	0
975	closed nondisplaced comminuted fx of shaft of right femur	31A	31A3.3			77	1	0	9	GLF	0	15	0	0	3	7	1	1	1	2.4	1		Enoxaparin	calvary hospital	3	1	26.61	1	0	0	0	0	0	1	1.04792	Long Cephalomedullary Nail	4	0	0		Skilled Nursing Facility	1	2	0	0	0	0	1	0
976	Left subtrochanteric fracture	32C	32C3	i		84	0	0	8	GLF	0	15	0	0	3	2	2	1	1	3.3	0			medicare	3	1	27.37		0	0	0	0		1	0.6056	Long Cephalomedullary Nail	3	0	0		Skilled Nursing Facility	1	1	0	0	0	0	0	0
977	comminuted displaced basal neck IT fx	31A	31A1.2			87	1	0	5	GLF	0	15	0	0	3	0	1	1	1		1	pAfib	Clopidogrel	medicare part a and b	3	1	17.58	0	0	0	0	0	0	1	0.0486111	Short Cephalomedullary Nail	3	0	1	0.033333	Skilled Nursing Facility	1	1	0	0	0	0	0	0
978	R Hip FN Fx	31B	31B1.2			90	0	0	3	GLF	0	14	0	0	3	3	2	1	0	2.8	0			United healthcare oxford, medicare part a and b	1	1	21	1	0	0	0	0	1	1	0.8313	Closed Reduction Percutaneous Pinning	4	0	0		Skilled Nursing Facility	0	0	0	0	0	0	0	0
979	R Hip fx	31B	31B1.3			66	0	0	6	GLF	0	15	0	0	3	1	1	0	1	4	0			GENERIC MLTC MDCD HMO	0	2	21.1	0	0	0	0	0	0	1	1	Closed Reduction Percutaneous Pinning	3		0		Home with Health Services	0	0	0	0	0	0	0	0
980	L intertrochanteric hip	31A	31A1.2			84	1	0	8	GLF	0	15	0	0	3	3	2	1	1	3.4	0			Generic Commercial	3	1	18.29	0	0	0	0	0	0	1	3	Sliding Hip Screw	2	0	0		Acute Rehabilitation Facility	0	0	0	0	0	0	0	0
981	Left hip fracture	31A	31A2.3			58	1	0	11	GLF	0	13	0	0	3	1	2	1	0	2.3	0			Fidelis MCD HMO	0	3	29.65		0	0	0	0		1	1.0236	Short Cephalomedullary Nail	3	1	0		Skilled Nursing Facility	1	1	0	0	0	0	0	0
982	Right hip and olecranon fracutre	31B	31B1.3			66	0	0	5	GLF	0	15	0	0	3	1	1	0	1	4	0			CENTERS PLAN FOR HLTHY LIVING	0	2	21.14	0	0	0	0	0	0	1	0.3882	Closed Reduction Percutaneous Pinning	3	0	0		Home with Health Services	0	0	0	0	0	0	0	0
983	R IT fracture	31A	31A2.2			95	1	0	4	GLF	0	15	0	0	3	1	2	0	0	3.5	0			United Healthcare Community	3	1	23.3		0	0	0			1	0	Short Cephalomedullary Nail	3	0	0		Skilled Nursing Facility	0	0	0	0	0	0	0	0
984	comminuted IT fx with extension to the base of the neck multiple fragments	31A	31A2.3			82	1	0	6	GLF	0	15	0	0	3	3	1	1	0	3.6	1		Clopidogrel	medicare part a and b	3	1	25.75	0	0	0	0	0	0	1	1.77014	Short Cephalomedullary Nail	3	0	0		Skilled Nursing Facility	0	0	0	0	0	0	0	0
985	L femoral neck fx	31B	31B1.3			98	1	0	11	GLF	0	15	0	0	3	2	1	1	1		0			BCBS GHI Composite	3	1	20.2	1	0	0	0	0	1	1	0.125	Total Hip Arthroplasty	3	0	0		Skilled Nursing Facility	1	2	0	0	1	0	0	0
986	closed comminuted IT fx of left femur	31A	31A1.1			88	0	0	2	GLF	0	15	0	0	3	2	1	1	1	2.9	1		Clopidogrel	medicare part a and b	1	1	24.56	0	0	0	0	0	0	1	0.946528	Short Cephalomedullary Nail	3	0	0		Acute Rehabilitation Facility	0	0	0	0	0	0	0	0
987	moderately displaced left IT fx	31A	31A1.3			92	1	0	7	GLF	0	15	0	0	3	0	1	1	1	3.1	1	afib	Apixaban	AARP medicare complete	0	1	32.61	0	0	0	0	0	0	1	0.879167	Short Cephalomedullary Nail	3	0	0		Skilled Nursing Facility	1	1	0	0	0	0	1	0
988	Left femoral neck fracture	31B	31B1.2			83	1	0	9	GLF	0	13	0	0	3	3	3	1	0	3.4	1	aspirin (heart health)		Aetna MCR HMO	3	3	23.23	1	0	0	0	0	0	1	1.57153	Closed Reduction Percutaneous Pinning	4	0	1	0.5326	Home with Health Services	1	2	0	0	0	0	1	0
989	periprosthetic femur fx post THA	Periprosthetic	Postop Periprosthetic		B2	62	0	0	8	seizure, no fall	0	15	0	0	3	0	1	1	1	2.2	1			fidelis essential plan 3	1	1	33.49	0	0	0	0	0	0	1	1.96806	Revision Total Hip Arthroplasty	3	0	0		Skilled Nursing Facility	1	1	0	0	0	0	0	0
990	left acute comminuted hip IT fx	31A	31A1.1			77	1	0	7	GLF	0	15	1	0	3	3	1	0	1	3.6	0			healthfirst medicare-NYU/LMC risk	0	1	18.55	0	0	0	0	0	0	1	1.80625	Short Cephalomedullary Nail	3	0	0		Skilled Nursing Facility	0	0	0	0	0	0	0	0
991	right comminuted angulated IT and displaced hip fx	31A	31A2.3			60	1	0	7	GLF	0	15	0	0	3	1	1	0	1	3.4	0			united healthcare choice	0	1	25.63	0	0	0	0	0	0	1	1.83472	Short Cephalomedullary Nail	4	1	0		Home with Health Services	1	1	0	0	0	1	0	0
992	left femoral neck fx	31B	31B1.1			68	1	0	7	GLF	0	15	0	0	3	0	1	1	1	2.9	0			medicare part a and b	1	1	22.67	0	0	0	0	0	0	1	1.52639	Hemiarthroplasty	3	0	0		Skilled Nursing Facility	1	2	0	0	0	0	0	0
993	displaced subcapital fx of left hip	31B	31B1.3			79	1	0	17	GLF	0	15	0	0	3	3	2	1	1	3.9	1	CAD	Clopidogrel	medicare part a and b	3	6	22.22	0	0	0	0	0	0	1	1.50139	Hemiarthroplasty	4	0	0		Skilled Nursing Facility	1	5	1	1	1	1	0	0
994	R FN fx	31B	31B2.1			68	1	0	7	GLF	0	15	0	0	3	0	1	0	1		0			Medicare Part A & B	1	1	25.5	0	0	0	0	0	0	1	0	Total Hip Arthroplasty	1	0	0		Skilled Nursing Facility	0	0	0	0	0	0	0	0
995	R IT fx	31A	31A2.3			88	1	0	5	GLF	0	15	0	0	3	1	1	0	0	4.2	0			Medicare Part A & B	3	1	24.97	0	0	0	0	0	0	1	0	Short Cephalomedullary Nail	2	0	0	0	Skilled Nursing Facility	0	0	0	0	0	0	0	0
996	R IT fx	31A	31A2.2			93	0	0	5	GLF	0	14	0	0	3	3	1	1	1		1	DVT		Medicare Part A & B	3	1	17.23		0	0	0			1	0.773611	Short Cephalomedullary Nail	3	0	0		Skilled Nursing Facility	1	2	0	1	0	0	0	0
997	R hip periprosthetic fracture	Periprosthetic	Postop Periprosthetic	b	B2	68	1	0	3	Twisted leg	0	15	0	0	3	1	1	1	0		1	heart problems		Medicare Part A and B	1	1	22.76	0	0	0	0	0	0	1	0	Revision Total Hip Arthroplasty	2	0	0		Home	1	1	0	0	0	0	0	0
998	R stable IT hip fx	31A	31A1.2			66	1	0	5	GLF	0	15	0	0	3	0	1	1	1	4	0			MEDICARE PART A	1	1	30.18		0	0	0	0		1	0.5486	Short Cephalomedullary Nail	2	0	0		Skilled Nursing Facility	0	0	0	0	0	0	0	0
999	L IT fx	31A	31A1.2			89	1	0	9	GLF	0	15	0	0	3	0	2	1	1		0			Healthfirst MCR Enrolee	3	2	24.2	0	0	0	0	0	0	1	2	Sliding Hip Screw	3	0	0		Acute Rehabilitation Facility	1	1	0	0	0	0	0	0
1000	R IT hip fx	31A	31A2.2			87	1	0	9	GLF	0	15	0	0	3	3	2	1	0	3.5	1	CAD, PCI, TIA	Clopidogrel	medicare part a and b	3	4	17.38	0	0	0	0	0	0	1	0.734	Long Cephalomedullary Nail	3	0	0		Skilled Nursing Facility	1	2	0	0	0	0	0	0
1001	Right IT fx	31A	31A2.2			91	1	0	5	GLF	0	15	0	0	3	0	2	0	1	3.6	0			medicare part a and b	0	2	25.82		0	0	0	0		1	0.7521	Short Cephalomedullary Nail	2	0			Skilled Nursing Facility	0	0	0	0	0	0	0	0
1002	R IT with reverse obliquity	32A	32A1	a		93	0	0	4	GLF	0	15	0	0	3	1	1	1	0	2.68	1	afib	Warfarin	Medicare Part A and B	1	1	23.84	1	0	0	0	0	0	1	1.35278	Long Cephalomedullary Nail	3	0	0		Skilled Nursing Facility	0	0	0	0	0	0	0	0
1003	L unstable IT hip fx	31A	31A2.3			81	1	0	4	GLF	0	15	0	0	3	0	1	0	1	3.7	0			Empire mediblue plus HMO	0	1	23.78	1	0	0	0	0	0	1	0.5563	Short Cephalomedullary Nail	3	0	0		Skilled Nursing Facility	0	0	0	0	0	0	0	0
1004	L IT fx	31A	31A1.3			84	1	0	8	GLF	0	15	0	0	3	1	1	1	1		1			United Healthcare MCR	3	1	19		0	0	0	0	0	1	2.41667	Sliding Hip Screw					Skilled Nursing Facility	0	0	0	0	0	0	0	0
1005	R FNF, R PHFx	31B	31B1.1			88	1	0	2	GLF	0	15	0	0	3	1	1	1	1		1	PCI, stents	Apixaban	AARP medicare complete	0	5	31.05	1	1	1	1	1	1	1	1	Total Hip Arthroplasty	3	1	0		Deceased	1	1	0	0	0	0	0	0
1006	closed 2-part IT fx of proximal femur	31A	31A1.2			88	1	0	6	GLF	0	14	0	0	3	1	2	1	0		0			medicare part a and b	1	4	21.57	0	0	0	0	0	0	1	1.81319	Short Cephalomedullary Nail	3	0	0		Home	0	0	0	0	0	0	0	0
1007	comminuted impacted fx of right femoral neck along IT line	31B	31B3			81	1	0	7	GLF	0	15	0	0	3	0	1	1	1	2.7	0			aetna medicare managed care	3	1	29.2	0	0	0	0	0	0	1	1.59792	Short Cephalomedullary Nail	3	0	0		Skilled Nursing Facility	0	0	0	0	0	0	0	0
1008	R FN fx	31B	31B1.3			72	1	0	14	GLF	0	15	1	0	3	3	2	1	1	3	0			MedicareComplete (through united healcare)	0	1	32.89		0	0	0	0		1	0.651389	Hemiarthroplasty	4	0			Skilled Nursing Facility	0	0	0	0	0	0	0	0
1009	R displaced FNF	31B	31B2.1			67	1	0	9	GLF	0	15	0	0	3	2	1	0	1		0			United Healthcare Medicare	1	1	31.02		0	0	0			1	0.415278	Total Hip Arthroplasty	2	0	0		Home	0	0	0	0	0	0	0	0
1010	periprosthetic fx of femur following THA	Periprosthetic	Postop Periprosthetic		B1	80	1	0	5	GLF	0	15	0	0	3	1	2	1	0		0			medicare part a and b	1	1	30.9	0	0	0	0	0	0	1	1.46736	Periprosthetic Fracture Plating	3	0	0		Acute Rehabilitation Facility	1	1	0	0	0	0	0	0
1011	closed displaced IT fx of right femur	31A	31A1.3			68	0	0	4	GLF	0	15	0	0	3	0	1	0	1		0			united healthcare community medicare	1	4	28.98	0	0	0	0	0	0	1	0.932639	Short Cephalomedullary Nail	2	0	0		Skilled Nursing Facility	0	0	0	0	0	0	0	0
1012	R FN Fx	31B	31B1.1			71	1	0	4	MVA	1	15	0	0	3	0	1	0	0	4.4	0			Oxford Health Plans Freedom	0	1	32.59	0	0	0	0	0	0	1	0.830556	Closed Reduction Percutaneous Pinning	3	0	0		Skilled Nursing Facility	0	0	0	0	0	0	0	0
1013	closed fx of neck of left feur	31B	31B1.1			80	1	0	6	GLF	0	15	0	0	3	1	1	1	0	3.2	1	aFib	Apixaban	medicare part a and b	3	1	19.37	0	0	0	0	0	0	1	1.64097	Closed Reduction Percutaneous Pinning	4	0	0		Skilled Nursing Facility	0	0	0	0	0	0	0	0
1014	closed fx of neck of right femur	31B	31B1.3			84	1	0	7	GLF	0	14	0	0	3	2	1	1	0	3	0			medicare part a and b	0	1	26.66	0	0	0	0	0	0	1	2.23194	Hemiarthroplasty	3	0	0		Skilled Nursing Facility	1	1	0	0	0	0	0	0
1015	closed fx of neck of right femur	31B	31B1.3			87	1	0	7	GLF	0	15	0	0	3	0	1	1	1	3.4	1			AARP medicare complete	3	1	25.69		0	0	0	0		1	0.932639	Hemiarthroplasty	2	0	0		Skilled Nursing Facility	0	0	0	0	0	0	0	0
1016	left femoral neck fx	31B	31B2.3			80	1	0	6	GLF	0	15	0	0	3	0	1	0	1		1		Clopidogrel	healthfirst medicare	0	4	21.79	0	0	0	0	0	0	1	0.776389	Hemiarthroplasty	2	0	0		Skilled Nursing Facility	0	0	0	0	0	0	0	0
1017	closed 2-part IT fx of proximal femur	31A	31A1.3			91	1	0	5	GLF	0	15	0	0	3	0	1	1	1		0			medicare part a and b	3	1	27.44	0	0	0	0	0	0	1	0.396528	Short Cephalomedullary Nail	3	0	0		Skilled Nursing Facility	1	1	0	0	0	0	0	0
1018	L subtroch femur fracture	32C	32C2	i		87	1	1	6	GLF	0	15	0	0	2	0	1	0	0	2.8	0			Medicare	3	1	20.18	0	0	0	0	0	0	1	0	Long Cephalomedullary Nail	2	0	0		Acute Rehabilitation Facility	0	0	0	0	0	0	0	0
1019	L reverse obliquity intertroch fracture	31A	31A3.1			79	1	0	17	GLF	0	15	0	0	3	0	1	0	1	2.9	0			HIP VIP MCR	2	1	22.15		0	0	0			1	0.0167	Short Cephalomedullary Nail	3	1	0		Acute Rehabilitation Facility	1	3	0	0	0	1	0	0
1020	L FN fx	31B	31B1.3			77	1	0	5	GLF	0	15	0	0	3	0	2	1	0	3.7	0			Medicare	1	1	16.83	0	0	0	0	0	0	1	0.671528	Hemiarthroplasty	2	0			Skilled Nursing Facility	1	1	0	0	0	0	0	0
1021	R intertrochanteric fx	31B	31B3			61	1	0	5	GLF	0	15	0	0	3	1	3	1	1	3.2	1	Prophylaxis		MEDICARE PART A AND B; MEDICAID	0	1	20.33	0	0	0	0	0	0	1	1.18889	Short Cephalomedullary Nail	4	0	0		Acute Rehabilitation Facility	1	1	0	0	0	0	0	0
1022	L displaced FN fx	31B	31B1.3			76	1	0	10	GLF	0	15	0	0	3	7	1	0	1	2.6	1	arrhythmia	Apixaban	United Healthcare	1	1	22.38	1	0	0	1	1	1	1	0.829167	Total Hip Arthroplasty	2	1	1	192	Deceased	1	3	0	1	0	1	0	0
1023	L basicervical femur fx	31B	31B1.3			88	1	0	9	GLF	0	15	0	0	3	2	1	1	1	3.6	1	afib, PVD, As, AR, MR, TR, PFO, s/p MVR, AICD	Warfarin	MEDICARE PART A AND B; MEDICAID	3	1	30.11		0	0	0	0		1	1.75	Hemiarthroplasty	4	0	0		Skilled Nursing Facility	1	2	0	0	0	0	1	0
1024	Left femoral neck fracture, L1 compression fx	31B	31B1.3			81	0	0	8	GLF	0	14	0	1	3	6	2	1	0	3.2	0			medicare part a and b, medicaid	1	3	27.46	1	0	0	1	1	1	1	1.02917	Hemiarthroplasty	4	0	1	0.745139	Deceased	1	4	1	0	0	0	0	0
1025	L FNfx	31B	31B2.1	q		83	1	0	4	GLF	0	15	0	0	3	0	1	0	1	3.6	0			Empire MediBlue Plus	1	1	21.23	0	0	0	0	0	0	1	29	Total Hip Arthroplasty	3	0	0		Home	1	1	0	0	0	0	0	0
1026	R proximal and mid-shaft femur fx	Periprosthetic	Postop Periprosthetic		B2	60	0	0	11	GLF	0	15	0	0	3	1	1	1	1	3.4	1	CHF		MEDICARE PART A AND B; MEDICAID	3	1	38	0	0	0	0	0	0	1	1.71528	Revision Total Hip Arthroplasty	4	0	0		Skilled Nursing Facility	1	2	0	0	0	0	0	0
1027	L intertrochanteric fx	31A	31A1.2			67	0	0	3	GLF	0	15	0	0	3	1	1	0	0		0			MEDICARE PART A AND B; NYS HEALTH INSURANCE PLAN NYS; EMPIRE PLAN NYSHIP (HB ONLY)	1	1	25.85		0	0	0	0		1	0.725694	Short Cephalomedullary Nail	3	0	0		Home with Health Services	0	0	0	0	0	0	0	0
1028	Left stable IT hip fracture	31A	31A2.3			83	1	0	9	GLF	0	15	0	0	3	4	2	1	0	3.3	0			BCBS	0	3	21.93	0	0	0	0	0	0	1	0.7896	Short Cephalomedullary Nail	4	0	0		Skilled Nursing Facility	1	1	0	0	0	0	0	0
1029	Right subtrochanteric femur fracture	32A	32A2	b		73	1	0	8	GLF	0	15	0	0	4	0	1	1	1	3.8	0			HIP MCR, Medicare part a and b, medicaid	1	4	27.1	0	0	0	0	0	0	1	0.9875	Long Cephalomedullary Nail	2	0	0		Skilled Nursing Facility	0	0	0	0	0	0	0	0
1030	R stable IT hip fracture	31A	31A1.2			69	1	0	5	GLF	0	15	0	0	3	2	1	0	1	3.8	0			UHC oxford MCR, AARP	1	1	22.47		0	0	0	0		1	0.701388	Short Cephalomedullary Nail	3	0	0		Skilled Nursing Facility	0	0	0	0	0	0	0	0
1031	R displaced FN Fx, R closed nondisplaced DR Fx	31B	31B1.2			68	1	0	4	GLF	0	15	0	0	3	0	1	0	1		0			AARP Medicare Complete	0	1	25.04		0	0	0	0		1	0.878472	Total Hip Arthroplasty	2	0	0		Skilled Nursing Facility	0	0	0	0	0	0	0	0
1032	R FN fx	31B	31B1.2			84	1	0	3	GLF	0	15	0	0	3	0	1	0	1		0			Medicare Part A & B	1	1	24.37	0	0	0	0	0	0	1	0.122222	Total Hip Arthroplasty	2	0	0		Home	1	1	0	0	1	0	0	0
1033	L femoral neck fx	31B	31B1.3			84	1	0	4	GLF	0	15	0	0	3	1	1	0	0		0			AARP MEDICARE COMPLETE MOSAIC	3	4	21.41		0	0	0			1	0.804167	Hemiarthroplasty	3	0	0		Skilled Nursing Facility	0	0	0	0	0	0	0	0
1034	R femoral neck fx	31B	31B1.3			71	1	0	6	GLF	0	15	0	0	3	3	1	1	1	2.5	0			MEDICARE PART A AND B; MEDICAID	0	1	23.17	0	0	0	0	0	0	1	0.979167	Hemiarthroplasty	3	0	0		Skilled Nursing Facility	0	0	0	0	0	0	0	0
1035	Left subtroch	32B	32B2	b		81	1	0	9	GLF	0	15	0	0	3	2	1	0	1	3.7	0			medicare part a and b, medicaid, healthfirst	1	4	28.28	0	0	0	0	0	0	1	2.2306	Long Cephalomedullary Nail	3	0	0		Skilled Nursing Facility	1	1	0	0	0	0	0	0
1036	Left Vancouver B2	Periprosthetic	Postop Periprosthetic		B2	88	0	1	1	GLF	0	15	0	0	3	2	1	0	1	3.5	1	afib, CAD, CVA		Hip MCR HMO	1	1	33	0	0	0	0	0	0					0			Transfer	0	0	0	0	0	0	0	0
1037	R femoral neck fracture	31B	31B1.3			67	1	0	5	GLF	0	15	0	0	3	3	2	1	1	3.5	0			medicare part a and b, medicaid	3	3	29.05	1	0	0	0	0	1	1	0.8854	Hemiarthroplasty	4	0	0		Skilled Nursing Facility	1	1	0	0	0	0	0	0
1038	R IT fx	31A	31A2.2			87	0	0	6	GLF	0	15	0	0	3	1	3	1	1	3.9	1			Medicare	1	1	20.83	1	0	0	0	0	1	1	0	Short Cephalomedullary Nail	3	0	1	0	Skilled Nursing Facility	0	0	0	0	0	0	0	0
1039	R displaced femoral neck fx	31B	31B1.3			73	0	0	7	GLF	0	14	0	0	3	0	1	0	1	4.5	0			Medicaid	1	2	25.1	0	0	0	0	0	0	1	0.0902777	Hemiarthroplasty	3	0	0		Home with Health Services	0	0	0	0	0	0	0	0
1040	R Vancouver B2 periprosthetic femur fx	Periprosthetic	Postop Periprosthetic		B2	76	1	0	4	None	0	15	0	0	2	0	1	1	0	3.4	0			MEDICARE PART A AND B	3	1	27.63	0	0	0	0	0	0	1	0.223611	Revision Total Hip Arthroplasty	2	0	0	9.5	Skilled Nursing Facility	0	0	0	0	0	0	0	0
1041	L Vancouver B1 periprosthetic femur fx	Periprosthetic	Postop Periprosthetic		B1	86	1	0	4	GLF	0	15	0	0	4	2	2	1	1	0	0			MEDICARE PART A AND B	3	1	18.79	0	0	0	0	0		0		Nonoperative		0	0		Skilled Nursing Facility	0	0	0	0	0	0	0	0
1042	Left subtroch femur fx	32A	32A2	b		81	1	0	4	GLF	0	15	0	0	3	0	1	0	1	4	0			healthfirst	1	3	21.48		0	0	0	0		1	0.3861	Long Cephalomedullary Nail	3	0	0		Home with Health Services	1	2	0	0	0	0	0	0
1043	R vancouver B1 periprosthetic fx	Periprosthetic	Postop Periprosthetic		B1	78	1	1	0	GLF	0	15	0	0	3	1	1	1	0		0			New York State Benefit Identification Card	2	1	32.48	0	0	0	0	0	0	0		Nonoperative		1	0		Home	0	0	0	0	0	0	0	0
1044	Periprosthetic Hip Fracture	Periprosthetic	Postop Periprosthetic		B2	57	1	0	4	Atraumatic	0	15	0	0	3	0	1	1	1		0			BCBS	1	1	38		0	0	0	0		1	0.0833333	Revision Total Hip Arthroplasty	2	0	0		Home with Health Services	1	1	0	0	0	0	0	0
1045	R unstable IT fx	31A	31A2.2			93	0	0	8	GLF	0	15	0	0	3	6	1	1	0	3.5	1	CAD s/p CABG		Medicare Part A and B	1	1	29.95	0	0	0	0	0	0	1	3.57153	Short Cephalomedullary Nail	3	1	0		Skilled Nursing Facility	0	0	0	0	0	0	0	0
1046	R femoral neck fx, impacted, displaced	31B	31B1.3			80	1	0	7	GLF	0	15	0	0	3	1	1	1	1	2.6	1	CVA, CAD	Apixaban	MEDICARE PART A AND B; MEDICAID	3	1	17.75	0	0	0	0	0	0	1	1.52708	Hemiarthroplasty	4	0	0		Skilled Nursing Facility	0	0	0	0	0	0	0	0
1047	L stable IT fracture	31A	31A1.3			89	1	0	4	GLF	0	14	0	0	3	1	2	1	0		0			medicare part a and b, UHC oxford, aetna MCR	3	1	27.17		0	0	0			1	1.8319	Short Cephalomedullary Nail	3	0	0		Skilled Nursing Facility	0	0	0	0	0	0	0	0
1048	R FN Fx	31B	31B1.3			73	1	0	6	GLF	0	15	0	0	3	1	1	1	0	3.7	0			United Healthcare - Oxford	1	1	36.56	0	0	0	0	0	0	1	1.84792	Hemiarthroplasty	3	0	0		Skilled Nursing Facility	1	1	0	0	0	0	0	0
1049	L displaced femoral neck fx	31B	31B1.3			84	1	0	8	GLF	0	14	0	0	3	1	2	1	0	3.5	0			medicare part a and b, vns choice	3	4	25.39		0	0	0	0		1	2.7319	Closed Reduction Percutaneous Pinning	3	0	1	3.7181	Skilled Nursing Facility	1	1	0	0	0	0	0	0
1050	L bisphosphonate subtroch femur fx	32A	32A2	b		88	1	0	3	GLF	0	15	0	0	3	0	1	1	0	2.86	0			Medicare Part A & B	3	1	26.37	0	0	0	0	0	0	1	0.447222	Long Cephalomedullary Nail	1	0	0	27.9	Acute Rehabilitation Facility	1	1	0	0	0	0	0	0
1051	L subcapital femoral neck fx	31B	31B1.3			88	0	0	5	GLF	0	15	0	0	3	3	1	1	0	3.1	0			ALLSTATE INSURANCE CO; MEDICARE PART A AND B; BCBS SENIOR CARE SUPPLEMENTAL	3	6	26.76	0	0	0	0	0	0	1	1.01875	Closed Reduction Percutaneous Pinning	4	0	0		Acute Rehabilitation Facility	0	0	0	0	0	0	0	0
1052	L femoral neck	31B	31B1.3			91	1	0	5	GLF	0	14	0	0	3	1	1	0	1	4	0			medicare part a and b, BCBS commerical	1	1	24.56		0	0	0	0		1	0.818	Hemiarthroplasty	3	0	0		Acute Rehabilitation Facility	1	1	0	0	0	0	0	0
1053	R Vancouver A-G periprosthetic fracture	Periprosthetic	Postop Periprosthetic		AG	90	1	1	0	GLF	0	15	0	0	2	0	2	0	1		0			UHC Oxford MCR	1	1	20.6		0	0	0			0		Nonoperative		0	0		Home	0	0	0	0	0	0	0	0
1054	R intertrochanteric fx	31A	31A3.3			86	0	0	12	GLF	0	15	0	0	3	1	1	0	0		0			AARP MEDICARE COMPLETE	3	1	22.79	1	0	0	0	0	1	1	0.859028	Long Cephalomedullary Nail	3	0	0		Skilled Nursing Facility	0	0	0	0	0	0	0	0
1055	R intertrochanteric fx, comminuted and impacted	31A	31A2.2			88	1	0	3	GLF	0	15	0	0	3	1	1	1	0		0			MEDICARE PART A AND B	3	1	18.29	0	0	0	0	0	0	1	0.922917	Long Cephalomedullary Nail	3	0	0		Skilled Nursing Facility	0	0	0	0	0	0	0	0
1056	L Femoral neck fx	31B	31B1.1			82	0	0	3	GLF	0	15	0	0	3	1	1	1	0		0			Medicare A and B	1	1	29.05	0	0	0	0	0	0	1	0.327778	Closed Reduction Percutaneous Pinning	2	0	0		Skilled Nursing Facility	0	0	0	0	0	0	0	0
1057	R intertrochanteric fx	31A	31A1.2			74	0	0	3	GLF	0	15	0	0	3	0	1	0	0		0			MEDICARE PART A AND B	1	1	30.41	0	0	0	0	0	0	1	0.391667	Short Cephalomedullary Nail	2	0	0		Acute Rehabilitation Facility	0	0	0	0	0	0	0	0
1058	R intertrochanteric fx, mildly displaced	31A	31A1.2			91	1	0	6	GLF	0	15	0	0	3	2	1	1	1	2.6	0			WELLCARE MEDICARE; MEDICAID	3	4	19.92	0	0	0	0	0	0	1	0.754167	Short Cephalomedullary Nail	3	0	0		Skilled Nursing Facility	1	1	0	0	0	0	0	0
1059	R IT fx	31A	31A2.2			87	0	0	5	GLF	0	15	0	0	3	0	1	0	0	3.9	0			Medicare Part A and B	1	1	23.41	0	0	0	0	0	0	1	1.06597	Short Cephalomedullary Nail	3	0	0		Acute Rehabilitation Facility	0	0	0	0	0	0	0	0
1060	R IT fx	31A	31A2.2			84	1	0	7	GLF	0	15	0	0	3	0	1	0	1	4.8	0			medicare part a and b	0	1	20.6		0	0	0	0	0	1	0.4368	Short Cephalomedullary Nail	2	0			Skilled Nursing Facility	0	0	0	0	0	0	0	0
1061	R FN fx	31B	31B1.3			72	0	0	8	GLF	0	15	0	0	3	1	1	0	1	2.6	0			Medicare	1	1	26.76		0	0	0	0		1	1.54167	Hemiarthroplasty	3	0	0		Skilled Nursing Facility	0	0	0	0	0	0	0	0
1062	R subcapital femoral neck fx	31B	31B1.1			89	1	0	13	GLF	0	15	0	0	3	2	2	1	1	1.7	1	Prophylaxis		None	3	1	29.88	1	0	0	0	0	1	1	4	Hemiarthroplasty	4	1	1	3.7	Skilled Nursing Facility	1	1	0	0	0	0	0	0
1063	R subcapital femoral neck fx	31B	31B1.1			89	1	0	13	GLF	0	15	0	0	3	2	2	1	1	1.7	1	Prophylaxis		None	3	1	29.88	1	0	0	0	0	1	1	0.947222	Closed Reduction Percutaneous Pinning	4	1	1	3.7	Skilled Nursing Facility	1	1	0	0	0	0	0	0
1064	R displaced femoral neck fx	31B	31B1.3			87	0	0	15	GLF	0	15	0	0	3	0	2	1	0	4.1	0			medicare part a and b	1	2	23.06	1	0	0	1	1	1	1	0.8444	Hemiarthroplasty	3	0	1	3.7646	Deceased	1	3	0	0	1	0	0	0
1065	L periprosthetic femoral neck fx with lesser trochanter extension	Periprosthetic	IMN Periprosthetic			81	0	0	13	GLF	0	14	0	0	3	1	2	1	0	4.4	0			medicare part a and b, healthfirst	1	2	24.74		0	0	0	0		1	5.209	Periprosthetic Fracture Plating	3	0	1	7.0056	Skilled Nursing Facility	1	1	0	0	0	0	0	0
1066	L intertrochanteric fx	31A	31A1.2			75	1	0	5	GLF	0	15	0	0	3	0	1	0	0		0			AETNA MEDICARE MANAGED CARE	2	1	23.91	0	0	0	0	0	0	1	0.865972	Short Cephalomedullary Nail	3	0	0		Skilled Nursing Facility	1	1	0	0	0	0	0	0
1067	L subcapital/transcervical femoral neck fx	31B	31B1.3			91	1	0	7	GLF	0	15	0	0	3	1	2	1	1	3.4	1	CAD		CENTERS PLAN FOR HLTHY LIVING	0	6	25.84	1	0	0	0	1	1	0		Nonoperative		0	0		Hospice	1	3	1	0	0	0	1	0
1068	L intertrochanteric fx	31B	31B2.3			89	1	0	3	GLF	0	15	0	0	3	5	1	1	0	3.8	1	afib	Apixaban	MEDICARE PART A AND B; UNITED HEALTHCARE INS AARP	1	1	16.88	1	0	0	0	0	1	1	0.834028	Short Cephalomedullary Nail	4	0	0		Skilled Nursing Facility	0	0	0	0	0	0	0	0
1069	Periprosthetic Hip Fracture	Periprosthetic	Postop Periprosthetic		B2	70	1	0	1	Atraumatic	0	15	0	0	3	0	1	1	1		1			Medicare	0	1	28.2		0	0	0	0	0	1	0	Revision Total Hip Arthroplasty	2	0	0		Skilled Nursing Facility	0	0	0	0	0	0	0	0
1070	L intertrochanteric/subtrochanteric femoral fx	31A	31A2.2			86	1	0	13	GLF	0	15	0	0	3	4	1	1	0	2.3	0			MEDICARE PART A AND B; CIGNA INDEMNITY	1	1	17.31	0	0	0	0			1	3.90625	Short Cephalomedullary Nail	3	1	1	58	Skilled Nursing Facility	1	1	0	0	0	0	0	0
1071	L IT fx	31A	31A2.3			68	1	0	26	Fall From Height	1	15	0	0	3	1	2	1	0	7.3	0			Fidelis	1	3	22.99	0	0	0	0	0	0	1	0.327083	Short Cephalomedullary Nail	2	0			Home	0	0	0	0	0	0	0	0
1072	L fem neck fx	31B	31B1.3			76	0	0	6	GLF	0	15	0	0	3	2	1	0	1	4.1	0			Medicare Part A & B	1	1	24.33	0	0	0	0	0	0	1	1.15278	Hemiarthroplasty	3	0	0		Skilled Nursing Facility	1	1	0	0	0	0	0	0
1073	R head, neck, proximal metaphysis humeral fx; R intertrochanteric femoral neck fx; L superior pubic ramus fx	31A	31A2.2			83	1	0	9	GLF	0	15	0	0	3	4	1	0	1		1	CAD	Clopidogrel	MEDICARE PART A AND B; MEDICAID	3	1	32.29		0	0	0	0		1	3	Long Cephalomedullary Nail	4	1	1	46	Acute Rehabilitation Facility	1	1	0	0	0	0	0	0
1074	L IT fx	31A	31A2.3			88	0	0	6	GLF	0	15	0	0	3	5	1	1	0	4.1	1	CAD		medicare part a and b	0	2	21.97	1	0	0	1	1	1	1	1.91736	Short Cephalomedullary Nail	4	1	1	2.693	Deceased	1	1	1	0	0	0	0	0
1075	R IT fx	31A	31A2.3			89	1	0	8	GLF	0	15	0	0	3	0	2	1	1	3.4	1	afib, Pacemaker	Rivaroxaban	Hip Medicare	0	1	21.81	0	0	0	0	0	0	1	0.847222	Short Cephalomedullary Nail	3	1	0		Skilled Nursing Facility	1	1	0	0	0	0	0	0
1076	L fem neck nondisplaced fracture	31B	31B1.2			65	1	0	3	unknown	0	15	0	0	3	0	1	0	0		0			Cigna Open Access	1	1	17.91	0	0	0	0	0	0	1	0.140278	Sliding Hip Screw	3	0	0		Home	0	0	0	0	0	0	0	0
1077	R fem neck fx, R prox humerus fx	31B	31B1.3			85	1	0	8	GLF	0	15	0	0	3	3	1	1	0	3.3	1	CAD s/p PCI		Hip Medicare	1	3	30.4	0	0	0	0	0	0	1	2.45208	Hemiarthroplasty	4	0	0		Skilled Nursing Facility	1	1	0	0	0	0	0	0
1078	L subcapital femoral fx	31B	31B1.2			89	1	0	4	GLF	0	15	0	0	3	0	1	0	0	3.1	0			MEDICARE PART A AND B; BCBS GHI COMPOSITE	3	1	20.9	0	0	0	0	0	0	1	1.60347	Closed Reduction Percutaneous Pinning	3	0	0		Skilled Nursing Facility	0	0	0	0	0	0	0	0
1079	L IT fx	31A	31A2.2			89	0	0	9	GLF	0	15	0	0	3	1	2	1	1	4.7	0			medicare part a and b	0	1	31.47	1	0	0	0	0	0	1	1.5562	Short Cephalomedullary Nail	2	0	1	2.28819	Home	1	1	0	0	0	0	1	0
1080	Left IT fx	31A	31A2.3			81	1	0	9	GLF	0	15	0	0	3	0	1	0	0		0			Medicare	0	1	27.81	0	0	0	0	0	0	1	0.493056	Short Cephalomedullary Nail	2	0	0		Skilled Nursing Facility	1	1	0	0	0	0	0	0
1081	L femoral neck fx	31B	31B1.3			81	1	0	4	GLF	0	15	0	0	3	5	2	1	1		1	Prophylaxis		MEDICARE PART A AND B; MEDICAID	1	1	25.75	0	0	0	0	0	0	1	1.02083	Hemiarthroplasty	4	0	0		Skilled Nursing Facility	1	1	0	0	0	0	0	0
1082	L intertrochanteric fx	31A	31A1.3			90	0	0	3	GLF	0	15	0	0	3	2	1	1	1		1	CAD		MEDICARE PART A AND B; MEDICAID	3	1	26.6	0	0	0	0	0	0	1	1	Short Cephalomedullary Nail	3	0	0		Skilled Nursing Facility	0	0	0	0	0	0	0	0
1083	R femoral neck fx	31B	31B1.3			83	0	0	8	GLF	0	15	0	0	3	2	1	1	0	2.4	0			MEDICARE PART A AND B; MEDICAID	1	1	26.47	0	0	0	0	0	0	1	3.06667	Hemiarthroplasty	3	0	0		Skilled Nursing Facility	0	0	0	0	0	0	0	0
1084	R Femoral neck fx	31B	31B1.3			98	1	0	15	Unknown	0	15	0	0	3	2	1	1	1		0			BCBS GHI Composite	3	1	20.5	1	0	0	0	0	1	1	7.09792	Hemiarthroplasty	3	0	0		Skilled Nursing Facility	1	3	0	1	0	0	0	0
1085	R subtrochanteric femoral fx	31A	31A3.3			66	1	0	4	GLF	0	15	0	0	3	0	1	0	0	0	0			MEDICARE PART A AND B	0	1	26.63	0	0	0	0	0	0	1	0.0520833	Long Cephalomedullary Nail	2	0	0		Skilled Nursing Facility	0	0	0	0	0	0	0	0
1086	L greater trochanteric fx	31A	31A1.1			76	1	0	6	GLF	0	15	0	0	3	1	1	1	1	3.3	0			MEDICARE PART A AND B; MEDICAID	1	4	19.53		0	0	0			0		Nonoperative		0	0		Skilled Nursing Facility	1	1	0	0	0	0	0	0
1087	R unstable IT fx	31A	31A2.3			98	1	0	4	GLF	0	14	0	0	3	1	2	1	0	4.2	0			HIP MCR HMO	0	3	25.45	0	0	0	0	0	0	1	1.4722	Short Cephalomedullary Nail	3	0	1	0.4847	Skilled Nursing Facility	0	0	0	0	0	0	0	0
1088	L femoral neck fx	31B	31B1.3			80	0	0	5	GLF	0	15	0	0	3	2	2	1	1	4.3	0			medicare part a and b	0	1	27.98	0	0	0	0	0	0	1	0.7958	Hemiarthroplasty	4	0	0		Skilled Nursing Facility	1	1	0	0	0	0	0	0
1089	L intertrochanteric fx; L proximal humerus fx	31A	31A1.3			72	1	0	6	GLF	0	15	0	0	3	2	2	0	1		1	CAD s/p CABG, AVR	Apixaban	MEDICARE PART A AND B; MEDICAID	3	1	26.61	0	0	0	0	0	0	1	0.691667	Short Cephalomedullary Nail	3	0	0		Skilled Nursing Facility	1	1	0	0	0	0	0	0
1090	L intertrochanteric fx	31A	31A2.2			82	0	0	6	GLF	0	15	0	0	3	1	2	1	1	3.1	0			MEDICARE PART A AND B; MAGNACARE PPO	1	6	25.34	0	0	0	0	0		1	0.436111	Long Cephalomedullary Nail	3	1	0		Skilled Nursing Facility	1	1	0	0	0	0	1	0
1091	Right stable IT Fx	31A	31A1.3			84	1	0	4	GLF	0	15	0	0	3	3	2	1	1		0			Medicare Part A and B	3	1	16.79	1	0	0	0	0	1	1	1.07153	Short Cephalomedullary Nail	4	1	0		Acute Rehabilitation Facility	1	1	0	0	0	0	0	0
1092	L intertrochanteric fx, comminuted; L humeral head fx, comminuted	31A	31A2.2			86	1	0	6	GLF	0	15	0	0	3	0	1	0	0	3.6	0			HUMANA MEDICARE ADVANTAGE	3	1	23.03	0	0	0	0	0		1	0.739583	Short Cephalomedullary Nail	3	0	0		Skilled Nursing Facility	0	0	0	0	0	0	0	0
1093	L intertrochanteric fx, comminuted	31A	31A2.2			90	1	0	5	GLF	0	15	0	0	3	1	2	1	1		1	Prophylaxis		MEDICARE PART A AND B; UNITED HEALTHCARE INS AARP	3	1	20.12	0	0	0	0	0	0	1	0.411111	Short Cephalomedullary Nail	3	0	1	56	Home with Health Services	1	2	0	1	0	0	0	0
1094	R IT fx	31A	31A2.2			93	0	0	7	GLF	0	15	0	0	3	6	1	1	0		0			MEDICARE PART A AND B	1	1	23.69	0	0		0	0	0	1	0.14375	Short Cephalomedullary Nail	2	0	0	0	Home	1	1	0	0	0	0	0	0
1095	R subtroch femur fx	32C	32C3	i		60	1	0	3	GLF	0	15	0	0	3	2	1	1	1	4.5	0			medicare	0	4	24.87		0	0	0	0		1	0.8729	Long Cephalomedullary Nail	4	0	0		Skilled Nursing Facility	0	0	0	0	0	0	0	0
1096	L unstable IT fracture	31A	31A2.3			88	1	0	10	GLF	0	15	0	0	3	0	1	0	0	3.8	0			MEDICARE PART A AND B	0	1	23.64	0	0		0	0	0	1	0.907639	Short Cephalomedullary Nail	2	0	0	0	Home	1	2	0	0	0	0	0	0
1097	R subtroch femur fx	32C	32C3	i		71	1	0	3	GLF	0	15	0	0	3	0	1	0	1	4.2	0			medicare	3	1	30.5	0	0	0	0	0	0	1	0.534	Long Cephalomedullary Nail	2	0			Skilled Nursing Facility	0	0	0	0	0	0	0	0
1098	L 2-part intertrochanteric fx	31A	31A1.3			69	1	0	4	GLF	0	15	0	0	3	1	1	0	0	2.7	1	Prophylaxis		MEDICARE PART A AND B; UNITED HEALTHCARE INS AARP	3	1	19.7	0	0	0	0	0	0	1	1.05972	Short Cephalomedullary Nail	3	0	0		Acute Rehabilitation Facility	0	0	0	0	0	0	0	0
1099	L IT fx	31A	31A1.2			101	1	0	6	GLF	0	15	0	0	3	2	1	0	0	3.7	0			Medicare and BlueCross BlueShield	3	1	18.72	0	0		0	0	0	1	0.326389	Short Cephalomedullary Nail	4	1	0	0	Skilled Nursing Facility	1	2	0	0	0	0	1	0
1100	Right IT fracture	31A	31A1.2			80	0	0	4	GLF	0	15	0	0	3	1	1	1	1		0			Medicare	1	1	21.63	0	0	0	0	0	0	1	1.20486	Sliding Hip Screw	3	0	0		Skilled Nursing Facility	0	0	0	0	0	0	0	0
1101	R intertrochanteric fx, comminuted and displaced	31A	31A2.2			93	1	0	5	GLF	0	15	0	0	3	3	2	1	1		0			MEDICARE PART A AND B	3	1	26.61	1	0	0	0	1	1	1	0.618056	Short Cephalomedullary Nail	3	0	1	3	Hospice	1	1	0	0	0	0	0	0
1102	R femoral neck fracture	31B	31B1.3			87	1	0	5	GLF	0	15	0	0	3	1	1	0	0	4	0			Medicare Part A and B	3	1	34.93	0	0	0	0	0	0	1	2.66042	Hemiarthroplasty	3	0	0		Skilled Nursing Facility	1	1	0	0	0	0	0	0
1103	L Femoral neck fx	31B	31B1.3			72	0	0	3	GLF	0	15	0	0	3	1	1	1	1	4.1	1	CAD		healthfirst MCR HMO	0	1	23.57	0	0	0	0	0	0	1	0.9278	Hemiarthroplasty	3	0	0		Skilled Nursing Facility	0	0	0	0	0	0	0	0
1104	Left IT fracture	31B	31B3			95	1	0	8	GLF	0	15	0	0	3	1	1	1	0		0			Medicare	3	3	15.94	0	0	0	0	0	0	1	2.15694	Sliding Hip Screw	2	1	0		Skilled Nursing Facility	0	0	0	0	0	0	0	0
1105	L intertrochanteric fx, angulated with coxa vara	31A	31A1.2			90	1	0	16	GLF	0	15	0	0	3	1	2	1	1	2.3	1	afib, MVR	Apixaban	MEDICARE PART A AND B; MEDICAID; BCBS HEALTHY NEW YORK	3	1	21.65	0	0	0	0	0	0	1	1.99861	Short Cephalomedullary Nail	4	0	1	1.272	Skilled Nursing Facility	1	3	0	1	1	0	0	0
1106	L intertrochanteric fx, comminuted and unstable	31A	31A2.2			73	1	0	3	GLF	0	15	0	0	3	0	1	0	0		0			MEDICARE PART A AND B; BCBS GHI COMPOSITE	1	1	20.51	0	0	0	0	0	0	1	0.944444	Short Cephalomedullary Nail	2	0	0		Acute Rehabilitation Facility	0	0	0	0	0	0	0	0
1107	Left femoral neck fracture	31B	31B2.1	p		93	1	0	6	GLF	0	15	0	0	3	2	2	1	1	3.5	1	afib, DVT, PE	Clopidogrel	Medicare Part A and B	3	1	23.78	0	0	0	0	0	0	1	1.93472	Hemiarthroplasty	3	0	0		Skilled Nursing Facility	1	2	0	0	0	0	0	0
1108	L IT fx	31A	31A2.3			84	1	0	4	GLF	0	15	0	0	3	1	1	1	0	4.2	0			medicare	3	1	21.97	1	0	0	0	0	1	1	0.3701	Short Cephalomedullary Nail	3	0	0		Skilled Nursing Facility	1	1	0	0	0	0	0	0
1109	L intertrochanteric fx, comminuted	31A	31A1.2			96	0	0	5	GLF	0	15	0	0	3	2	2	1	1	2.9	0			MEDICARE PART A AND B; MEDICAID	0	1	17.22	0	0	0	0	0	0	1	1.17361	Short Cephalomedullary Nail	4	0	0		Skilled Nursing Facility	0	0	0	0	0	0	0	0
1110	R basicervical femoral neck fx	31A	31A2.2			91	1	0	9	GLF	0	15	0	0	3	2	1	1	1	4.2	1	CHF		fidelis MCR HMO	3	1	17.16	1	0	0	0	0	1	1	3.1639	Short Cephalomedullary Nail	4	0	1		Skilled Nursing Facility	0	0	0	0	0	0	0	0
1111	R subtrochanteric femoral fx	31A	31A3.3			81	0	0	10	GLF	0	15	0	0	3	4	2	1	1	2.3	1	Prophylaxis		VNS MEDICARE ADVANTAGE; VNSNY CHOICE SELECT HEALTH	0	6	25.1	0	0	0	0	0		1	2.25139	Long Cephalomedullary Nail	4	0	0		Skilled Nursing Facility	1	2	0	0	0	0	1	0
1112	R intertrochanteric fx, displaced	31A	31A1.3			88	1	0	4	GLF	0	15	0	0	3	0	1	0	0	3.5	0			ELDERPLAN; MEDICAID	1	6	25.39	0	0	0	0			1	0.871528	Short Cephalomedullary Nail	2	0	0		Skilled Nursing Facility	0	0	0	0	0	0	0	0
1113	Left stable IT fx	31A	31A1.2			77	0	0	12	GLF	0	15	0	0	3	3	1	0	1	3.4	0			Generic Commercial	0	1	23.5		0	0	0			1	1	Sliding Hip Screw	2	0	0		Home	1	1	0	0	0	0	0	0
1114	L subtroch fx, LC1 pelvis on R, Iliac wing with superior pubic ramus on left, R two part prox humerus fx, R distal ulna fx	32C	32C2	i		55	0	0	17	MVA	1	15	1	0	3	1	1	0	1	2.3	0			oxford commercial	1	1	33.38		0	0	0	0	0	1	0.7389	Long Cephalomedullary Nail	3	1	0		Skilled Nursing Facility	1	2	0	0	0	0	1	0
1115	R intertrochanteric fx	31A	31A1.3			79	0	0	7	GLF	0	15	0	0	3	0	1	1	1		0			UNITED HEALTHCARE COMMUNITY M; MEDICAID	1	4	24.13	0	0	0	0	0	0	1	0.908333	Short Cephalomedullary Nail	2	0	0		Skilled Nursing Facility	1	1	0	0	0	0	1	0
1116	R FNFx	31B	31B1.3			89	1	0	6	GLF	0	14	0	0	3	2	2	1	0	4	1	CAD s/p pacemaker		healthfirst MCR HMO	3	3	22.67	1	0	0	0	0	0	1	0.8458	Closed Reduction Percutaneous Pinning	4	0	0		Skilled Nursing Facility	1	1	0	0	0	1	0	0
1117	R unstable IT fx	31A	31A2.3			69	0	0	2	GLF	0	15	0	0	3	1	1	0	1	4.5	0			elderplan MCR HMO	1	4	31.47		0	0	0	0		1	0.0938	Short Cephalomedullary Nail	3	0	0		Skilled Nursing Facility	0	0	0	0	0	0	0	0
1118	L periprosthetic hip fx; L Colles' radius fx	Periprosthetic	Postop Periprosthetic		B2	84	1	0	3	GLF	0	15	0	0	3	1	1	1	1		1	DVT, PE	Enoxaparin	MEDICARE PART A AND B; MEDICAID	3	1	34.18		0	0	0	0		0		Revision Total Hip Arthroplasty		0	0		Transfer	1	1	0	0	0	0	1	0
1119	L intertrochanteric fx	31A	31A2.3			97	0	0	3	GLF	0	15	0	0	3	0	1	1	1	2.3	1	Prophylaxis		MEDICAID; MEDICARE PART A AND B	1	4	25.02	0	0	0	0			1	0.108333	Short Cephalomedullary Nail	2	0	0		Skilled Nursing Facility	0	0	0	0	0	0	0	0
1120	R femoral neck fx, displaced	31B	31B1.2			84	1	0	5	GLF	0	15	0	0	3	0	1	0	0	3.5	0			AETNA MEDICARE MANAGED CARE	1	1	25.39	0	0	0	0	0		1	0.938194	Hemiarthroplasty	3	0	0		Skilled Nursing Facility	0	0	0	0	0	0	0	0
1121	R subtroch femur fx	32C	32C3	i		73	1	0	7	GLF	0	15	0	0	3	2	1	0	1	4.3	1	CAD s/p CABG	Clopidogrel	medicare	3	6	30.3		0	0	0			1	3.2917	Long Cephalomedullary Nail	4	1	0		Skilled Nursing Facility	1	3	0	0	0	1	1	0
1122	L intertrochanteric fx, mildly displaced	31A	31A2.2			71	0	0	5	GLF	0	15	0	0	3	2	2	1	1	2.4	1	Prophylaxis		MEDICAID	1	6	28.11	0	0	0	0	0		1	1.31319	Long Cephalomedullary Nail	4	0	0		Skilled Nursing Facility	0	0	0	0	0	0	0	0
1123	L intertrochanteric fx, comminuted with superior displacement of fragment	31A	31A1.2			84	1	0	3	GLF	0	15	0	0	3	6	1	1	1	2.5	1	DVT	Rivaroxaban	Medicare	3	6	20.31	1	0	0	0	0	1	1	1.01736	Long Cephalomedullary Nail	4	0	0		Skilled Nursing Facility	1	1	0	0	0	0	1	0
1124	L intertrochanteric fx	31A	31A1.2			64	1	0	3	GLF	0	15	0	0	3	0	1	0	0	3	0			MEDICARE PART A AND B; BCBS GHI COMPOSITE	0	1	25.75	0	0	0	0	0	0	1	1.05556	Short Cephalomedullary Nail	3	0	0		Acute Rehabilitation Facility	0	0	0	0	0	0	0	0
1125	L stable IT fx	31A	31A1.2			62	1	0	5	GLF	0	15	0	0	3	1	1	0	0		1			United Healthcare Choice	1	1	21.16	0	0		0	0	0	1	0.754167	Sliding Hip Screw	1	0	0	0	Home	0	0	0	0	0	0	0	0
1126	R stable IT fx	31A	31A2.3			88	1	0	6	GLF	0	15	0	0	3	0	1	1	0		0			MEDICARE PART A AND B	3	1	16.07	0	0		0	0	0	1	1.54444	Short Cephalomedullary Nail	3	0	0	0	Skilled Nursing Facility	0	0	0	0	0	0	0	0
1127	R valgus impacted femoral neck fracture	31B	31B1.1			90	1	0	2	GLF	0	15	0	0	3	0	1	0	0		0			Medicare Part A and B	0	4		0	0	0	0	0	0	1	0.749306	Closed Reduction Percutaneous Pinning	2	0	0		Home	0	0	0	0	0	0	0	0
1128	R femoral neck fx	31B	31B1.3			65	1	0	9	GLF	0	15	0	0	3	0	2	1	1		1	TIA, DVT		BCBS MEDIBLUE MEDICARE HMO	3	1	26.61	0	0	0	0	0	0	1	1.44167	Hemiarthroplasty	2	0	0		Skilled Nursing Facility	0	0	0	0	0	0	0	0
1129	R unstable IT fx	31A	31A2.3			88	1	0	7	GLF	0	12	0	0	3	5	2	0	1		0			United Healthcare Community	3	1	39.1	0	0		0	0	0	1	1.10347	Short Cephalomedullary Nail	3	1	0	0	Skilled Nursing Facility	0	0	0	0	0	0	0	0
1130	R periprosthetic femoral shaft fx Vancouver C1	Periprosthetic	Postop Periprosthetic		C	88	0	0	6	GLF	0	15	0	0	3	0	1	0	1	4.2	1	aortic stenosis	Enoxaparin	HIP MCR HMO	3	1	24.4		0	0	0			1	0	Periprosthetic Fracture Plating	3	0	1	0	Skilled Nursing Facility	1	1	0	0	0	0	0	0
1131	L IT fx	31A	31A2.2			86	1	0	10	GLF	0	15	0	0	3	5	1	1	1	0	1	afib, CAD, NSTEMI, AS s/p CABG, Pacemaker, AVR	Warfarin	BCBS GHI Composite	3	1	26.04	0	0	0	0	0	0	1	1.77778	Short Cephalomedullary Nail	3	1	0		Skilled Nursing Facility	0	0	0	0	0	0	0	0
1132	L hip IT fx	31A	31A2.3			86	1	0	4	GLF	0	13	0	0	3	2	2	1	1	3.4	1	DVT		MEDICARE PART A AND B	1	6	24.3		0	0	0	0		1	1	Short Cephalomedullary Nail	4	0	0		Skilled Nursing Facility	1	1	0	0	0	0	0	0
1133	R hip reverse obliquity fx	31A	31A3.1			80	1	0	6	GLF	0	15	0	0	3	4	2	1	1	3.7	1	CAD s/p stents, PPM		Medicare and Medicaid	3	1	19.99	0	0	0	0	0	0	1	0.667361	Long Cephalomedullary Nail	4	0	0		Skilled Nursing Facility	0	0	0	0	0	0	0	0
1134	L IT fx	31B	31B3			67	1	0	2	GLF	0	15	0	0	3	0	1	0	0		0			MEDICARE PART A AND B	3	1	25.75		0	0	0	0		1	1.68611	Short Cephalomedullary Nail	2	0	0		Home with Health Services	0	0	0	0	0	0	0	0
1135	L proximal fem shaft w/subtroch extension	32C	32C2	i		69	1	0	5	GLF	0	15	0	0	3	0	1	0	1	4.2	0			MEDICARE PART A AND B	1	1	27.07	0	0	0	0	0	0	1	1	Long Cephalomedullary Nail	2	0	0		Skilled Nursing Facility	0	0	0	0	0	0	0	0
1136	L unstable IT fx	31A	31A3.3			96	1	0	4	GLF	0	13	1	0	3	4	2	1	1		0			Medicare Part A and B	3	1	21.73	1	0	0	0	0	1	1	0.142361	Short Cephalomedullary Nail	3	0	0		Skilled Nursing Facility	0	0	0	0	0	0	0	0
1137	R displaced femoral neck fx	31B	31B1.3			84	1	0	6	GLF	0	15	0	0	3	1	1	1	0	4.5	1	afib, CVA	Warfarin	Medicaid	3	4	23.44		0	0	0	0		1	0.5333	Hemiarthroplasty	3	1	0		Home	1	1	0	0	0	0	0	0
1138	R subtroch femur fracture	32C	32C2	i		102	1	0	1	GLF	0	15	0	0	3	0	2	1	0	1.5	0			generic mcd hmo	3	2	24.8	1	1	1	1	1	1	1	0.3472	Long Cephalomedullary Nail	3	1	0		Deceased	1	2	0	0	0	0	0	0
1139	hip It fx	31A	31A1.2			60	1	0	4	GLF	0	15	0	1	3	3	1	1	0	3.3	0			UHC MEDICARE COMPLETE CHOICE *	0	1	23.91		0	0	0	0		1	2	Short Cephalomedullary Nail	3	0	0		Skilled Nursing Facility	0	0	0	0	0	0	0	0
1140	R IT Fx	31A	31A2.3			93	1	0	6	GLF	0	15	0	0	3	0	2	1	0	4	0			HIP Commercial	1	3	24.67	0	0	0	0	0	0	1	0.3569	Short Cephalomedullary Nail	3	0	0		Home with Health Services	0	0	0	0	0	0	0	0
1141	L valgus impacted hip fx	31B	31B1.1			76	0	0	5	GLF	0	15	0	0	3	3	2	0	0		1			Metroplus Medicare	3	3	22.81	0	0	0	0	0	0	1	0.686111	Closed Reduction Percutaneous Pinning	2	0	0		Skilled Nursing Facility	0	0	0	0	0	0	0	0
1142	hip It fx, humerus periprosthetic fx, left tibial plateau- old	31A	31A1.2			75	0	0	6	GLF	0	15	0	0	3	4	1	1	0	3.8	0			MEDICARE PART A AND B, UNITED HEALTHCARE INS AARP	1	1	24.96	0	0	0	0	0	0	1	2	Short Cephalomedullary Nail	3	1	0		Skilled Nursing Facility	0	0	0	0	0	0	0	0
1143	hip IT fx	31A	31A1.2			79	1	0	4	GLF	0	15	0	0	3	4	1	0	0	4	1	TIA, Carotid stenosis	Clopidogrel	AARP MEDICARE COMPLETE [1632], CHAMPVA [1681]	3	1	19.73		0	0	0			1	1	Short Cephalomedullary Nail	3	0	0		Skilled Nursing Facility	1	1	0	0	0	0	0	0
1144	hip femoral neck fx	31B	31B1.3			75	1	0	4	GLF	0	15	0	0	3	4	1	0	0	3.9	0			GHI EMBLEM HEALTH PPO, MEDICARE PART A AND B	0	6	24.54		0	0	0	0		1	1	Hemiarthroplasty	3	0	0		Skilled Nursing Facility	0	0	0	0	0	0	0	0
1145	L hip femoral neck fx	31B	31B1.3			89	1	0	3	GLF	0	15	0	0	3	5	1	0	0	3.3	1	CVA	Clopidogrel	MEDICARE PART A AND B, GEHA	1	1	24.33	0	0	0	0	0	0	1	1	Hemiarthroplasty	3	0	0		Skilled Nursing Facility	1	1	0	1	0	0	0	0
1146	R hip IT fx	31A	31A1.3			68	0	0	4	GLF	0	15	0	0	3	3	2	1	1	3.9	0			MEDICAID, MEDICARE PART A,	2	6	18.16		0	0	0	0		1	2	Short Cephalomedullary Nail	3	0	0		Skilled Nursing Facility	1	2	0	0	0	0	1	0
1147	R IT fx	31A	31A1.2			84	1	0	4	GLF	0	15	0	0	3	0	1	1	0		0			United Healthcare Ins AARP	1	1	20.5	0	0	0	0	0	0	1	0.932639	Short Cephalomedullary Nail	2	0	0		Home	0	0	0	0	0	0	0	0
1148	L unstable IT fracture	31A	31A2.2			87	0	0	5	GLF	0	15	0	0	3	0	1	0	0		0			MEDICARE PART A AND B	1	1	21.52	0	0	0	0	0	0	1	0.541667	Short Cephalomedullary Nail	2	0	0		Home	0	0	0	0	0	0	0	0
1149	L unstable IT fx	31A	31A2.3			95	0	0	4	GLF	0	15	0	0	3	2	1	1	0		0			MEDICARE PART A AND B	1	1	26.61	0	0	0	0	0	0	1	0.556944	Long Cephalomedullary Nail	2	0	0		Acute Rehabilitation Facility	0	0	0	0	0	0	0	0
1150	L subtroch femur fx	32A	32A2	b		70	1	0	6	GLF	0	15	0	0	3	0	1	0	1	4.9	0			medicare parts a and b, bcbs	3	1	29.29	0	0	0	0	0	0	1	1.3472	Short Cephalomedullary Nail	3	0	0		Skilled Nursing Facility	0	0	0	0	0	0	0	0
1151	hip- subtroch fx	31A	31A2.2			82	1	0	4	GLF	0	15	0	0	3	0	1	1	0		0			MEDICARE PART A AND B	3	1	32.02	0	0	0	0	0	0	1	1	Short Cephalomedullary Nail	3	0	0		Skilled Nursing Facility	0	0	0	0	0	0	0	0
1152	L IT fx	31A	31A2.2			91	0	0	4	GLF	0	14	0	0	3	3	3	1	1		1	A fib	Warfarin	United Healthcare	1	1	22.5	1	0	0	0	0	0	1	3	Short Cephalomedullary Nail	4	0	0		Skilled Nursing Facility	1	2	0	0	0	0	0	0
1153	L unstable IT fx	31A	31A2.3			79	0	0	4	GLF	0	15	0	0	3	0	1	0	1	4	0			HIP MCR	0	2	17.23		0	0	0			1	0.90278	Short Cephalomedullary Nail	3	0	0		Skilled Nursing Facility	0	0	0	0	0	0	0	0
1154	Right IT Fx	31A	31A3.2			75	1	0	4	GLF	0	15	0	0	3	0	1	0	1	4.2	0			medicare part a and b, AARP	3	1	35.4	0	0	0	0	0	0	1	1.66597	Long Cephalomedullary Nail	3	0	0		Skilled Nursing Facility	1	1	0	0	0	0	0	0
1155	L unstable IT Hip fx	31A	31A2.3			77	1	0	4	GLF	0	15	0	0	3	4	2	1	1	3	1			MEDICARE PART A AND B	3	1	18.81	0	0	0	0	0	0	1	1.35069	Short Cephalomedullary Nail	4	0	0		Skilled Nursing Facility	0	0	0	0	0	0	0	0
1156	Nondisplace fx of lesser trochanter of R fem	31B	31B3	o		88	1	0	4	Atraumatic	0	15	0	0	3	0	1	1	1		1	PCI with stent		Village Care	3	1	28.32	0	0	0	0	0	0	1	1	Long Cephalomedullary Nail	2	0	0		Skilled Nursing Facility	0	0	0	0	0	0	0	0
1157	hip IT fx	31A	31A2.3			100	1	0	16	GLF	0	15	0	0	3	4	1	0	0	2.4	1	CAD		GHI EMBLEM HEALTH PPO, MEDICARE PART A&b	3	1	23.04		0	0	0	0		1	1	Short Cephalomedullary Nail	3	1	1	162	Skilled Nursing Facility	1	2	0	0	0	0	0	0
1158	L vancouver B2 periprosthetic fx	Periprosthetic	Postop Periprosthetic	b	B2	71	0	0	11	GLF	0	15	0	0	3	2	1	1	0		1			Medicare	1	1	26.15	0	0	0	0	0	0	1	1.84931	Revision Total Hip Arthroplasty	3	1	0		Home with Health Services	1	3	1	0	0	1	0	0
1159	hip basicervical fx	31B	31B3			85	1	0	5	GLF	0	15	0	0	3	5	2	1	1	3.8	1	CAD		HIP VIP MEDICARE	1	1	14.14	0	0	0	0	0	0	1	1	Short Cephalomedullary Nail	3	0	0		Skilled Nursing Facility	0	0	0	0	0	0	0	0
1160	Periprosthetic Hip Fracture	Periprosthetic	Postop Periprosthetic		B2	86	1	0	2	GLF	0	15	0	0	3	0	1	1	1		1			Medicare	3	1	26.9		0	0	0	0	0	1	0	Revision Total Hip Arthroplasty	3	0	0		Home with Health Services	1	1	0	0	0	0	0	0
1161	L femoral neck fx	31B	31B3			93	1	0	4	GLF	0	15	0	0	3	1	2	1	0		0			BCBS GHI Composite	1	1	18.88		0	0	0	0		1	0.676389	Short Cephalomedullary Nail	3	1	0		Acute Rehabilitation Facility	1	1	0	0	0	0	0	0
1162	R distal femur fx, L IT fx	31A	31A2.2			66	0	0	11	GLF	0	15	0	0	3	0	3	1	0	3.2	0			Metroplus MCD	2	2	22.6	0	0	0	0	0	0	1	2.27431	Long Cephalomedullary Nail	4	0			Home	0	0	0	0	0	0	0	0
1163	R IT fx	31A	31A3.3			66	0	0	8	GLF	0	15	0	0	3	1	2	1	1	4.4	0			Medicare	3	1	22.89	0	0	0	0	0	0	1	0.8125	Short Cephalomedullary Nail	2	0	0		Skilled Nursing Facility	1	1	0	0	0	0	0	0
1164	L unstable IT fx	31A	31A2.2			87	1	0	2	Fall From Height	1	15	0	0	3	1	1	0	1	3.5	0			medicare part a and b, UHC oxford MCR network	0	2	18.66		0	0	0			1	0.495139	Short Cephalomedullary Nail	3	0	0		Skilled Nursing Facility	0	0	0	0	0	0	0	0
1165	L hip IT fx, subdural hematoma	31A	31A1.3			75	0	0	6	GLF	0	15	4	0	3	1	2	1	1		1	afib, CVA, PE	Apixaban	MEDICAID	0	1	25.4	0	0	0	0	0	0	1	0.465278	Short Cephalomedullary Nail	3	1	0		Acute Rehabilitation Facility	0	0	0	0	0	0	0	0
1166	L FN fx	31B	31B1.3			87	1	0	5	GLF	0	15	0	0	3	1	1	1	0		1	Heart Health		medicare	0	1	19.49	1	0	0	0	0	1	1	0.4625	Hemiarthroplasty	3	0	1	24	Home with Health Services	0	0	0	0	0	0	0	0
1167	R transcervical hip fx	31B	31B2.1			70	0	0	7	GLF	0	15	0	0	3	1	2	1	1	3.8	1	AS, CAD, antiphospholipid ab, s/p CABG, AVR	Warfarin	MEDICARE PART A AND B	1	1	27.62	0	0	0	0	0	0	1	0.810417	Hemiarthroplasty	3	0	0		Skilled Nursing Facility	0	0	0	0	0	0	0	0
1168	R femoral shaft stress fx	32A	32A3	b		76	0	0	5	bisphosphonate related fracture	0	15	0	0	3	1	1	0	0	4.2	0			New York State Benefit Card	1	4	23.01	0	0	0	0	0	0	1	4	Long Cephalomedullary Nail	2	0	0		Skilled Nursing Facility	1	1	0	0	0	0	0	0
1169	L subtroch hip fracture	32A	32A3	b		76	0	0	5	bisphosphonate related fracture	0	15	0	0	3	1	1	0	0	4.2	0			New York State Benefit Card	1	4	23.01	0	0	0	0	0	0	1	0.710417	Long Cephalomedullary Nail	2	0	0		Skilled Nursing Facility	1	1	0	0	0	0	0	0
1170	L FN fx	31B	31B1.3			69	1	0	5	GLF	0	15	0	0	3	1	2	1	0	3.6	0			humana	1	3	19.49	0	0	0	0	0	0	1	0.670833	Hemiarthroplasty	3	0			Home with Health Services	1	1	0	0	0	0	0	0
1171	L IT fx	31A	31A1.2			65	1	0	3	GLF	0	15	0	0	3	0	2	1	0	3.6	1	DVT	Apixaban	Local 1199	2	1	25.61	0	0	0	0	0	0	1	6.6639	Short Cephalomedullary Nail	3	0	0		Home with Health Services	0	0	0	0	0	0	0	0
1172	R FN fx	31B	31B1.3			90	1	0	4	GLF	0	15	0	0	3	0	2	1	1	4	0			HIP MCR HMO	1	1	33		0	0	0	0		1	0.8986	Hemiarthroplasty	3	0	0		Skilled Nursing Facility	1	1	0	1	0	0	0	0
1173	R IT fracture	31A	31A2.2			81	0	0	9	GLF	0	15	0	0	3	4	1	0	1	5.1	0			BCBS senior plan	1	1	27.37	0	0	0	0	0	0	1	0.4076	Short Cephalomedullary Nail	3	0			Skilled Nursing Facility	0	0	0	0	0	0	0	0
1174	R IT fx	31A	31A1.3			77	0	0	7	GLF	0	15	0	0	3	0	1	0	1		0			medicare part a and b, medicaid	3	1	27.98		0	0	0			1	0.2201	Short Cephalomedullary Nail	3	0			Home	0	0	0	0	0	0	0	0
1175	L displaced femoral neck fracture	31B	31B1.2			83	0	0	11	GLF	0	15	0	0	3	2	2	1	0	4	0			BCBS medicare ppo, medicaid	3	1	20.6		0	0	0	0		1	2.0313	Hemiarthroplasty	3	0	0		Home	1	1	0	0	0	0	0	0
1176	L IT fx	31A	31A2.2			84	1	0	31	GLF	0	15	0	0	3	1	2	1	1	4.3	0			None	0	1	29.2	1	0	0	0	0	0	1	0.6028	Short Cephalomedullary Nail	2	0	1	7.6736	Home	1	1	0	0	0	0	0	0
1177	R femoral neck fx	31B	31B1.2			85	1	0	5	GLF	0	15	1	0	3	1	1	0	1	4.9	0			UHC Oxford MCR network	3	1	25.97		0	0	0	0		1	0.1889	Hemiarthroplasty	3	0	0		Skilled Nursing Facility	1	1	0	0	0	0	0	0
1178	R femoral neck fx	31B	31B1.3			60	1	0	8	GLF	0	15	0	0	3	1	1	0	1	4.8	0			Healthfirst essential plan	1	2	27.8		0	0	0	0		1	2.9549	Total Hip Arthroplasty	2	0	0		Home	0	0	0	0	0	0	0	0
1179	R IT hip fx	31A	31A1.2			58	0	0	3	Fall From Height	1	15	0	0	3	0	1	0	1	4.7	0			Metroplus MCD HMO	1	2	25.1	0	0	0	0	0	0	1	0.408333	Short Cephalomedullary Nail	2	0	0		Home	0	0	0	0	0	0	0	0
1180	L IT fx	31A	31A2.2			90	1	0	5	GLF	0	15	1	0	3	1	2	1	0	4.2	0			Medicare part a and b, aetna mcr hmo	2	1	25.39	0	0	0	0	0	0	1	0.109	Short Cephalomedullary Nail	3	0	1	0.2118	Home	0	0	0	0	0	0	0	0
1181	R reverse IT fx	31A	31A3.1			92	0	0	13	GLF	0	15	0	0	3	2	3	1	0	2.7	0			medicare part a and b, medicaid	3	3	25.56	1	0	0	1	1	1	1	5.7604	Long Cephalomedullary Nail	4	0	1	17.5992	Hospice	1	2	1	1	0	0	0	0
1182	L subtrochanteric fx	31A	31A2.3			83	1	0	8	GLF	0	15	0	0	3	3	1	1	1	3.5	1	CVA		MEDICARE PART A AND B	0	1	24.6	0	0	0	0	0	0	1	1	Long Cephalomedullary Nail	2	0	0		Skilled Nursing Facility	1	1	0	0	0	0	1	0
1183	L intertrochanteric fx	31A	31A2.2			92	1	0	6	GLF	0	15	0	0	3	4	2	0	1	3.6	1	AS		MEDICARE PART A AND B	0	1	22.3		0	0	0	0		1	2	Short Cephalomedullary Nail	3	0	0		Skilled Nursing Facility	0	0	0	0	0	0	0	0
1184	valgus-impacted right subcapital femoral neck fracture	31B	31B1.2			84	1	0	5	GLF	0	15	0	0	3	3	2	1	1	3.8	1	CVA, PFO	Apixaban	MEDICARE PART A AND B	0	1	22.2	0	0	0	0	0	0	1	2	Closed Reduction Percutaneous Pinning	2	0	0		Skilled Nursing Facility	0	0	0	0	0	0	0	0
1185	R displaced intertrochanteric fx	31A	31A3.1			77	1	0	3	GLF	0	15	0	0	3	2	1	0	1	2.8	0			MEDICARE PART A AND B	3	1	30.2	0	0	0	0	0	0	1	1	Short Cephalomedullary Nail	2	0	0		Acute Rehabilitation Facility	1	1	0	0	0	0	0	0
1186	L intertrochanteric fx	31A	31A2.2			54	1	0	8	GLF	0	15	0	0	3	4	2	1	0	3.7	1	afib s/p stent PPD	Warfarin	MEDICARE PART A AND B	0	1	20.6		0	0	0	0		1	2	Short Cephalomedullary Nail	3	0	1	96	Skilled Nursing Facility	1	1	0	0	0	0	0	0
1187	L fem neck fx	31B	31B1.3			63	1	0	5	GLF	0	15	0	0	3	0	1	0	1	4.3	0			BCBS	1	1	18.9		0	0	0			1	0.4708	Total Hip Arthroplasty	3	0	0		Skilled Nursing Facility	1	1	0	0	0	0	0	0
1188	L displaced fem neck fx	31B	31B3			90	1	0	3	GLF	0	15	0	0	3	0	1	0	1		0			MEDICARE PART A AND B	0	1	18.7	0	0	0	0	0	0	1	1	Hemiarthroplasty	2	0	0		Acute Rehabilitation Facility	0	0	0	0	0	0	0	0
1189	R intertrochanteric fx	31A	31A1.2			90	1	0	4	GLF	0	15	0	0	3	2	1	1	1	4	1	s/p AVR		MEDICARE PART A AND B	3	6	22.29	1	0	0	0	0	0	1	1	Short Cephalomedullary Nail	4	0	0		Skilled Nursing Facility	0	0	0	0	0	0	0	0
1190	R femoral neck fx	31B	31B1.2			78	1	0	18	GLF	0	15	0	0	3	6	2	1	0	3.5	0			BCBS	3	1	18.16		0	0	0			0		Nonoperative		1	1	65	Skilled Nursing Facility	1	1	0	1	0	0	0	0
1191	R IT fx	31B	31B3			60	0	0	3	GLF	0	15	0	0	3	0	3	1	0	4.1	0			medicare part a and b, BCBS Hosp (GHI med)	1	1	28.06	0	0	0	0	0	0	1	1.818	Short Cephalomedullary Nail	3	0			Skilled Nursing Facility	0	0	0	0	0	0	0	0
1192	L IT fx	31A	31A2.2			90	1	0	5	GLF	0	15	0	0	3	1	2	1	1		0			Elderplan MCR HMO, medicare part a and b	0	3	19.53	0	0	0	0	0	0	1	0.8146	Short Cephalomedullary Nail	3	0	1	1.5944	Home	0	0	0	0	0	0	0	0
1193	L displaced femoral neck fx	31B	31B1.3			68	1	0	6	GLF	0	15	0	0	3	6	1	1	1	4.1	0			medicare part a and b, medicaid	0	3	26.63	0	0	0	0	0	0	1	1.9639	Hemiarthroplasty	3	0			Home	1	1	0	0	0	0	0	0
1194	R intertrochanteric fx	31A	31A2.3			76	1	0	4	GLF	0	15	0	0	3	0	1	1	1	4	0			AETNA MEDICARE MANAGED CARE	0	1	41.85	0	0	0	0	0	0	1	1	Short Cephalomedullary Nail	2	0	0		Skilled Nursing Facility	1	1	0	0	0	0	0	0
1195	R FN fx	31B	31B1.3			85	0	0	4	GLF	0	15	0	0	3	1	1	0	1	4.2	0			Medicaid		1	29.16		0	0	0			1	0.9896	Hemiarthroplasty	3	0	1	1.7313	Home	0	0	0	0	0	0	0	0
1196	L intertrochanteric hip fx	31A	31A1.3			83	1	0	8	GLF	0	15	0	0	3	4	2	1	0	2.7	0			MEDICARE PART A AND B	0	1	16.5	0	0	0	0	0		1	1	Short Cephalomedullary Nail	4	0	0		Skilled Nursing Facility	1	2	0	1	0	0	0	0
1197	L intertrochanteric fx	31A	31A2.2			90	1	0	8	GLF	0	15	0	0	3	4	2	1	1		1	afib		MEDICARE PART A AND B	3	1	31.4	0	0	0	0	0	0	1	2	Short Cephalomedullary Nail	3	0	0		Skilled Nursing Facility	1	1	0	0	0	0	0	0
1198	R IT fx	31A	31A2.3			97	1	0	4	GLF	0	15	0	0	3	0	1	0	1	3.7	0			medicare part a and b, BCBS indemnity	2	2	17.75	0	0	0	0	0	0	1	1.3201	Short Cephalomedullary Nail	3	0	1	0.316	Skilled Nursing Facility	0	0	0	0	0	0	0	0
1199	R intertrochanteric fx	31A	31A2.3			89	1	0	6	GLF	0	15	0	0	3	1	1	0	1	2.4	0			UNITED HEALTHCARE AARP MEDICARE COMPLETE MOSAIC	3	4	18.4	0	0	0	0	0	0	1	1	Long Cephalomedullary Nail	2	0	0		Skilled Nursing Facility	1	1	0	0	0	0	0	0
1200	R unstable IT fx, chronic R patella malunion	31A	31A2.3			86	1	0	6	GLF	0	15	0	0	3	2	1	1	0	3.5	0			medicare part a and b, BCBS Fed employees	3	2	23.3	0	0	0	0	0	0	1	0.4	Short Cephalomedullary Nail	3	0	1	1.32	Skilled Nursing Facility	0	0	0	0	0	0	0	0
1201	R hip IT fx	31A	31A2.2			70	1	0	5	GLF	0	15	0	0	3	3	1	0	1	4.2	0			MEDICARE PART A AND B	1	4	21.5	0	0	0	0	0	0	1	1	Short Cephalomedullary Nail	3	0	0		Skilled Nursing Facility	1	1	0	0	0	0	0	0
1202	L femoral neck fx	31B	31B1.3			75	0	0	10	GLF	0	15	0	0	3	9	3	1	1	2.8	0			BCBS	1	1	23.25	1	0	0	0	0	0	1	2	Hemiarthroplasty	4	0	0		Skilled Nursing Facility	1	1	0	0	1	0	0	0
1203	L nondisplaced FN fx	31B	31B1.2			90	0	0	7	GLF	0	15	0	0	3	3	1	0	1	3.9	0			medicare part a and b, AARP united healtcare	1	1	23.66	0	0	0	0	0	0	1	1	Hemiarthroplasty	3	0	1	5.99	Skilled Nursing Facility	1	1	0	0	0	0	0	0
1204	R periprosthetic displaced intertrochanteric hip fx	Periprosthetic	IMN to THA Conversion			77	1	0	5	GLF	0	15	0	0	3	2	1	0	1		1	PE	Enoxaparin	MEDICARE PART A AND B	3	1	30.7	0	0	0	0	0	0	1	2	Revision Total Hip Arthroplasty	3	0	0		Acute Rehabilitation Facility	1	1	0	0	0	0	0	0
1205	R comminuted femoral neck fx	31A	31A2.3			89	0	0	25	GLF	0	15	0	0	3	4	1	1	0		1	CAD		medicare part a and b	1	1	19.38	1	0	0	0	1	1	1	1	Short Cephalomedullary Nail	4	0	0		Skilled Nursing Facility	1	4	1	1	0	0	0	0
1206	R IT femur fx	31A	31A2.2			69	0	0	4	GLF	0	15	0	0	3	0	1	0	0	4.2	0			medicare part a and b	1	4	27.47		0	0	0			1	1	Short Cephalomedullary Nail	2	0	0		Acute Rehabilitation Facility	0	0	0	0	0	0	0	0
1207	L intertroch hip fx displaced, ORIF	31A	31A1.2			83	0	0	3	GLF	0	15	0	0	3	1	1	0	1	3.9	0			Medicare part b	3	4	22.47	0	0	0	0	0	0	1	1	Short Cephalomedullary Nail	2	0	0		Skilled Nursing Facility	0	0	0	0	0	0	0	0
1208	L femoral neck fx	31B	31B1.1			74	1	0	5	GLF	0	15	0	0	3	8	1	0	1	3.9	0			medicare part a and b	2	1	27	1	0	0	0	0	1	1	1	Closed Reduction Percutaneous Pinning	2	0	0		Skilled Nursing Facility	1	1	0	0	0	0	0	0
1209	L intertroch hip fx	31A	31A2.2			87	0	0	5	GLF	0	11	0	0	3	3	1	1	0		1	CAD s/p CABG, stents		medicare part a and b	1	1	22.11		0	0	0	0		1	2	Short Cephalomedullary Nail	3	0	0		Skilled Nursing Facility	0	0	0	0	0	0	0	0
1210	L IT fx	31A	31A2.3			79	0	0	7	GLF	0	15	0	0	3	4	2	1	0	3.9	1	afib	Warfarin	Aetna MCR HMO	1	2	37.59	0	0	0	0	0	0	1	3	Short Cephalomedullary Nail	3	0	0		Home	1	1	0	0	0	0	0	0
1211	L IT fx	31A	31A2.3			90	1	0	6	GLF	0	15	0	0	3	1	1	0	1	3.8	0			medicare part a and b	3	1	26.29	0	0	0	0	0	0	1	0.183333	Short Cephalomedullary Nail	3	0	1	2.89514	Skilled Nursing Facility	1	1	0	0	0	0	0	0
1212	R femoral neck fx	31B	31B2.1	q		57	1	0	6	GLF	0	15	0	0	3	0	1	0	1	3.7	0			oxford	1	1	25.32	0	0	0	0	0	0	1	3	Total Hip Arthroplasty	2	0	0		Home	0	0	0	0	0	0	0	0
1213	L Hip IT fx, L DR fx	31A	31A2.2			71	1	0	4	GLF	0	15	0	0	3	0	1	0	1	3.8	0			medicare part a and b	1	1	21.26	0	0	0	0	0	0	1	1	Short Cephalomedullary Nail	2	0	0		Skilled Nursing Facility	1	1	0	0	0	0	0	0
1214	L femoral neck fx	31B	31B3			72	1	0	5	GLF	0	15	0	0	3	4	2	1	1	3.7	0			medicare part a and b	0	1	27.74	0	0	0	0	0	0	1	1.79167	Hemiarthroplasty	4	0	0		Skilled Nursing Facility	0	0	0	0	0	0	0	0
1215	L femoral neck fx	31B	31B1.3			79	0	0	3	GLF	0	15	0	0	3	1	1	1	0	4.4	0			generic mltc mdcd hmo	0	2	26.61	0	0	0	0	0	0	1	0	Hemiarthroplasty	2	0	0		Skilled Nursing Facility	0	0	0	0	0	0	0	0
1216	L FN fx	31B	31B1.2			73	1	0	4	GLF	0	15	0	0	3	0	1	1	1	4.2	0			medicare part a and b	1	4	24.56		0	0	0	0		1	1	Hemiarthroplasty	2	0	0		Skilled Nursing Facility	0	0	0	0	0	0	0	0
1217	Periprosthetic Hip Fracture	Periprosthetic	Postop Periprosthetic		B2	77	1	0	5	Atraumatic	0	15	0	0	3	2	1	0	1	2.9	0			Aetna Medicare Managed Care	1	1	38.1		0	0	0	0	0	1	2.95833	Revision Total Hip Arthroplasty	3	0	0		Skilled Nursing Facility	1	1	0	0	0	0	0	0
1218	L IT fx	31A	31A2.2			60	1	0	2	GLF	0	15	0	0	3	0	1	0	0	4.3	0			Other PPO	1	3	21.27		0	0	0			1	0.0833333	Short Cephalomedullary Nail	2	0	0		Home	0	0	0	0	0	0	0	0
1219	R IT fx	31A	31A2.3			69	1	0	4	GLF	0	15	0	0	3	0	1	0	0	3.8	0			Oxford	1	1	20.6	0	0	0	0	0	0	1		Short Cephalomedullary Nail	2	0	0		Home with Health Services	1	1	0	0	0	0	0	0
1220	L FN fx	31B	31B1.1			73	1	0	2	GLF	0	15	0	0	3	1	1	0	1	4	0			Medicaid	1	1	27.44		0	0	0	0		1	1	Closed Reduction Percutaneous Pinning	3	0	0		Home	0	0	0	0	0	0	0	0
1221	L IT fx	31A	31A1.3			82	1	0	6	GLF	0	15	0	0	3	4	1	1	1	3.4	0			Medicare	3	1	18.91		0	0	0	0		1	1	Short Cephalomedullary Nail	3	0	0		Skilled Nursing Facility	1	1	0	0	0	0	0	0
1222	L IT fx	31A	31A2.2			81	1	0	6	GLF	0	15	0	0	3	2	2	1	1		0			medicare part a and b	3	4	26.37		0	0	0	0		1	1.29167	Short Cephalomedullary Nail	3	0	0		Skilled Nursing Facility	0	0	0	0	0	0	0	0
1223	R IT fx	31A	31A2.3			83	0	0	7	GLF	0	15	0	0	3	7	1	1	1	3.8	1	Afib, CAD s/p stent	Dabigatran	medicare part a and b	3	1	33.18	0	0	0	0	0	0	1	2	Short Cephalomedullary Nail	4	0	0		Skilled Nursing Facility	1	1	0	0	0	0	0	0
1224	R basicervical femoral neck fx	31B	31B3			62	1	0	6	GLF	0	15	0	0	3	1	1	0	1		0			Empire BCBS	3	1	18.7		0	0	0			1	1	Short Cephalomedullary Nail	3	0	0		Skilled Nursing Facility	1	1	0	0	0	0	1	0
1225	R IT fx	31A	31A2.3			90	0	0	11	GLF	0	15	0	0	3	1	2	1	0	3.9	0			medicare part a and b		4	19.55	1	0	0	0	0	0	1	3	Short Cephalomedullary Nail	3	1	0		Skilled Nursing Facility	1	1	0	0	0	0	1	0
1226	R periprosthetic femur fx	Periprosthetic	Postop Periprosthetic	k	C	81	0	0	11	GLF	0	15	0	0	3	2	1	1	1	3.3	0			Medicare part a and b	1	1	25.75	0	0	0	0	0		1	2	Periprosthetic Fracture Plating	3	1	0		Skilled Nursing Facility	1	1	0	0	0	0	0	0
1227	R IT fx	31A	31A2.3			84	0	0	18	GLF	0	15	0	0	3	2	1	1	1		0			medicare part a and b	1	1	23.63	1	0	0	0	0	1	1	13	Short Cephalomedullary Nail	4	1	0		Skilled Nursing Facility	1	2	0	0	0	1	0	0
1228	L femoral neck fx	31B	31B2.1	q		78	1	0	5	GLF	0	15	0	0	3	3	1	0	0		0			medicare part a and b	0	1	20.08	0	0	0	0	0	0	1	0.916667	Closed Reduction Percutaneous Pinning	2	0	0		Skilled Nursing Facility	0	0	0	0	0	0	0	0
1229	L femoral neck fx	31B	31B1.1			75	1	0	4	GLF	0	15	0	0	3	0	1	1	0		0			medicare part a and b	2	1	27.46	0	0	0	0	0	0	1	0.291667	Closed Reduction Percutaneous Pinning	2	0	0		Skilled Nursing Facility	1	1	0	0	0	0	0	0
1230	R IT fx	31A	31A1.3			66	1	0	4	GLF	0	15	0	0	3	0	1	0	1	3.2	0			MEDICARE A AND B	0	1	24.12		0	0	0	0		1	1.18139	Short Cephalomedullary Nail	3	0	1	2.9007	Skilled Nursing Facility	1	1	0	0	0	0	0	0
1231	L IT fx	31A	31A3.1			72	1	0	3	GLF	0	15	0	0	3	0	1	1	0		0			medicare part a and b	0	1	25.85	0	0	0	0	0	0	1	1	Short Cephalomedullary Nail	2	0	0		Skilled Nursing Facility	1	2	0	0	0	0	1	0
1232	L basicervical femoral neck fx	31B	31B3			89	1	0	7	GLF	0	15	0	0	3	0	2	1	1		0			BCBS	3	1	25.7		0	0	0			1	1	Short Cephalomedullary Nail	4	0	0		Skilled Nursing Facility	1	1	0	0	0	0	1	0
1233	Periprosthetic Hip Fracture	Periprosthetic	Postop Periprosthetic		B2	83	0	0	5	Atraumatic	0	15	0	0	3	1	1	0	1	4.6	1	CAD		Globe Life Insurance	0	1	22.9		0	0	0	0	0	1	0.979167	Revision Total Hip Arthroplasty	3	0	0		Skilled Nursing Facility	1	1	0	0	0	0	0	0
1234	R IT fx	31A	31A1.2			88	0	0	6	GLF	0	15	0	0	3	2	2	1	1	4.3	1	afib s/p CABG, AICD	Apixaban	medicare	3	1	27.22	0	0	0	0	0	0	1	1	Short Cephalomedullary Nail	4	0	1	38	Skilled Nursing Facility	0	0	0	0	0	0	0	0
1235	Periprosthetic Hip Fracture	Periprosthetic	Postop Periprosthetic		B2	68	1	0	4	Atraumatic	0	15	0	0	3	4	1	0	1		1			United Healthcare	0	1	23.9		0	0	0	0	0	1	0	Revision Total Hip Arthroplasty	2	0	0		Home with Health Services	1	1	0	0	0	0	0	0
1236	L femoral neck fx	31B	31B1.3			87	1	0	8	GLF	0	15	0	0	3	3	2	1	1		1	afib, CVA	Apixaban	medicare part a and b, medicaid	3	4	21.43	0	0	0	0	0	0	1	1	Hemiarthroplasty	4	1	0		Skilled Nursing Facility	1	2	0	0	0	0	0	0
1237	R femur periprosthetic fx s/p THA	Periprosthetic	Postop Periprosthetic		B1	79	0	1	1	GLF	0	15	0	0	3	1	1	1	1		0			Medicare	1	6	15.45		0	0	0							0	0		Transfer	0	0	0	0	0	0	0	0
1238	L femoral neck fx	31A	31A2.2			90	1	0	3	GLF	0	15	0	0	3	1	2	1	1	2.8	1	afib	Warfarin	Medicare	3	1	23.4	1	1	1	1	1	1	1	2	Short Cephalomedullary Nail	4	1	0		Deceased	1	2	0	0	0	0	0	0
1239	L displaced FN fx	31B	31B2.1	p		91	0	0	8	GLF	0	15	0	0	3	3	1	1	0	2.8	1	afib	Apixaban	BCBS GHI composite	1	1	27.26	1	0	0	0	0	1	1	2	Hemiarthroplasty	4	1	0		Skilled Nursing Facility	0	0	0	0	0	0	0	0
1240	R IT fx	31A	31A3.1			88	1	0	8	GLF	0	15	0	0	3	2	3	1	1		1	Afib	Clopidogrel	medicare part a and b, medicaid	3	3	25.49	0	0	0	0	0	0	1	2	Short Cephalomedullary Nail	4	1	0		Skilled Nursing Facility	1	1	0	0	0	0	0	0
1241	R FN fx	31B	31B1.2			78	0	0	6	GLF	0	14	0	0	3	3	2	1	0	3.6	0			HIP MCR HMO, medicaid	1	2	24.39	0	0	0	0	0	0	1	0.5417	Closed Reduction Percutaneous Pinning	4	0	1	1.4021	Skilled Nursing Facility	0	0	0	0	0	0	0	0
1242	L IT fx	31A	31A2.2			76	0	0	6	GLF	0	15	0	0	3	2	2	1	1	4	0			wellcare mcr hmo	1	4	30.9	0	0	0	0	0	0	1	1.3375	Short Cephalomedullary Nail	4	0	0		Skilled Nursing Facility	0	0	0	0	0	0	0	0
1243	L valgus impacted hip fx	31B	31B1.1			68	1	0	2	GLF	0	15	0	0	3	0	1	0	1	4.6	0			medicare part a and b, united healthcare ins AARP	1	1	17.64		0	0	0	0		1	1	Closed Reduction Percutaneous Pinning	2	0	0		Home	0	0	0	0	0	0	0	0
1244	Periprosthetic Hip Fracture	Periprosthetic	Postop Periprosthetic		B2	68	1	0	4	GLF	0	15	0	0	3	0	1	1	1		1			Aetna Medicare Managed Care	0	1	18.34		0	0	0			1	1.95833	Revision Total Hip Arthroplasty	2	0	0		Skilled Nursing Facility	1	1	0	0	0	0	0	0
1245	L fem neck fx	31B	31B1.1			56	1	0	2	Bike Accident	1	15	0	0	3	0	1	0	1	4.5	0			United Healthcare	1	2	20.2	0	0	0	0	0	0	1	1	Closed Reduction Percutaneous Pinning	2	0	0		Home	0	0	0	0	0	0	0	0
1246	L IT fx	31A	31A1.2			86	0	0	3	GLF	0	15	0	0	3	0	2	1	0	3.3	0			medicare part a and b, BCBS GHI composite	1	1	16.18	0	0	0	0	0	0	1	1	Sliding Hip Screw	3	0	0		Skilled Nursing Facility	0	0	0	0	0	0	0	0
1247	6 month s/p L periprosthetic femur fx	No fx	No fx			72	1	0	36	atraumatic	0	15	0	0	3	1	3	1	0	3.2	0			Medicaid	3	2	40.8		0	0	0			1	1	I+D	3	1	1	60	Skilled Nursing Facility	1	2	1	0	0	0	0	0
1248	R femoral neck fx	31B	31B1.1			70	1	0	5	GLF	0	15	0	0	3	0	1	0	1		0			Medicare part a and b	1	1	21.46		0	0	0	0		1	1	Total Hip Arthroplasty	2	0	0		Home with Health Services	0	0	0	0	0	0	0	0
1249	Periprosthetic Hip Fracture	Periprosthetic	Postop Periprosthetic		B2	70	1	0	4	Atraumatic	0	15	0	0	3	0	1	0	1	3.7	1		Enoxaparin	Medicare	0	1	21.57		0	0	0	0	0	1	0.375	Revision Total Hip Arthroplasty	2	0	0		Skilled Nursing Facility	0	0	0	0	0	0	0	0
1250	L IT fx	31A	31A2.2			71	1	0	3	GLF	0	15	0	0	3	1	2	1	1	3.6	0			medicare part a and b, medicaid	1	1	25.69		0		0	0		1	0.5	Short Cephalomedullary Nail	2	0	0		Skilled Nursing Facility	0	0	0	0	0	0	0	0
1251	L subtroch femur fx, L SF P1 fx	32A	32A1	a		82	1	0	5	GLF	0	15	0	1	2	0	1	0	1	3.4	0			HIP MCR HMO	3	6	27.47	0	0	0	0	0	0	1	1	Long Cephalomedullary Nail	3	0	0		Home	0	0	0	0	0	0	0	0
1252	L IT fx	31A	31A2.3			70	0	0	5	GLF	0	15	0	0	3	1	2	1	0	3.8	1	afib	Apixaban	medicare part a and b	1	1	29.53		0	0	0	0		1	1.2826	Long Cephalomedullary Nail	3	0	0		Acute Rehabilitation Facility	1	1	0	0	0	0	0	0
1253	R periprosthetic GT and LT fx	Periprosthetic	Postop Periprosthetic		AG	87	1	0	2	GLF	0	15	0	0	3	0	1	0	1		0			Medicare	0	1	25.85	1	0	0	0	0	1	0		Nonoperative		0	1	38	Skilled Nursing Facility	0	0	0	0	0	0	0	0
1254	R femoral neck fx	31B	31B2.1	q		87	0	0	9	GLF	0	15	0	0	3	1	1	0	1		0			Oxford	1	1	23.73	0	0	0	0	0	0	1	0	Total Hip Arthroplasty	3	1	0		Home with Health Services	1	1	0	0	0	0	1	0
1255	R Greater Troch IT fx	31A	31A1.1	n		63	1	1	0	GLF	0	15	0	0	3	2	1	1	1		0			Medicare	0	1	19.77	0	0	0	0	0	0	0		Nonoperative		0	0		Home	0	0	0	0	0	0	0	0
1256	R Fem Neck fx	31B	31B1.1			77	0	0	3	GLF	0	15	0	0	3	0	1	0	1		0			Medicare	1	1	20.37		0	0	0	0		1	1	Closed Reduction Percutaneous Pinning	2	0	0		Skilled Nursing Facility	0	0	0	0	0	0	0	0
1257	R FN fx	31B	31B3			75	0	0	4	GLF	0	15	0	0	3	0	1	0	1		0			Healthfirst MCR HMO	1	3	24.59	0	0	0	0	0	0	1	0.2771	Short Cephalomedullary Nail	2	0	0		Home with Health Services	0	0	0	0	0	0	0	0
1258	R femoral neck fx	31B	31B1.3			69	1	0	4	GLF	0	15	0	0	3	1	1	1	0	4.1	0			medicare part a and b	1	1	25.61	0	0	0	0	0	0	1	0.291667	Hemiarthroplasty	2	0	0		Home with Health Services	1	2	0	0	0	0	1	0
1259	L intertrochanteric hip fx	31A	31A1.2			62	0	0	6	GLF	0	15	0	0	3	0	1	0	0	4.4	0			medicare part a and b, united healthcare ins AARP	0	1	24.1		0	0	0			1	0.583333	Short Cephalomedullary Nail	2	0	0		Home with Health Services	0	0	0	0	0	0	0	0
1260	R IT fx	31A	31A2.3			90	1	0	4	GLF	0	14	1	0	3	0	2	0	1	3.4	0			medicare part a and b, medicaid	1	4	25.7		0	0	0			1	0.6021	Short Cephalomedullary Nail	3	0	0		Skilled Nursing Facility	1	1	0	0	0	0	0	0
1261	R intertrochanter hip fx	31A	31A1.2			89	0	0	4	GLF	0	15	0	0	3	1	2	1	0		0			medicare part a and b, BCBS GHI composite	3	1	24.63	0	0	0	0	0	0	1	1.25	Short Cephalomedullary Nail	3	1	0		Skilled Nursing Facility	1	1	0	0	0	1	0	0
1262	R FN fx	31B	31B1.3			61	0	0	5	GLF	0	15	0	0	3	0	1	0	1		0			BCBS commercial	1	1	28.25		0	0	0	0		1	1.7063	Total Hip Arthroplasty	2	0	0		Home	0	0	0	0	0	0	0	0
1263	L FN fx	31B	31B1.3			92	1	0	6	GLF	0	15	0	0	3	2	2	1	0		0			medicare part a and b, BCBS commercial	2	1	19.65		0	0	0	0		1	0.7354	Hemiarthroplasty	3	0	1	0.9431	Skilled Nursing Facility	0	0	0	0	0	0	0	0
1264	R IT fx	31A	31A2.3			88	1	0	5	GLF	0	15	0	0	3	3	1	1	0		0			medicare part a and b, bcbs senior care supplemental	3	1	20.4	0	0	0	0	0	0	1	0.375	Short Cephalomedullary Nail	3	0	0		Skilled Nursing Facility	1	1	0	0	0	0	0	0
1265	L femoral neck fx	31B	31B1.1			68	1	0	40	GLF	0	15	0	0	3	0	2	1	0	2.1	1	afib	Warfarin	HIP	0	1	18	0	0	0	0	0	0	1	1	Closed Reduction Percutaneous Pinning	3	1	1	288	Skilled Nursing Facility	1	4	0	1	1	0	0	0
1266	L IT fx	31A	31A2.2			92	1	0	7	GLF	0	15	0	0	3	0	1	0	0	4.3	0			medicare part a and b, united healthcare ins AARP	1	1	30.27	0	0	0	0	0	0	1	2.54167	Short Cephalomedullary Nail	2	0	0		Skilled Nursing Facility	1	1	0	0	0	0	0	0
1267	L femoral neck fx	31B	31B1.3			80	0	0	3	GLF	0	15	0	0	3	0	1	0	1	3.4	0			Medicare	1	1	29.5	0	0	0	0	0	0	1	1	Hemiarthroplasty	3	1	0		Skilled Nursing Facility	1	1	0	0	1	0	0	0
1268	R femoral neck fx	31B	31B1.3			72	1	1	4	GLF	0	15	0	0	3	1	1	1	0	3.7	0			medicare part a and b, united healthcare ins AARP	3	1	20.1	0	0	0	0	0	0	1	0.25	Hemiarthroplasty	2	0	0		Skilled Nursing Facility	1	1	0	0	0	0	0	0
1269	R IT fx	31B	31B3			68	1	0	3	GLF	0	15	0	0	3	1	1	0	0		0			medicare part a and b, united healthcare ins AARP	1	1	27.34		0		0	0		1	1	Sliding Hip Screw	1	0	0		Home	1	1	0	0	0	0	0	0
1270	L femoral neck fx	31B	31B1.3			68	0	0	9	GLF	0	15	0	0	3	0	1	0	1	4.1	0			Centerlight healthcare	0	2	21.56		0	0	0	0		1	0.666	Hemiarthroplasty	2	0	0		Home	1	1	0	0	0	0	0	0
1271	R displaced FNF	31B	31B3			87	1	0	5	atraumatic	0	15	0	0	3	1	1	1	1		0			Medicare	3	1	24.5	0	0	0	0	0	0	1	2	Sliding Hip Screw	3	0	0		Skilled Nursing Facility	1	1	0	0	0	0	1	0
1272	L IT fracture	31A	31A1.2			70	0	0	4	GLF	0	15	0	0	3	0	1	0	1	4.4	0			Americhoice MCR HMO	0	2	24.21	0	0	0	0	0	0	1	0.416667	Short Cephalomedullary Nail	3	0	0		Skilled Nursing Facility	0	0	0	0	0	0	0	0
1273	R femoral neck fx	31B	31B1.2			86	1	0	17	GLF	0	15	0	0	3	9	2	1	1		0			medicare part a and b, medicaid	3	1	22.01	1	0	0	0	0	0	1	4	Hemiarthroplasty	4	1	0		Skilled Nursing Facility	1	3	0	0	0	1	0	0
1274	L IT fx	31A	31A2.2			78	1	0	6	GLF	0	14	0	0	3	2	2	1	0	3.7	1	afib, AS	Apixaban	medicare part a and b, medicaid	0	1	22.42	1	0	0	0	0	0	1	1	Short Cephalomedullary Nail	4	0	0		Skilled Nursing Facility	0	0	0	0	0	0	0	0
1275	R IT fx	31A	31A1.2			85	1	0	5	GLF	0	14	0	0	3	2	2	1	0	3.4	0			HFIRST MCD NON-ENROLLEE	0	3	22.11		0	0	0	0		1	0.416667	Short Cephalomedullary Nail	3	0	1	105	Skilled Nursing Facility	1	1	0	0	0	0	0	0
1276	L IT fx	31A	31A2.2			90	0	0	7	GLF	0	15	0	0	3	3	1	1	0		0			medicare part a and b, BCBS GHI composite	0	2	18.9	0	0	0	0	0	0	1	2	Short Cephalomedullary Nail	3	0	0		Skilled Nursing Facility	0	0	0	0	0	0	0	0
1277	R femoral neck fx	31B	31B1.3			77	1	0	12	GLF	0	15	0	0	3	1	1	0	1	4	0			medicaid	0	6	18.29		0	0	0	0		1	0.8785	Closed Reduction Percutaneous Pinning	3	0	0		Home	0	0	0	0	0	0	0	0
1278	R femoral neck fx	31B	31B1.3			70	1	0	5	GLF	0	15	0	0	3	7	1	0	1	4.2	0			BCBS MEDICARE	2	1	29.8	1	0	0	0	0	1	1	0.9049	Closed Reduction Percutaneous Pinning	3	0	0		Skilled Nursing Facility	0	0	0	0	0	0	0	0
1279	L intertrochanteric fx	31A	31A1.3			91	1	0	11	GLF	0	15	0	0	3	1	1	0	1		0			BCBS	3	1	17.2	0	0	0	0	0	0	1	1	Short Cephalomedullary Nail	4	1	0		Skilled Nursing Facility	0	0	0	0	0	0	0	0
1280	L femoral neck fx	31B	31B1.3			90	1	0	4	GLF	0	15	0	0	3	0	1	0	1	4.3	0			Medicare	3	1	22.5	0	0	0	0	0	0	1	1	Hemiarthroplasty	2	0	0		Acute Rehabilitation Facility	1	1	0	0	0	0	0	0
1281	L femoral neck fx	31B	31B2.1	q		75	1	0	6	GLF	0	15	0	0	3	0	1	1	1	3.9	0			United Healthcare	0	1	21.6	0	0	0	0	0	0	1	1	Total Hip Arthroplasty	2	0	0		Skilled Nursing Facility	1	1	0	0	0	0	0	0
1282	L femoral neck fx	31B	31B1.1			83	1	0	6	GLF	0	15	0	0	3	1	1	1	1	3.4	0			Medicare, United Healthcare	1	1	20.7	0	0	0	0	0	0	0	0	Closed Reduction Percutaneous Pinning	3	0	0		Acute Rehabilitation Facility	0	0	0	0	0	0	0	0
1283	L Femoral neck fx	31B	31B1.3			81	1	0	6	GLF	0	15	0	0	3	2	1	0	1	4.1	0			MEDICARE A AND B		3	21.32	1	0	0	0	0	1	1	1.0188	Hemiarthroplasty	3	0	1		Skilled Nursing Facility	1	3	0	0	0	1	1	0
1284	L introchanteric hip fx	31A	31A1.3			95	1	0	6	GLF	0	15	0	0	3	2	2	1	0		1	Hx of CAD, TIA	Clopidogrel	Medicare	0	1	26.7	0	0	0	0	0	0	1	2	Short Cephalomedullary Nail	3	0	0		Skilled Nursing Facility	1	2	0	0	0	0	0	0
1285	L femoral neck fx	31B	31B1.3			60	1	0	6	GLF	0	15	0	0	3	2	1	0	1	4.1	0			Oxford Health Plans - Freedom	3	1	20.8	0	0	0	0	0	0	1	1	Total Hip Arthroplasty	2	0	0		Home with Health Services	1	1	0	0	0	0	0	0
1286	L greater trochanter fx	31A	31A1.1	n		64	0	1	0	GLF	0	15	0	0	3	2	1	0	1	2.9	0			United Healthcare	0	6	16.5	0	0	0	0	0	0	0		Nonoperative	4	0	0		Home	0	0	0	0	0	0	0	0
1287	L intertrochanteric fx	31A	31A1.2			87	1	0	4	GLF	0	15	0	0	3	0	1	0	1	2.5	0			Medicare	1	1	27	0	0	0	0	0	0	1	1	Short Cephalomedullary Nail	2	0	0		Skilled Nursing Facility	0	0	0	0	0	0	0	0
1288	L intertrochanteric fx	31A	31A2.2			78	0	0	2	GLF	0	15	0	0	3	0	1	0	1	3.1	0			Medicare	1	1	18.8	1	1	1	1	1	1	1	0	Long Cephalomedullary Nail	3	1	1	52	Deceased	1	2	0	0	0	0	0	0
1289	L femoral neck fx	31B	31B2.1			64	0	0	3	GLF	0	15	0	0	3	0	1	0	1		0			Oxford Health Plans	0	1		0	0	0	0	0	0	1	1	Total Hip Arthroplasty	2	0	0		Home with Health Services	1	1	0	0	0	0	0	0
1290	L femoral neck fx	31A	31A1.3			86	1	0	6	GLF	0	15	0	0	3	0	2	1	0	3.5	0			United Healthcare	3	1	26.9	0	0	0	0	0	0	1	1	Short Cephalomedullary Nail	3	0	0		Skilled Nursing Facility	0	0	0	0	0	0	0	0
1291	L femoral neck fx	31B	31B2.1			78	0	0	6	GLF	0	15	0	0	3	0	1	1	1	4.4	0			Medicare	2	1	22.3	0	0	0	0	0	0	1	2	Total Hip Arthroplasty	3	0	0		Skilled Nursing Facility	1	1	0	0	0	0	0	0
1292	L valgus impacted FN fx	31B	31B1.1			87	1	0	1	GLF	0	15	0	0	3	1	2	1	0	4.2	0			touchstone health	0	2	25.61		0	0	0	0		1	0.0132	Closed Reduction Percutaneous Pinning	3	0	0		Skilled Nursing Facility	0	0	0	0	0	0	0	0
1293	R intertrochanteric hip fx	31A	31A1.2			90	0	0	3	GLF	0	15	0	0	3	2	1	0	1	2.8	1		Clopidogrel	Medicare/AARP	1	1	22.6	0	0	0	0	0	0	1	1	Short Cephalomedullary Nail	3	1	0		Acute Rehabilitation Facility	0	0	0	0	0	0	0	0
1294	R IT fx	31A	31A2.2			62	0	0	22	GLF	0	15	0	0	3	5	1	1	1	3.1	1	atrial thrombus, afib	Warfarin	EMPIRE BCBS HEALTHPLUS MCD	3	2	23.92	0	0	0	0	0	0	1	2.3917	Long Cephalomedullary Nail	4	0	0		Skilled Nursing Facility	1	2	0	0	0	0	1	0
1295	R IT fx	31A	31A2.2			86	1	0	4	GLF	0	15	0	0	3	0	1	0	1	4.3	0			MEDICAID CSC	2	6	25.61	0	0	0	0	0	0	1	1.5667	Short Cephalomedullary Nail	2	0	1	57	Skilled Nursing Facility	0	0	0	0	0	0	0	0
1296	L IT Fx	31A	31A2.2			87	1	0	7	GLF	0	15	0	0	3	1	2	1	0		0			Medicare	3	2	17.58	0	0	0	0	0	0	1	2	Short Cephalomedullary Nail	3	0	1	6.54861	Home	0	0	0	0	0	0	0	0
1297	L femoral neck fx	31B	31B1.3			83	1	0	6	GLF	0	15	1	0	3	1	1	0	1		1	Hx of CVA, CAD, a fib	Apixaban	Champva, United Healthcare	3	4	21.5	0	0	0	0	0	0	1	3	Hemiarthroplasty	3	0	0		Skilled Nursing Facility	1	1	0	0	0	0	0	0
1298	L femoral neck fx	31B	31B2.1	p		85	1	0	6	GLF	0	15	0	0	3	1	1	1	1	4.3	0			Aetna	1	6	21.7	0	0	0	0	0	0	1	0	Hemiarthroplasty	3	0	0		Acute Rehabilitation Facility	1	1	0	0	0	0	0	0
1299	R femur fx	Periprosthetic	Postop Periprosthetic		B1	88	1	0	10	GLF	0	15	0	1	4	1	1	0	1	3.2	1	Hx of a fib, SSS	Apixaban	UHC Medicare	3	1	29.3	0	0	0	0	0	0	0	4	Periprosthetic Fracture Plating	3	0	0		Skilled Nursing Facility	1	1	0	0	0	0	0	0
1300	periprosthetic fx of femur following THA	Periprosthetic	Postop Periprosthetic		B2	60	1	0	3	GLF	0	15	0	0	3	2	1	1	1	4.1	1	Post op	Apixaban	Oxford Health Plans - Freedom	3	1	20.8	0	0	0	0	0	0	1	1	Revision Total Hip Arthroplasty	2	0	0		Acute Rehabilitation Facility	1	1	0	0	0	0	0	0
1301	IT hip fx	31A	31A1.2			69	1	1	6	GLF	0	15	0	0	3	1	1	1	0	3.8	0			Medicare	1	1	19.23	0	0	0	0	0	0	1	1	Short Cephalomedullary Nail	3	0	0		Home	1	2	0	1	0	0	0	0
1302	IT hip fx	31A	31A1.3			86	1	0	7	GLF	0	15	0	0	3	0	1	0	1	4.1	0			Aetna	2	1	22.3	0	0	0	0	0	0	1	1	Short Cephalomedullary Nail	2	0	0		Skilled Nursing Facility	1	1	0	0	0	0	0	0
1303	It hip fx	31A	31A2.2			88	1	0	4	GLF	0	15	0	0	3	3	2	1	1	3.2	1	TIA?	Rivaroxaban	Globe Life	3	1	21.2	0	0	0	0	0	0	1	0	Long Cephalomedullary Nail	4	0	0		Skilled Nursing Facility	1	2	0	0	0	0	1	0
1304	L hip IT fracture	31A	31A2.3			81	1	0	3	GLF	0	15	0	0	3	1	1	0	1	3.8	1			Medicare	1	1			0	0	0			1	0	Short Cephalomedullary Nail	3	1	0		Home	0	0	0	0	0	0	0	0
1305	periprosthetic hip fx	Periprosthetic	Postop Periprosthetic		AG	71	1	1	1	GLF	0	15	0	0	3	0	1	0	1		1			Medicare	1	1	20.98	0	0	0	0	0	0	0		Nonoperative		0	0		Home	0	0	0	0	0	0	0	0
1306	R IT fx	31A	31A2.2			100	1	0	6	GLF	0	15	0	0	3	2	2	0	0	4.3	0			Wellcare MCR HMO	0	2	25.7	0	0	0	0	0	0	1	0	Short Cephalomedullary Nail	3	0	1	34.0344	Skilled Nursing Facility	1	1	0	0	0	0	0	0
1307	periprosthetic hip fx	Periprosthetic	Postop Periprosthetic		B1	88	1	0	8	GLF	0	15	0	0	3	3	2	1	0		1	had recent TAVR	Warfarin	Blue Cross Blue Shield	2	1	17.19	0	0	0	0	0	0	0		Nonoperative		0	0		Acute Rehabilitation Facility	0	0	0	0	0	0	0	0
1308	IT hip fx	31A	31A2.2			65	1	0	10	GLF	0	15	0	0	3	0	2	0	1	3.2	0			Medicare	1	1	21.63	0	0	0	0	0	0	1	1	Short Cephalomedullary Nail	2	0	0		Skilled Nursing Facility	1	2	0	0	0	0	0	0
1309	R subtrochanteric femur fx	32C	32C3	i		85	0	0	7	GLF	0	15	0	0	3	1	1	0	1	3.2	1	CVA		HIP MCR HMO	1	1	25.79		0	0	0			1	3	Long Cephalomedullary Nail	4	1	1	3.8639	Skilled Nursing Facility	1	1	0	0	0	0	0	0
1310	R FN fx	31B	31B1.3			65	0	0	9	GLF	0	15	0	0	3	3	1	1	1	3.5	1	MI		Medicare	0	2	28.06		0	0	0	0	0	1	1	Hemiarthroplasty	4	1	0		Acute Rehabilitation Facility	1	2	0	0	0	0	1	0
1311	IT hip fx	31A	31A1.3			61	0	0	9	GLF	0	15	0	0	3	0	1	0	1	4.1	0			Hip HMO	0	6	19.77	0	0	0	0	0	0	1	1	Short Cephalomedullary Nail	2	0	0		Skilled Nursing Facility	0	0	0	0	0	0	0	0
1312	fem neck fx	31B	31B1.3			77	0	0	5	GLF	0	15	0	0	3	2	1	0	1		0			Medicare	1	1	29.41	0	0	0	0	0	0	1	1	Hemiarthroplasty	3	0	0		Skilled Nursing Facility	1	2	0	0	0	0	1	0
1313	IT hip fx	31A	31A1.2			71	1	0	5	Fall From Height	1	15	0	0	3	0	1	0	1	3.5	0			Oxford	0	1	25.84	0	0	0	0	0	0	1	1	Short Cephalomedullary Nail	2	0	0		Skilled Nursing Facility	1	1	0	0	0	0	0	0
1314	L IT fx	31A	31A2.2			73	1	0	4	GLF	0	15	0	0	3	2	1	0	1		0			Medicare	0	1	21.95	0	0	0	0	0	0	1	2	Short Cephalomedullary Nail	3	0	1	7.575	Home	0	0	0	0	0	0	0	0
1315	fem neck fx	31B	31B1.3			72	1	0	7	GLF	0	15	0	0	3	1	1	0	1		0			Medicare	1	1	26.31	0	0	0	0	0	0	1	1	Total Hip Arthroplasty	3	0	0		Home	0	0	0	0	0	0	0	0
1316	L periprosthetic femur shaft fx s/p THA	Periprosthetic	Postop Periprosthetic		B2	63	0	0	5	GLF	0	15	0	0	4	1	1	1	1		1			Healthfirst MCR Enrolee	0	1	24.41	1	0	0	0	0	1	1	1	Revision Total Hip Arthroplasty	4	0	0		Skilled Nursing Facility	0	0	0	0	0	0	0	0
1317	L IT fx	31A	31A2.2			83	1	0	4	GLF	0	11	0	0	3	3	3	1	0	4	0			Medicare	1	1	25.39		0	0	0			1	1	Short Cephalomedullary Nail	4	0	0		Skilled Nursing Facility	1	1	0	0	0	0	0	0
1318	greater trochanter fx	31A	31A1.1	n		73	0	1	0	GLF	0	15	0	0	3	1	1	0	1		0			None	1	1	19.58	1	0	0	0	0	1	0		Nonoperative		0	0		Home	0	0	0	0	0	0	0	0
1319	IT hip fx	31A	31A2.2			83	0	0	5	GLF	0	15	0	0	3	0	1	0	1		1			Medicare	0	1	22.08	0	0	0	0	0	0	1	1	Short Cephalomedullary Nail	3	0	0		Skilled Nursing Facility	1	1	0	0	0	0	0	0
1320	L IT fx	31A	31A3.1			70	0	0	10	GLF	0	15	0	0	3	1	1	1	1	4.2	0			HIP MCR HMO	3	2	21.4	0	0	0	0	0	0	1	1	Short Cephalomedullary Nail	3	0	0		Skilled Nursing Facility	1	1	0	0	0	0	0	0
1321	R IT fx	31A	31A3.1			80	1	0	5	GLF	0	15	0	0	3	0	1	0	1		0			Medicare	0	1	28.29	0	0	0	0	0	0	1	3	Short Cephalomedullary Nail	3	0	1	36	Skilled Nursing Facility	0	0	0	0	0	0	0	0
1322	fem neck hip fx	31B	31B1.3			91	0	0	6	GLF	0	15	0	0	3	1	1	1	0	4.5	1	TIA, CAD	Clopidogrel	Medicare	3	1	23.65	0	0	0	0	0	0	1	2	Hemiarthroplasty	3	0	0		Acute Rehabilitation Facility	1	1	0	0	0	0	0	0
1323	L subcapital femoral neck fx	31B	31B1.3			91	1	0	9	GLF	0	15	0	0	3	1	1	0	1		0			EmblemHealth	3	1	21.1	0	0	0	0	0	0	1	2	Hemiarthroplasty	3	0	0		Skilled Nursing Facility	1	1	0	1	0	0	0	0
1324	fem neck hip fx	31B	31B1.3			82	1	0	7	GLF	0	15	0	0	3	0	1	0	1	3.6	1	afib		Medicare	0	1	23.87	0	0	0	0	0	0	1	1	Total Hip Arthroplasty	2	0	0		Skilled Nursing Facility	0	0	0	0	0	0	0	0
1325	L comminuted intertropchanteric hip fx	31A	31A2.3			90	1	0	8	GLF	0	15	0	0	3	0	2	1	0		1	Hx of cardiac stent	Warfarin	United Healthcare/AARP	3	1	25.1	1	0	0	0	0	1	1	3	Long Cephalomedullary Nail	3	0	0		Skilled Nursing Facility	1	2	0	0	0	0	0	0
1326	R hip fx	31A	31A3.2			80	1	0	7	GLF	0	15	0	0	3	7	2	1	0		1	Ca		Medicare	3	4	16.16		0	0	0	0		1	1	Short Cephalomedullary Nail	4	0	1	1.39444	Skilled Nursing Facility	0	0	0	0	0	0	0	0
1327	R hip fx	31B	31B1.3			79	0	0	3	GLF	0	15	0	0	3	2	1	0	1		0			medicare	0	1	25.09	0	0	0	0	0	0	1	0	Sliding Hip Screw	2	0	0		Home	0	0	0	0	0	0	0	0
1328	R femoral neck fx	31B	31B1.3			95	1	0	2	GLF	0	14	0	0	3	0	3	1	0		0			elderPlan	3	1	21.2	0	0	0	0	0	0	0		Nonoperative	2	0	0		Home with Health Services	0	0	0	0	0	0	0	0
1329	L comminuted intertrochanteric fx	31A	31A2.2			91	1	0	4	GLF	0	15	0	0	3	1	2	1	0		1	asa 81, Hx of CAD		Medicare	1	1	24.2	0	0	0	0	0	0	1	1	Short Cephalomedullary Nail	3	0	0		Skilled Nursing Facility	0	0	0	0	0	0	0	0
1330	L hip and L clavicle fx	31A	31A1.2			92	0	0	6	GLF	0	15	0	1	3	0	1	1	1	2.5	0			Medicare, AARP	0	1	19.4	0	0	0	0	0	0	1	1	Short Cephalomedullary Nail	3	0	0		Home	1	1	0	0	0	0	1	0
1331	IT hip fx, distal radius fx	31A	31A1.2			74	1	0	12	GLF	0	15	0	0	3	3	1	1	1	4.4	0			Medicare	0	1	18.43	0	0	0	0	0	0	1	1	Short Cephalomedullary Nail	3	0	0		Skilled Nursing Facility	1	3	0	1	0	0	0	0
1332	R femoral neck fx	31B	31B1.3			76	1	0	10	GLF	0	15	0	0	3	0	1	0	1		0			New York State Benefit	3	1	22.1	0	0	0	0	0	0	1	2	Hemiarthroplasty	2	0	0		Skilled Nursing Facility	1	1	0	0	0	0	0	0
1333	IT hip fx	31B	31B3			78	1	0	4	GLF	0	15	0	0	3	1	1	1	1		1	TIA	Clopidogrel	Medicare	0	1	20.5	0	0	0	0	0	0	1	1	Short Cephalomedullary Nail	2	0	0		Home	0	0	0	0	0	0	0	0
1334	fem neck hip fx	31B	31B1.3			70	0	0	5	GLF	0	15	0	0	3	0	1	0	1	3.1	1	Afib	warfarin	Aetna	1	1	23.01	0	0	0	0	0	0	1	2	Total Hip Arthroplasty	3	1	0		Acute Rehabilitation Facility	1	1	0	0	0	0	0	0
1335	L hip periprosthetic fx	Periprosthetic	Postop Periprosthetic		AG	98	1	0	3	GLF	0	15	0	0	3	1	2	1	0		1		Apixaban	medicare	3	1	24.03	0	0	0	0	0	0	0		Nonoperative		0	0		Skilled Nursing Facility	0	0	0	0	0	0	0	0
1336	L intertrochanteric hip fx	31A	31A1.2			89	1	0	8	Fall From Height	1	15	0	0	3	0	3	1	0	3.5	1	Hx of a fib	Warfarin	BCBS	3	1	27.5	0	0	0	0	0	0	1	1	Short Cephalomedullary Nail	3	0	0		Skilled Nursing Facility	0	0	0	0	0	0	0	0
1337	IT hip fx	31A	31A1.3			82	0	0	15	GLF	0	15	0	0	3	2	2	1	0		0			Blue Cross Blue Shield	1	1	20.01	0	0	0	0	0	0	1	2	Long Cephalomedullary Nail	2	0	1		Skilled Nursing Facility	1	1	0	0	0	0	0	0
1338	R femoral neck fx	31A	31A2.3			87	1	0	4	GLF	0	13	0	0	3	0	3	1	0	3.1	0			Unknown	3	1	21.3	0	0	0	0	0	0	1	2	Short Cephalomedullary Nail	3	0	0		Skilled Nursing Facility	0	0	0	0	0	0	0	0
1339	R valgus impacted FN fx	31B	31B1.1			61	1	0	3	GLF	0	15	0	0	3	0	1	1	1	4.4	0			United Healthcare Commercial	1	1	28.29		0	0	0			1	1	Closed Reduction Percutaneous Pinning	2	0	0		Home	0	0	0	0	0	0	0	0
1340	greater trochanter hip fx	31A	31A1.1	n		81	1	1	4	GLF	0	15	0	0	3	1	1	0	1		0			Medicare	1	1	20.97	0	0	0	0	0	0	0		Nonoperative		0	0		Skilled Nursing Facility	1	1	0	0	0	0	1	0
1341	L IT fx	31A	31A2.2			79	1	0	4	GLF	0	15	0	0	3	3	2	1	0	4.5	1	afib		Americhoice MCR HMO	3	4	28.22	1	0	0	1	1	1	1	1	Short Cephalomedullary Nail	4	0	0		Deceased	1	1	0	0	0	0	0	0
1342	L femoral neck fx	31B	31B1.1			61	0	0	8	GLF	0	15	0	0	3	1	1	1	1	3.3	0			United Healthcare	0	2	32.9	0	0	0	0	0	0	1	3	Total Hip Arthroplasty	4	0	0		Skilled Nursing Facility	1	1	0	0	0	0	1	0
1343	fem neck fx	31B	31B2.1			76	1	0	2	GLF	0	15	0	0	3	0	1	0	1		0			Medicare	1	1	17.13	0	0	0	0	0	0	1	1	Total Hip Arthroplasty	1	0	0		Acute Rehabilitation Facility	0	0	0	0	0	0	0	0
1344	greater trochanter hip fx	31A	31A1.1	n		77	1	1	4	GLF	0	15	0	0	3	1	1	0	1	4	1			Medicare	1	1	19.35	0	0	0	0	0	0	0		Nonoperative		0	0		Skilled Nursing Facility	1	1	0	0	0	0	0	0
1345	fem neck fx	31B	31B1.1			80	1	0	6	GLF	0	15	0	0	3	0	1	0	1		0			Medicare	0	1	22.78	0	0	0	0	0	0	1	2	Total Hip Arthroplasty	2	0	0		Skilled Nursing Facility	0	0	0	0	0	0	0	0
1346	fem neck hip fx	31B	31B1.3			77	1	0	5	GLF	0	15	0	0	3	1	2	1	0	4.2	0			United Healtchare	1	1	25.5	0	0	0	0	0	0	1	1	Hemiarthroplasty	2	0	0		Skilled Nursing Facility	1	1	0	0	0	0	0	0
1347	L intertrochanteric femur fx	31A	31A1.3			98	0	0	3	GLF	0	15	0	0	3	1	2	1	0	3.6	0			Medicare	3	6	24.9	0	0	0	0	0	0	1	1	Short Cephalomedullary Nail	3	0	0		Skilled Nursing Facility	1	1	0	0	0	0	0	0
1348	L intertrochanteric femur fx	31A	31A2.2			72	0	0	3	GLF	0	15	0	0	3	4	2	1	1		0			Medicare	3	3	22.1	0	0	0	0	0	0	1	1	Short Cephalomedullary Nail	3	0	0		Skilled Nursing Facility	0	0	0	0	0	0	0	0
1349	L IT fx	31A	31A2.2			83	1	0	3	GLF	0	15	0	0	3	4	1	0	1	4.3	0			BCBS Commercial	1	6	21.97	0	0	0	0	0	0	1	1	Short Cephalomedullary Nail	3	0	0		Skilled Nursing Facility	0	0	0	0	0	0	0	0
1350	R IT fx	31A	31A1.2			88	0	0	4	GLF	0	14	0	0	3	7	2	1	0		1			Medicare	1	3	25.61	0	0	0	0	0	0	1	1	Sliding Hip Screw	4	0	0		Skilled Nursing Facility	1	3	0	0	0	0	1	0
1351	fem neck hip fx	31B	31B1.3			71	1	0	5	GLF	0	15	0	0	3	0	1	0	1		0			Medicaid	0	6		0	0	0	0	0	0	1	1	Total Hip Arthroplasty	2	0	0		Home	0	0	0	0	0	0	0	0
1352	L hip periprosthetic fx	Periprosthetic	Postop Periprosthetic		B2	80	0	0	4	Fall From Height	1	15	0	0	3	0	1	0	1		1	asa 81		medicare	1	1	15.73	0	0	0	0	0	0	1	2	Revision Total Hip Arthroplasty	3	0	0		Acute Rehabilitation Facility	0	0	0	0	0	0	0	0
1353	R subcapital femur fx	31B	31B1.3			81	1	0	4	GLF	0	11	0	0	3	0	1	0	1		0			Medicare	1	1	18.3	0	0	0	0	0	0	1	1	Hemiarthroplasty	3	0	0		Skilled Nursing Facility	1	1	0	0	0	0	0	0
1354	L femoral neck fracture	31A	31A2.3			97	1	0	6	GLF	0	15	0	0	3	2	2	1	0		0			AETNA	3	1	21.48	1	0	0	0	1	1	1	2	Short Cephalomedullary Nail	3	0	1	7	Skilled Nursing Facility	0	0	0	0	0	0	0	0
1355	L subcapital femur fx	31B	31B1.3			68	1	0	5	GLF	0	15	0	0	3	0	1	0	1	3.2	0			United Healthcare	1	4	18	0	0	0	0	0	0	1	1	Hemiarthroplasty	2	0	0		Skilled Nursing Facility	1	1	0	0	0	0	0	0
1356	R FN fx	31B	31B1.3			94	1	0	5	GLF	0	14	0	0	3	1	1	0	1	4	0			Medicare	3	1	26		0	0	0	0		1	0.791667	Hemiarthroplasty	3	0	0		Skilled Nursing Facility	1	1	0	0	0	0	0	0
1357	L Subtroch femur fx	32A	32A1	a		73	1	0	6	GLF	0	15	0	0	3	2	2	1	1	4.1	1	CAD s/p CABG, CVA	Warfarin	MEDICARE PART A AND B	1	4	51.5	0	0	0	0	0	0	1	2	Long Cephalomedullary Nail	4	0	0		Skilled Nursing Facility	0	0	0	0	0	0	0	0
1358	L greater trochanter fx	31A	31A1.1	n		58	0	0	10	GLF	0	15	0	0	3	2	1	0	1	2.9	0			Fidelis Care	0	1	19.8	0	0	0	0	0	0	0		Nonoperative	3	0	0		Home	0	0	0	0	0	0	0	0
1359	R greater trochanter fx, R olecranon fx	31A	31A2.2			67	0	0	5	GLF	0	15	0	0	3	2	1	0	1	2.7	1	asa 81, Hx of CAD		Medicare	0	1	18.9	0	0	0	0	0	0	1	2	Sliding Hip Screw	3	0	0		Skilled Nursing Facility	1	2	0	0	0	0	1	0
1360	IT hip fx	31A	31A1.2			89	0	0	14	GLF	0	15	0	0	3	1	1	0	1		0			Medicaid	0	1	31.18	0	0	0	0	0	0	1	2	Short Cephalomedullary Nail	2	0	0		Home	0	0	0	0	0	0	0	0
1361	L unstable IT fx and old healed R LC1 pelvis fx	31A	31A3.3			85	1	0	8	GLF	0	15	0	0	3	3	2	1	1	3.4	1			BCBS	1	1	22.1		0	0	0	0		1	1	Short Cephalomedullary Nail	4	0	0		Skilled Nursing Facility	0	0	0	0	0	0	0	0
1362	IT hip fx, sternum fx	31A	31A1.3			97	1	0	7	GLF	0	15	0	2	3	3	2	1	0	2.5	0			Medicare	3	1	22.09	0	0	0	0	0	0	1	1	Short Cephalomedullary Nail	2	0	0		Skilled Nursing Facility	1	2	0	0	0	0	0	0
1363	IT hip fx	31A	31A1.3			81	0	0	5	Fall From Height	1	15	0	0	3	1	1	0	1		1	AICD	Warfarin	Medicare	1	1	27.73	0	0	0	0	0	0	1	1	Short Cephalomedullary Nail	3	0	0		Acute Rehabilitation Facility	1	1	0	0	0	0	0	0
1364	IT hip fx	31A	31A1.3			90	1	0	5	GLF	0	15	0	0	3	2	2	1	0		0			Medicare	0	3	12.89	1	0	0	0	1	1	1	1	Short Cephalomedullary Nail	3	0	0		Skilled Nursing Facility	0	0	0	0	0	0	0	0
1365	fem neck hip fx	31B	31B1.2			79	1	0	5	GLF	0	15	0	0	3	2	2	1	0		1	peripheral stent	Clopidogrel	Medicare	1	1	24.99	0	0	0	0	0	0	1	1	Closed Reduction Percutaneous Pinning	3	0	0		Skilled Nursing Facility	1	1	0	0	0	0	0	0
1366	R intertrochanteric femur fx	31A	31A1.3			88	1	0	8	GLF	0	15	0	0	3	1	3	1	0	3.5	0			Medicare, Sunrise		1	19.5	0	0	0	0	0	0	1	1	Short Cephalomedullary Nail	3	0	0		Skilled Nursing Facility	0	0	0	0	0	0	0	0
1367	fem neck hip fx	31B	31B1.3			68	0	0	5	GLF	0	15	0	0	3	2	2	1	0		0			Aetna	0	1	30.23	0	0	0	0	0	0	1	1	Closed Reduction Percutaneous Pinning	3	0	0		Skilled Nursing Facility	0	0	0	0	0	0	0	0
1368	L femoral neck fx	31B	31B1.3			86	1	0	7	GLF	0	15	0	0	3	0	1	0	1		0			United Healthcare	3	1	21.3	0	0	0	0	0	0	1	2	Hemiarthroplasty	3	0	0		Skilled Nursing Facility	0	0	0	0	0	0	0	0
1369	IT hip fx	31A	31A2.2			92	1	0	10	GLF	0	15	0	0	3	3	3	1	0	2.8	1	Afib		Medicare	3	1	22.62	1	0	0	0	0	1	1	3	Short Cephalomedullary Nail	3	0	0		Home	1	1	0	0	0	0	0	0
1370	fem neck hip fx	31B	31B2.1	q		92	1	0	5	GLF	0	15	0	0	3	0	2	1	0	3.8	0			Medicare	3	5	18.56	0	0	0	0	0	0	1	2	Hemiarthroplasty	2	0	0		Skilled Nursing Facility	0	0	0	0	0	0	0	0
1371	R fem neck fx, R proximal humerus fx, L anterior body C1 fx	31B	31B1.1			91	1	0	4	GLF	0	15	0	0	3	0	1	0	1	4	0			Generic MLTC MDCD HMO	0	1	23.62	0	0	0	0	0	0	1	2	Closed Reduction Percutaneous Pinning	3	0	0		Skilled Nursing Facility	1	1	0	0	0	0	0	0
1372	L IT hip displaced fx	31A	31A2.3			82	1	0	8	GLF	0	15	0	0	3	0	1	1	0		0			Medicare	1	1	28.34	0	0	0	0	0	0	1	1	Short Cephalomedullary Nail	3	1	0		Skilled Nursing Facility	1	1	0	0	0	0	1	0
1373	Closed displaced subtrochanteric fx L femur	31A	31A3.3			95	1	0	16	GLF	0	15	0	0	3	0	1	1	1		0			Medicare	3	1	23.3	0	0	0	0	0	0	1	2	Long Cephalomedullary Nail	3	1	0		Skilled Nursing Facility	1	1	0	0	0	0	0	0
1374	R hip fx	Periprosthetic	Postop Periprosthetic		B1	79	1	0	5	GLF	0	15	0	0	3	0	1	0	1		0			medicare	1	1	31.47	0	0	0	0	0	0	0		Nonoperative		0	0		Home	0	0	0	0	0	0	0	0
1375	R IT fx	31A	31A1.2			85	0	0	6	GLF	0	15	0	0	3	0	1	0	1		0			UHC Oxford	3	1	23.34	0	0	0	0	0	0	1	1	Short Cephalomedullary Nail	3	0	0		Skilled Nursing Facility	0	0	0	0	0	0	0	0
1376	Displaced intertrochanteric fx R hip	31A	31A1.3			87	1	0	5	GLF	0	15	0	0	3	1	1	1	1		1	Plavix	Clopidogrel	Medicare	3	1	32.12	0	0	0	0	0	0	1	1	Short Cephalomedullary Nail	3	1	0		Skilled Nursing Facility	0	0	0	0	0	0	0	0
1377	L hip periprosthetic femur fx	Periprosthetic	Postop Periprosthetic		B2	83	1	0	5	GLF	0	14	0	0	3	2	2	1	0	3.8	0			Medicare	0	2	17.85	0	0	0	0	0	0	1	3	Revision Total Hip Arthroplasty	4	0	0		Skilled Nursing Facility	0	0	0	0	0	0	0	0
1378	IT hip fx	31A	31A1.3			87	1	0	3	GLF	0	15	0	0	3	2	1	0	1	4.1	0			Medicare	3	1	24.69	0	0	0	0	0	0	1	1	Short Cephalomedullary Nail	2	0	0		Acute Rehabilitation Facility	1	1	0	0	0	0	0	0
1379	periprosethtic hip fx	Periprosthetic	Postop Periprosthetic		AG	85	1	1	2	GLF	0	15	0	0	3	0	1	0	1		0			Medicare	2	1	18.66	0	0	0	0	0	0	0		Nonoperative		0	0		Acute Rehabilitation Facility	0	0	0	0	0	0	0	0
1380	IT hip fx	31A	31A1.3			69	1	0	7	GLF	0	15	0	0	3	0	1	0	1		0			Aetna	0	4	18.36	0	0	0	0	0	0	1	1	Short Cephalomedullary Nail	1	0	0		Home	1	1	0	0	0	0	0	0
1381	L fem neck hip fx	31B	31B1.1			58	1	0	2	GLF	0	15	0	0	3	0	1	0	1	3.39	0			Oxford	1	1	25.51	0	0	0	0	0	0	1	0	Closed Reduction Percutaneous Pinning	2	0	0		Home	0	0	0	0	0	0	0	0
1382	Osteoporotic intertrochanteric fx L hip	31A	31A2.2			95	1	0	5	GLF	0	15	0	0	3	0	2	1	0		0			Medicare	3	1		1	0	0	0	0	0	1	1	Short Cephalomedullary Nail	3	1	0		Skilled Nursing Facility	1	1	0	0	0	0	0	0
1383	Closed interotrochanteric fx of R femur displaced	31A	31A1.3			78	1	0	11	GLF	0	15	0	0	3	2	2	1	0	3.3	0			Blue Cross Blue Shield	1	1	48.34	0	0	0	0	0	0	1	1	Short Cephalomedullary Nail	3	1	0		Skilled Nursing Facility	1	1	0	0	0	0	0	0
1384	IT hip fx	31A	31A1.3			80	1	0	7	GLF	0	15	0	0	3	1	1	0	1	4.2	0			Medicare	0	1	22.66	0	0	0	0	0	0	1	1	Short Cephalomedullary Nail	2	0	0		Acute Rehabilitation Facility	1	1	0	0	0	0	0	0
1385	L IT fx	31A	31A2.3			90	1	0	4	GLF	0	15	0	0	3	2	2	1	0	4.3	0			Healthfirst	0	2	15.81		0	0	0	0		1	1	Short Cephalomedullary Nail	3	0	0		Skilled Nursing Facility	0	0	0	0	0	0	0	0
1386	IT hip fx	31A	31A1.2			89	0	0	6	GLF	0	15	0	0	3	7	2	1	0		0			Medicare	3	1	21.79	0	0	0	0	0	0	1	1	Short Cephalomedullary Nail	3	0	0		Skilled Nursing Facility	0	0	0	0	0	0	0	0
1387	L displaced intertrochanteric fx, subtrochanteric extension	31A	31A2.3			83	1	0	4	GLF	0	15	0	0	3	0	1	0	1		0			Aetna	0	1	21.46	0	0	0	0	0	0	1	0	Long Cephalomedullary Nail	3	1	0		Skilled Nursing Facility	0	0	0	0	0	0	0	0
1388	Pathologic fx of left femoral neck	31B	31B2.1	r		69	1	0	4	GLF	0	15	0	0	3	1	2	0	1		1	ASA 81		Medicare	1	1	22.6	0	0	0	0	0	0	1	1	Total Hip Arthroplasty	3	1	0		Home	0	0	0	0	0	0	0	0
1389	R hip IT fx	31A	31A1.2			90	1	0	3	GLF	0	15	0	0	3	0	2	1	0	4	0			United Healthcare	3	4	21.37	0	0	0	0	0	0	1	2	Long Cephalomedullary Nail	2	1	0		Skilled Nursing Facility	0	0	0	0	0	0	0	0
1390	L unstable IT fx	31A	31A2.3			100	1	0	9	GLF	0	15	0	0	3	0	2	0	1	3.7	0			Generic MLTC MDCD HMO	3	2	17.75	0	0	0	0	0	0	1	0	Short Cephalomedullary Nail	3	0	0		Home with Health Services	1	1	0	0	0	0	0	0
1391	fem neck hip fx	31B	31B1.3			76	0	0	13	GLF	0	15	0	0	3	1	1	1	1		1	afib	warfarin	NYS Health Insurance Plan	0	1	19.8	0	0	0	0	0	0	1	2	Hemiarthroplasty	4	1	0		Acute Rehabilitation Facility	1	2	0	0	0	0	0	1
1392	L nondisplaced fem neck fx	31B	31B1.2			95	1	0	9	GLF	0	15	0	0	3	0	2	1	0	3.2	1	ASA 81	Warfarin	Medicare	0	1	24.66	0	0	0	0	0	0	1	5	Closed Reduction Percutaneous Pinning	4	1	1	51	Skilled Nursing Facility	1	1	0	0	0	0	0	0
1393	R unstable IT fx	31A	31A2.3			91	1	0	6	GLF	0	15	0	0	3	1	2	1	0	3.8	0			Generic MLTC MDCD HMO	3	1	29.3	1	0	0	0	1	1	1	0	Short Cephalomedullary Nail	3	0	1	24	Skilled Nursing Facility	1	1	0	0	0	0	1	0
1394	L displaced fem neck fx	31B	31B2.1	r		79	1	0	4	GLF	0	12	1	0	3	1	3	1	0	3	1	Eliquis	Apixaban	Medicare	2	1	22.31	0	0	0	0	0	0	1	1	Hemiarthroplasty	3	1	0		Skilled Nursing Facility	0	0	0	0	0	0	0	0
1395	fem neck hip fx	31B	31B2.1	q		83	0	0	6	GLF	0	15	0	0	3	5	2	0	0		1	afib	Apixaban	Medicare	1	1	28.13	0	0	0	0	0	0	1	3	Hemiarthroplasty	3	1	0		Skilled Nursing Facility	0	0	0	0	0	0	0	0
1396	L hip displaced fem neck fx	31B	31B2.1	q		86	1	0	5	GLF	0	15	0	0	3	0	1	0	1	3.6	0			Medicare	1	1	21.03	0	0	0	0	0	0	1	1	Hemiarthroplasty	2	1	0		Home	0	0	0	0	0	0	0	0
1397	periprosthetic hip fx	Periprosthetic	Postop Periprosthetic		B2	71	0	0	6	GLF	0	15	0	0	3	0	1	0	1	3.8	0			Medicare	2	1	22.6	0	0	0	0	0	0	1	3	Revision Total Hip Arthroplasty	1	0	0		Skilled Nursing Facility	0	0	0	0	0	0	0	0
1398	R IT fx	31A	31A2.3			84	0	0	4	GLF	0	14	0	0	3	2	2	1	0	4	0			BCBS medicare, medicaid	2	1	21.26		0	0	0	0		1	1.8764	Short Cephalomedullary Nail	3	0	0		Home with Health Services	0	0	0	0	0	0	0	0
1399	IT hip fx	31A	31A1.2			78	0	0	6	GLF	0	15	0	0	3	1	1	0	1	3.3	1	Atrial Flutter	Apixaban	Medicare	2	1	22.4	0	0	0	0	0	0	1	1	Short Cephalomedullary Nail	3	1	0		Skilled Nursing Facility	0	0	0	0	0	0	0	0
1400	fem neck hip fx	31B	31B1.3			95	1	0	4	GLF	0	15	0	0	3	0	2	1	0	4.1	0			Medicare	1	4	11.67	0	0	0	0	0	0	1	1	Hemiarthroplasty	3	0	0		Skilled Nursing Facility	1	2	0	0	0	0	0	0
1401	R femoral neck fx	31B	31B1.3			76	1	0	7	GLF	0	14	0	0	3	1	2	1	0	4.7	0			medicare part a and b	0	1	22.31	0	0	0	0	0	0	1	1.516	Hemiarthroplasty	3	0	1	6.7451	Home	0	0	0	0	0	0	0	0
1402	L FN fx	31B	31B1.3			88	0	0	8	GLF	0	15	0	0	3	1	2	1	0	4.6	1	afib	Warfarin	medicare part a and b, medicaid	1	1	19.35	1	0	0	0	0	1	1	1.5819	Hemiarthroplasty	3	0	0		Home	1	1	0	0	0	0	0	0
1403	R hip IT fx	31A	31A1.2			90	0	0	5	GLF	0	10	0	0	3	5	3	1	0	2.1	1	CAD		Medicare	1	1	19.11	1	0	0	1	1	1	0		Nonoperative		1	1	3	Deceased	1	2	0	1	0	0	0	0
1404	IT hip fx, distal humerus fx	31A	31A3.3			91	1	0	9	GLF	0	15	0	0	3	1	2	1	0	3.7	0			Medicare	3	1	28.99	0	0	0	0	0	0	1	1	Short Cephalomedullary Nail	2	0	0		Skilled Nursing Facility	0	0	0	0	0	0	0	0
1405	Closed displaced fx R fem neck	31B	31B1.1			79	0	0	3	GLF	0	15	0	0	3	0	1	0	0		1	Pradaxa	Dabigatran	Medicare	0	1	26.31	0	0	0	0	0	0	1	1	Hemiarthroplasty	4	1	0		Home	0	0	0	0	0	0	0	0
1406	Intertrochanteric L hip fx	31A	31A2.2			90	1	0	5	GLF	0	15	0	0	3	1	2	1	0		1	ASA		Medicare	0	1	25.51	0	0	0	0	0	0	1	0	Short Cephalomedullary Nail	4	1	0		Home	1	1	0	0	0	0	0	0
1407	R displaced FN fx	31B	31B1.2			95	1	0	5	GLF	0	14	0	0	3	1	2	1	0	4.2	0			medicare part a and b, medicaid	2	2	19.77		0	0	0	0		1	0.5424	Hemiarthroplasty	3	0	1	1.741	Skilled Nursing Facility	0	0	0	0	0	0	0	0
1408	fem neck hip fx, proximal humerus fx	31B	31B1.3			72	1	0	7	GLF	0	15	0	0	3	0	1	0	1		0			Medicare	0	1	31.62	0	0	0	0	0	0	1	1	Hemiarthroplasty	3	0	0		Acute Rehabilitation Facility	0	0	0	0	0	0	0	0
1409	L FN fx	31B	31B1.3			93	1	0	6	GLF	0	15	0	0	3	4	1	1	1	4.7	0			medicare part a and b, bcbs commercial	2	3	31.64	0	0	0	0	0	0	1	0.2528	Hemiarthroplasty	3	1	1	1.0611	Skilled Nursing Facility	0	0	0	0	0	0	0	0
1410	fem neck hip fx	31B	31B1.3			83	1	0	4	GLF	0	15	0	0	3	3	2	1	0		1	CVA, afib	Apixaban	Champva	3	4	21.09	0	0	0	0	0	0	1	1	Closed Reduction Percutaneous Pinning	3	0	0		Skilled Nursing Facility	0	0	0	0	0	0	0	0
1411	fem neck hip fx	31B	31B1.3			84	1	0	8	GLF	0	15	0	0	3	0	2	1	0	4.1	0			Medicare	2	1	20.83	0	0	0	0	0	0	1	1	Hemiarthroplasty	2	0	0		Skilled Nursing Facility	0	0	0	0	0	0	0	0
1412	periprosthetic femur fx	Periprosthetic	Postop Periprosthetic		B1	90	0	1	4	twisting injury	0	15	0	0	3	2	2	1	0		0			Medicare	0	1	21.73	1	0	0	0	0	0	0		Nonoperative		0	0		Skilled Nursing Facility	0	0	0	0	0	0	0	0
1413	fem neck hip fx	31B	31B1.1			56	1	0	3	GLF	0	15	0	0	3	0	1	0	1	4.6	0			Aetna	1	4	20.28	0	0	0	0	0	0	1	1	Closed Reduction Percutaneous Pinning	2	0	0		Home	0	0	0	0	0	0	0	0
1414	R hip IT fx	31A	31A2.2			87	1	0	4	GLF	1	15	0	0	3	1	2	1	0		0			Blue Cross Blue Shield	1	6	21.48	0	0	0	0	0	0	1	0	Short Cephalomedullary Nail	3	1	0		Skilled Nursing Facility	0	0	0	0	0	0	0	0
1415	L IT hip fx	31A	31A1.3			87	0	0	7	GLF	0	15	0	0	3	1	2	1	1		1	afib	Rivaroxaban	Medicare	1	1	26.41	1	0	0	0	0	0	1	2	Short Cephalomedullary Nail	3	0	0		Skilled Nursing Facility	0	0	0	0	0	0	0	0
1416	Intertrochanteric hip fx	31A	31A2.3			71	1	0	9	GLF	0	15	1	0	3	2	2	1	1	2.9	1	ASA		Medicare	2	1	28.34	0	0	0	0	0	0	1	4	Long Cephalomedullary Nail	4	1	0		Skilled Nursing Facility	0	0	0	0	0	0	0	0
1417	fem neck hip fx	31B	31B1.3			75	0	0	4	GLF	0	15	0	0	3	0	1	0	1	4	1	afib	Apixaban	United Healthcare	1	1	27.99	0	0	0	0	0	0	1	1	Total Hip Arthroplasty	2	0	0		Home	0	0	0	0	0	0	0	0
1418	L hip IT fx	31A	31A1.2			72	1	0	5	GLF	0	15	0	0	3	1	1	1	1		1		Clopidogrel	United Healthcare	3	1	31.62	0	0	0	0	0	0	1	2	Short Cephalomedullary Nail	3	1	0		Skilled Nursing Facility	0	0	0	0	0	0	0	0
1419	R hip IT fx	31A	31A2.2			88	0	0	8	GLF	0	15	0	0	3	6	1	1	1	2.4	1	CAD, PVD s/p stents	Clopidogrel	Medicare	3	1	27.8	0	0	0	0	0	0	1	2	Short Cephalomedullary Nail	4	1	0		Skilled Nursing Facility	0	0	0	0	0	0	0	0
1420	R hip fx	31B	31B1.3			84	1	0	9	GLF	0	15	0	0	3	1	1	0	0		0			Medicare	0	1	24.21	0	0	0	0	0	0	1	1	Hemiarthroplasty	3	1	0		Skilled Nursing Facility	1	1	0	0	0	0	0	0
1421	R subtrochanteric femur fracture	32A	32A1	a		91	1	0	23	GLF	0	15	0	0	3	1	1	1	1	4	1	afib	Warfarin	elderplan mcr hmo	1	1	22.22	1	0	0	0	1	1	1	0.5931	Long Cephalomedullary Nail	3	1	1	2.0097	Skilled Nursing Facility	1	4	1	0	0	1	1	0
1422	R FN fx	31B	31B1.3			64	0	0	7	GLF	0	14	0	0	3	2	2	1	0	3.6	0			medicaid, generic mltc mdcd hmo	1	2	25.06	0	0	0	0	0	0	1	0.8278	Hemiarthroplasty	3	0	0		Skilled Nursing Facility	0	0	0	0	0	0	0	0
1423	IT hip fx	31A	31A2.2			95	1	0	5	GLF	0	15	0	0	3	2	2	1	0		1	risk factors		Medicaid	3	1	19.71	0	0	0	0	0	0	1	1	Short Cephalomedullary Nail	4	1	0		Skilled Nursing Facility	1	2	0	0	0	0	0	0
1424	Hip fx	31B	31B1.3			69	1	0	5	GLF	0	15	0	0	3	0	1	0	1		0			Medicare	1	1	24.14	0	0	0	0	0	0	1	1	Total Hip Arthroplasty	2	1	0		Home	0	0	0	0	0	0	0	0
1425	fem neck hip fx	31B	31B1.3			92	1	0	7	GLF	0	15	0	0	3	2	2	1	0		1	TAVR		Medicare	3	1	32.12	1	0	0	1	1	1	1	2	Hemiarthroplasty	4	1	1		Deceased	1	1	0	0	0	0	0	0
1426	L Vancouver B2 periprosthetic hip fracture	Periprosthetic	Postop Periprosthetic		B1	68	1	0	9	GLF	0	15	0	0	3	4	2	1	1	3.6	0			medicare part a and b, medicaid	2	1	28.29		0	0	0	0		1	1.2646	Periprosthetic Fracture Plating	3	0	0		Skilled Nursing Facility	1	1	0	0	0	0	0	0
1427	left valgus impacted femoral neck fracture	31B	31B1.1			62	1	0	11	GLF	0	15	0	0	3	0	1	0	1	4.8	0			BCBS commercial	0	1	22.3	0	0	0	0	0	0	1	0.2333	Closed Reduction Percutaneous Pinning	2	0	0		Home	0	0	0	0	0	0	0	0
1428	hip fx	31A	31A1.3			92	1	0	7	GLF	0	15	0	0	3	4	2	1	0	2.4	1	TIA, DVT, PE	Warfarin	Medicare	3	1	23.68	0	0	0	0	0	0	0	2	Short Cephalomedullary Nail	3	1	0		Skilled Nursing Facility	0	0	0	0	0	0	0	0
1429	R subtroch femur fx	31A	31A3.3			81	1	0	17	GLF	0	15	0	0	3	1	2	1	0	4.2	0			HIP MCR HMO	1	1	21.46	1	0	0	0	0	1	1	0.5111	Short Cephalomedullary Nail	3	0	1	154.982	Skilled Nursing Facility	1	1	0	1	0	0	0	0
1430	IT fx R femur	31A	31A1.2			81	0	0	3	GLF	0	15	0	0	3	1	1	1		3.3	1	MI, CAD s/p stents	Clopidogrel	Medicare	1	1	27.47	0	0	0	0	0	0	1	1	Short Cephalomedullary Nail	3	1	0		Skilled Nursing Facility	0	0	0	0	0	0	0	0
1431	Closed displaced intertrochanteric fx L femur	31A	31A1.3			87	1	0	8	GLF	0	14	0	0	3	1	1	1	1	3.4	0			Medicare	0	1	26.57	0	0	0	0	0	0	1	1	Short Cephalomedullary Nail	3	1	0		Skilled Nursing Facility	0	0	0	0	0	0	0	0
1432	L hip IT fx	31A	31A2.2			82	1	0	12	GLF	0	15	0	0	3	0	1	0	1	4	0			medicare part a and b, medicaid	1	1	21.28	0	0	0	0	0	0	1	0.1778	Short Cephalomedullary Nail	3	0	0		Skilled Nursing Facility	0	0	0	0	0	0	0	0
1433	R hip IT fx	31A	31A2.2			88	1	0	5	GLF	0	15	0	0	3	2	2	1	0	3.7	1	CAD, stents	Apixaban	medicare part a and b	0	3	31.32	0	0	0	0	0	0	1	0.5729	Short Cephalomedullary Nail	3	0	0		Skilled Nursing Facility	0	0	0	0	0	0	0	0
1434	L FN fx	31B	31B1.3			82	1	0	5	GLF	0	15	0	0	3	0	2	1	0	4.1	0			UHC oxford mcr network	2	2	25.75		0	0	0	0		1	0.3486	Hemiarthroplasty	3	0	0		Skilled Nursing Facility	0	0	0	0	0	0	0	0
1435	fem neck hip fx	31B	31B2.1	q		59	0	0	4	GLF	0	15	0	0	3	0	1	0	1	4.1	1	afib	Apixaban	Blue Cross Blue Shield	1	1	25.04	0	0	0	0	0	0	1	1	Total Hip Arthroplasty	2	0	0		Home	0	0	0	0	0	0	0	0
1436	IT fx R femur, closed	31B	31B3			82	1	0	6	GLF	0	15	0	0	3	1	1	0	1	2.6	0			Medicare	3	1		0	0	0	0	0	0	1	1	Short Cephalomedullary Nail	3	1	0		Skilled Nursing Facility	1	1	0	0	0	0	0	0
1437	R Fem Neck fx	31B	31B1.1			90	1	0	3	GLF	0	15	0	0	3	3	1	1	1	3.7	1	afib		United Healthcare MCR	3	3	26.26		0	0	0	0	0	1	0.0833333	Closed Reduction Percutaneous Pinning	2	0	0		Home with Health Services	0	0	0	0	0	0	0	0
1438	L IT fx	31A	31A2.2			87	1	0	5	GLF	0	15	0	0	3	0	1	1	0	3.4	0			medicare part a and b	2	1	21.14		0	0	0	0		1	0.4931	Short Cephalomedullary Nail	2	0	0		Skilled Nursing Facility	0	1	0	0	0	0	0	0
1439	R IT fx	31A	31A1.2			72	0	0	4	GLF	0	15	0	0	3	1	1	1	0	3.4	0			medicare part a and b	0	2	25.83	0	0	0	0	0		1	1.6549	Sliding Hip Screw	3	0			Home	0	0	0	0	0	0	0	0
1440	L femoral neck fx	31B	31B1.3			87	1	0	11	Fall From Height	1	15	0	0	3	0	1	0	1	4.4	0			UHC Oxford MCR Network	1	2	19.37	0	0	0	0	0	0	1	0.1285	Hemiarthroplasty	3	0	0		Skilled Nursing Facility	0	0	0	0	0	0	0	0
1441	L fem neck hip fx	31B	31B1.3			74	1	0	42	GLF	0	15	0	0	3	2	2	1	1		0			Aetna	3	1	19.75	0	0	0	0	0	0	1	1	Total Hip Arthroplasty	3	1	0		Skilled Nursing Facility	1	2	0	1	0	0	0	0
1442	L FN fx	31B	31B1.3			75	1	0	4	GLF	0	15	0	0	3	1	2	0	1	2.9	0			Medicare	1	1	23.66		0	0	0	0		1	1.08333	Hemiarthroplasty	2	0	0		Acute Rehabilitation Facility	0	0	0	0	0	0	0	0
1443	L Vancouver B1 Periprosthetic Hip fx	Periprosthetic	Postop Periprosthetic		B1	78	0	0	7		0	15	0	0	3	1	1	0	1		1	H/O DVT/PE		Medicare	1	2	24.39		0	0	0	0	0	1	2.08333	Periprosthetic Fracture Plating	3	0	0		Acute Rehabilitation Facility	1	1	0	0	0	0	0	0
1444	L Vancouver B2 Periprosthetic fx	Periprosthetic	Postop Periprosthetic		B1	91	1	0	6	GLF	0	15	0	0	3	2	2	1	1		1	h/o DVT	Apixaban	Medicare	1	1	26.03		0	0	0	0	0	1	0.125	Periprosthetic Fracture Plating	3	0	0		Skilled Nursing Facility	1	1	0	0	0	0	0	0
1445	R hip intertrochanteric fx	31A	31A2.3			88	1	0	8	GLF	0	15	0	0	3	0	1	0	1	4	0			medicare part a and b, aetna MCR	2	3	17.71	0	0	0	0	0	0	1	0.566	Short Cephalomedullary Nail	3	0	0		Skilled Nursing Facility	0	0	0	0	0	0	0	0
1446	R hip femoral neck fracture	31B	31B1.3			73	1	0	5	GLF	0	15	0	0	3	0	1	0	1		0			United healthcare	0	1	21.16		0	0	0	0		1	0.6493	Total Hip Arthroplasty	3	0	0		Home	0	0	0	0	0	0	0	0
1447	R subtroch femur fx	32C	32C2	i		91	1	0	11	GLF	0	15	0	0	3	1	1	0	1	4.1	0			Oxford health	3	1	20.83		0	0	0			1	1.4569	Long Cephalomedullary Nail	3	0	0		Skilled Nursing Facility	0	0	0	0	0	0	0	0
1448	R FN fx	31B	31B1.1			72	1	0	4	GLF	0	15	0	0	3	3	1	0	1	3.9	1	afib, DVT	Apixaban	Medicare	3	1	19.63		0	0	0	0	0	1	1.20833	Closed Reduction Percutaneous Pinning	3	0	0		Home with Health Services	0	0	0	0	0	0	0	0
1449	L Hip IT fx	31A	31A1.2			71	0	0	8	GLF	0	15	0	0	3	2	1	1	1	4.3	1	Warfarin	Warfarin	None	1	1	23.67	1	0	0	0	0	1	1	1	Short Cephalomedullary Nail	4	1	0		Skilled Nursing Facility	1	1	0	0	0	0	0	0
1450	L Hip IT fx	31A	31A1.2			90	1	0	7	GLF	0	15	0	0	3	1	2	1	0		1	CVA, CAD s/p stent		United Healthcare	3	4	21.48	0	0	0	0	0	0	1	2	Short Cephalomedullary Nail	4	1	0		Skilled Nursing Facility	1	2	0	1	0	0	0	0
1451	L Hip IT fx	31A	31A1.3			88	1	0	7	GLF	0	15	0	0	3	0	2	1	0		0			BCBS	3	1	21.91	0	0	0	0	0	0	1	2	Short Cephalomedullary Nail	3	1	0		Skilled Nursing Facility	0	0	0	0	0	0	0	0
1452	R IT fx	31A	31A2.2			85	1	0	7	GLF	0	14	0	0	3	0	1	0	1	3.3	0			MEDICARE PART A AND B	0	4	20	0	0	0	0	0	0	1	1	Short Cephalomedullary Nail	3	0	1	37	Home	0	1	0	0	0	0	1	0
1453	R IT fx	31A	31A3.1			69	1	0	6	GLF	1	15	0	0	3	0	1	0	1	3.6	0			Local 1199	1	1	29.05		0	0	0	0		1	0.74861	Short Cephalomedullary Nail	2	0	0		Home with Health Services	0	0	0	0	0	0	0	0
1454	L Nondisplaced IT Hip Fx	31A	31A1.2			86	1	0	6	GLF	0	15	0	0	3	0	2	1	0		0			Medicare	3	1	24.44	0	0	0	0	0	0	1	1	Short Cephalomedullary Nail	3	1	0		Skilled Nursing Facility	1	1	0	0	0	0	0	0
1455	L hip IT fx	31A	31A2.2			68	1	0	4	GLF	0	15	0	0	3	2	1	1	1	4.6	0			MEDICARE PART A AND B	3	2	32.9	0	0	0	0	0	0	1	1	Short Cephalomedullary Nail	3	0	0		Skilled Nursing Facility	1	1	0	0	0	0	1	0
1456	periprosthetic hip fx	Periprosthetic	Postop Periprosthetic		B1	64	1	0	7	GLF	0	15	0	0	3	6	1	0	1	3.6	1	metastatic lung ca	Enoxaparin	Healthfirst	0	2	27.59	1	0	0	0	0	1	1	2	Periprosthetic Fracture Plating	3	1	0		Acute Rehabilitation Facility	1	2	0	0	0	0	1	0
1457	fem neck hip fx	31B	31B1.2			79	0	0	2	felt pop in hip carrying wife	0	15	0	0	3	2	1	0	1		1			Medicare	1	1	21.61	0	0	0	0	0	0	0	1	Closed Reduction Percutaneous Pinning	2	0	0		Home	0	0	0	0	0	0	0	0
1458	R hip femoral neck fx	31B	31B1.1			83	0	0	8	GLF	0	15	0	0	3	3	2	1	1	3.5	1	afib		MEDICARE PART A AND B	0	2	27.4	1	0	0	0	0	0	1	2	Closed Reduction Percutaneous Pinning	3	0	0		Skilled Nursing Facility	0	0	0	0	0	0	0	0
1459	Closed displaced IT fx L femur	31A	31A1.2			81	0	0	3	GLF	0	15	0	0	3	1	1	0	1	3.5	1	CAD, MI s/p stent		None	1	1	27.44	1	0	0	0	0	1	1	1	Short Cephalomedullary Nail	3	1	0		Skilled Nursing Facility	0	0	0	0	0	0	0	0
1460	R Hip femoral neck fx	31A	31A2.3			74	1	0	14	GLF	0	12	0	0	3	0	3	1	0	2.9	0			Medicare	0	6	18	0	0	0	0	0	0	1	3	Short Cephalomedullary Nail	3	1	0		Skilled Nursing Facility	1	3	1	0	0	0	1	0
1461	L FN fx	31B	31B1.3			83	0	0	5	GLF	0	15	0	0	3	0	2	1	0		0			Medicare	3	1	21.81		0	0	0	0		1	0.166667	Hemiarthroplasty	3	0	0		Acute Rehabilitation Facility	0	0	0	0	0	0	0	0
1462	L IT fx	31A	31A2.3			74	1	0	6	GLF	0	15	0	0	3	1	1	0	1	3.7	0			Hip Vip MCR	1	3	19.94		0	0	0	0		1	0.645833	Short Cephalomedullary Nail	2	0	0		Skilled Nursing Facility	0	0	0	0	0	0	0	0
1463	L Hip IT fx	31A	31A1.3			77	0	0	12	GLF	0	15	0	0	3	1	2	1	0	3.4	1	afib, AS s/p TAVR AICD/PPM	Warfarin	None	1	1	30.47	1	0	0	0	1	1	1	3	Long Cephalomedullary Nail	4	1	1	261	Hospice	1	3	1	1	0	0	0	0
1464	R femoral neck fx	31B	31B1.3			89	1	0	5	GLF	0	15	0	0	3	1	2	0	0		0			Medicare	2	1	25.69	0	0	0	0	0	0	1	2	Hemiarthroplasty	4	1	0		Skilled Nursing Facility	1	2	0	0	0	0	1	0
1465	L femoral neck hip fx	31B	31B1.3			96	1	0	6	GLF	0	15	0	0	3	4	1	1	1	4	1	afib	Apixaban	United Health/Oxford Health Plans Medicare	3	2	25.1	0	0	0	0	0	0	1	1	Hemiarthroplasty	4	1	0		Skilled Nursing Facility	1	1	0	0	0	0	0	0
1466	R Hip IT Fx	31A	31A1.2			92	1	0	3	GLF	0	14	0	0	3	1	2	1	0		1			Medicare	0	1	19.74	0	0	0	0	0	0	1	0	Long Cephalomedullary Nail	3	1	1	14	Home	1	1	0	0	0	0	0	0
1467	L FN Insufficiency fx	31B	31B1.2			74	1	0	6	Atraumatic	0	15	0	0	3	1	2	0	1	4.1	0			Medicare	1	4	34.49		0	0	0	0	0	1	2.25	Sliding Hip Screw	3	0	0		Acute Rehabilitation Facility	0	0	0	0	0	0	0	0
1468	Right subcapital valgus impacted femoral neck fracture fx	31B	31B1.3			82	1	0	12	GLF	0	13	0	0	3	6	3	1	0		1	ASA		Medicare	1	1	26.26	0	0	0	0	0	0	1	3	Closed Reduction Percutaneous Pinning	4	1	1	4	Home	1	2	0	0	0	0	1	0
1469	R Hip IT fx	31A	31A3.3			80	1	0	8	GLF	0	15	0	0	3	2	2	1	0	3.5	1	afib	Apixaban	Medicare	3	1	33.23	0	0	0	0	0	0	1	2	Long Cephalomedullary Nail	3	1	0		Skilled Nursing Facility	1	1	0	0	0	0	0	0
1470	L femoral neck fx	31B	31B1.3			85	1	0	5	GLF	0	15	0	0	3	0	2	1	0	1.9	0			Medicare	1	1	27.46	0	0	0	0	0	0	1	2	Hemiarthroplasty	3	0	0		Skilled Nursing Facility	1	1	0	0	0	0	0	0
1471	Closed fx of R hip	31A	31A1.2			81	0	0	7	GLF	0	15	0	0	3	1	1	0	1	3.8	1			BCBS Medicare	1	6	26.47		0	0	0	0		1	2	Short Cephalomedullary Nail	3	0	1	0.666	Skilled Nursing Facility	0	0	0	0	0	0	0	0
1472	L IT fx	31A	31A1.3			90	1	0	7	GLF	0	15	0	0	3	3	1	0	1		1	AS, Atherosclerosis		Aetna	3	1	19.74		0	0	0	0	0	1	0.708333	Short Cephalomedullary Nail	4	0	0		Skilled Nursing Facility	1	1	0	0	0	0	0	0
1473	Left hip IT fx	31A	31A2.3			95	0	0	5	GLF	0	14	0	0	3	6	1	1	0	4	1			Medicare PPO aetna	1	2	15.2		0	0	0	0		1	1	Short Cephalomedullary Nail	4	1	0		Skilled Nursing Facility	0	0	0	0	0	0	0	0
1474	R IT fx	31A	31A3.1			75	1	0	5	GLF	0	15	0	0	3	1	2	1	1		0			Medicare	2	2	29.52		0	0	0	0	0	1	0	Short Cephalomedullary Nail	3	0	0		Skilled Nursing Facility	1	1	0	0	0	0	0	0
1475	L femur fx	32A	32A3	a		81	1	0	5	GLF	0	15	0	0	3	0	1	0	1	4.1	0			Healthfirst	3	1	28.34	0	0	0	0	0	0	1	1	Long Cephalomedullary Nail	2	1	0		Skilled Nursing Facility	1	0	0	0	0	0	0	0
1476	R Hip IT Fx	31A	31A1.2			87	0	0	9	GLF	0	15	0	0	3	0	1	1	1	3.3	1	Eliquis	Apixaban	Medicare	3	1	25.75	0	0	0	0	0	0	1	2	Short Cephalomedullary Nail	3	0	1		Skilled Nursing Facility	1	3	0	0	0	0	1	0
1477	R Hip IT Fx	31A	31A1.2			95	1	0	5	GLF	0	15	0	0	3	2	1	1	1	3.6	0			Medicare	3	1	18.89	0	0	0	0	0	0	1	1	Short Cephalomedullary Nail	4	1	0		Skilled Nursing Facility	1	1	0	0	0	0	0	0
1478	L femur fx	31B	31B1.1			83	0	0	2	GLF	0	15	0	0	3	1	1	0	1	3.8	1	ASA		Medicaid	1	4	22.6	0	0	0	0	0	0	1	1	Closed Reduction Percutaneous Pinning	2	0	0		Home	0	0	0	0	0	0	0	0
1479	L subtrochanteric hip fracture	32C	32C2	i		80	1	0	3	GLF	0	15	0	0	3	1	1	1	1	4.2	0			Managed Medicare (HIP)	0	1			0	0	0	0		1	0	Long Cephalomedullary Nail	3	0	1	1.9868	Skilled Nursing Facility	0	0	0	0	0	0	0	0
1480	L FN fx	31B	31B1.3			83	0	0	8	GLF	0	15	0	0	3	1	1	1	1	3.6	0			United Healthcare MCR	1	1	23.01		0	0	0	0		1	0.958333	Hemiarthroplasty	3	0	0		Skilled Nursing Facility	0	0	0	0	0	0	0	0
1481	L Hip IT fx	31A	31A1.2			88	0	0	6	GLF	0	15	0	0	3	3	3	1	0		1	CAD s/p CABG	Apixaban	Medicaid	1	1	27.06	0	0	0	0	0	0	1	2	Short Cephalomedullary Nail	4	1	1	14	Skilled Nursing Facility	0	0	0	0	0	0	0	0
1482	R IT fx	31A	31A2.2			96	0	0	17	GLF	0	15	0	0	3	0	2	1	1	4.1	0			Medicare A and B	1	1	21.63	1	0	0	0	1	1	1	1	Short Cephalomedullary Nail	4	1	1	11.3097	Hospice	1	3	0	1	0	0	0	0
1483	L IT fx	31A	31A1.3			80	0	0	5	GLF	0	15	0	0	3	0	1	0	1		0			United Healthcare MCR	1	1	27.44		0	0	0	0		1	0.583333	Short Cephalomedullary Nail	2	0	0		Skilled Nursing Facility	0	0	0	0	0	0	0	0
1484	Displaced femor neck fx	31B	31B2.1	r		65	0	0	8	GLF	0	15	0	0	3	9	3	1	0	3.9	0			Healthfirst	1	4	20.58	0	0	0	0	0	0	1	3	Hemiarthroplasty	3	1	0		Home	0	0	0	0	0	0	0	0
1485	Left basicervical femoral neck fracture	31A	31A1.3			98	1	0	5	GLF	0	15	0	0	3	1	1	1	1	3.6	1	CAD, MI		MEDICARE PART A AND B	3	1	19.13	0	0	0	0	0	0	1	1.07847	Short Cephalomedullary Nail	3	0	0		Skilled Nursing Facility	1	1	0	0	0	0	0	0
1486	L IT fx	31A	31A3.1			64	1	0	6	GLF	0	15	0	0	3	4	2	1	0	3.6	1	afib, CAD, CVA s/p AICD, MVR	Warfarin	United healthcare choice	1	2	37.59	1	0	0	1	1	1	1	1.41042	Short Cephalomedullary Nail	4	1	0		Deceased	1	3	0	0	1	0	1	0
1487	R IT fx	31A	31A3.1			88	1	0	3	GLF	0	15	0	0	3	0	2	1	0	4.2	0			Medicare	3	1	28.34	0	0	0	0	0	0	1	0.899306	Long Cephalomedullary Nail	2	0	0		Skilled Nursing Facility	0	0	0	0	0	0	0	0
1488	L FNF	31B	31B1.3			82	1	0	4	GLF	0	15	0	0	3	1	2	1	0	4	1	Heart Health		MEDICARE PART A AND B	3	1	19.47	0	0	0	0	0	0	1	1.11528	Hemiarthroplasty	2	0	0		Skilled Nursing Facility	0	0	0	0	0	0	0	0
1489	Displaced unstable left intertrochanteric fracture.	31A	31A1.3			90	1	0	4	GLF	0	15	0	0	3	2	1	1	1	3.8	0			MEDICARE PART A AND B	3	1	25.51		0	0	0	0		1	1	Short Cephalomedullary Nail	3	0	0		Skilled Nursing Facility	0	0	0	0	0	0	0	0
1490	R IT fx	31A	31A2.2			94	1	0	10	Fall From Height	1	15	0	0	3	1	2	0	1	4.1	1	afib	Apixaban	UHC Oford MCR Network	3	4	17.58	1	0	0	0	0	1	1	1.47778	Short Cephalomedullary Nail	4	1	1	3.64444	Skilled Nursing Facility	1	1	0	0	0	0	0	0
1491	R reverse obliquity f	31A	31A3.1			83	1	0	6	GLF	0	15	0	0	3	1	2	1	0	3.9	0			BCBS FEDERAL PROGRAM	0	1	21.76	0	0	0	0	0	0	1	0.544444	Long Cephalomedullary Nail	3	0	0		Skilled Nursing Facility	1	1	0	0	0	0	0	0
1492	Displaced right femoral neck fracture	31B	31B1.3			86	1	0	4	GLF	0	15	0	0	3	2	2	0	1	2.8	1	afib	Warfarin	MEDICARE PART A AND B	1	1	22.81	0	0	0	0	0	0	1	0.860417	Total Hip Arthroplasty	3	0	0		Skilled Nursing Facility	0	0	0	0	0	0	0	0
1493	L FN fx	31B	31B1.3			63	0	0	6	GLF	0	15	0	0	3	4	1	1	1	2.2	0			Medicare	0	4	19.34	0	0	0	0	0	0	1	0.5125	Hemiarthroplasty	4	1	0		Home	0	0	0	0	0	0	0	0
1494	L IT fx	31A	31A1.2			78	1	0	2	GLF	0	15	0	0	3	0	1	0	1	2.2	0			Medicare	3	6	20.78		0	0	0	0		1	0.15625	Long Cephalomedullary Nail	2	0	0		Acute Rehabilitation Facility	0	0	0	0	0	0	0	0
1495	displaced L subcapital FNF	31B	31B1.1			68	1	0	4	Fall From Height	1	15	0	0	3	0	1	0	1	4	0			MEDICARE PART A AND B	1	1	22.71	0	0	0	0	0	0	1	0.695833	Total Hip Arthroplasty	1	0	0		Home with Health Services	0	0	0	0	0	0	0	0
1496	L displaced FN f	31B	31B1.3			64	0	0	5	GLF	0	15	0	0	3	0	1	0	1		0			Medicare	1	1	32.89		0	0	0	0		1	0.788194	Total Hip Arthroplasty	2	0	0		Home	0	0	0	0	0	0	0	0
1497	L periprosthetic GT fx	Periprosthetic	Postop Periprosthetic		AG	90	1	0	4	GLF	0	15	0	0	3	1	2	1	0	2.9	0			UNITED HEALTHCARE AARP MEDICARE COMPLETE MOSAIC	3	4	18.4	0	0	0	0	0	0	1	1	Long Cephalomedullary Nail		0	0		Skilled Nursing Facility	0	0	0	0	0	0	0	0
1498	Displaced unstable right intertrochanteric fracture.	31A	31A1.2			82	0	0	3	GLF	0	15	0	0	3	1	2	1	1	4.4	1	afib	Rivaroxaban	HEALTHFIRST MEDICARE-NYU/LMC RISK	1	1	25.06	0	0	0	0	0	0	1	0.582639	Short Cephalomedullary Nail	3	0	0		Skilled Nursing Facility	1	1	0	0	1	0	0	0
1499	L IT fx	31A	31A2.2			84	1	0	4	GLF	0	15	0	0	3	3	2	1	0		0			Medicare	0	1	17.16		0	0	0	0		1	1.68056	Short Cephalomedullary Nail	4	0	0		Skilled Nursing Facility	1	1	0	0	0	0	0	0
1500	R IT fx	31A	31A1.2			90	1	0	3	GLF	0	15	0	0	3	1	2	1	0	2.2	0			Medicare	0	1	24.5		0	0	0			1	1.13333	Short Cephalomedullary Nail	3	0	0		Skilled Nursing Facility	0	0	0	0	0	0	0	0
1501	L IT fx	31A	31A2.2			92	1	0	7	GLF	0	14	0	0	3	2	3	1	0		1	afib	Apixaban	Medicare	3	1	19.49		0	0	0	0		1	0.172222	Long Cephalomedullary Nail	3	0	0		Skilled Nursing Facility	0	0	0	0	0	0	0	0
1502	L FN fx	31B	31B1.3			90	1	0	3	GLF	0	15	0	0	3	0	1	1	0		0			Medicare	3	1	24.69	0	0	0	0	0	0	1	-0.276389	Hemiarthroplasty	2	0	0		Skilled Nursing Facility	0	0	0	0	0	0	0	0
1503	R IT fx	31A	31A2.2			85	1	0	5	GLF	0	15	0	0	3	1	1	0	1		1	CAD		Medicare	3	1	25.75	0	0	0	0	0	0	1	0.699306	Short Cephalomedullary Nail	2	0	0		Skilled Nursing Facility	1	1	0	0	0	0	0	0
1504	L garden 4 femoral neck fracture	31B	31B1.3			55	1	0	7	Fall From Height	1	15	0	0	3	0	1	0	1	4.7	0			None	3	2	19.37	0	0	0	0	0	0	1	2	Total Hip Arthroplasty	2	0	0		Home	0	0	0	0	0	0	0	0
1505	R IT fx	31A	31A1.3			60	0	0	2	Fall From Height	1	15	0	0	3	0	2	0	1		0			United Healthcare community plan	1	1	29.04	0	0	0	0	0	0	1	0.540278	Short Cephalomedullary Nail	2	0	0		Home	0	0	0	0	0	0	0	0
1506	closed comminuted intertrochanteric fx of L femur	31A	31A2.2			85	1	0	3	GLF	0	15	0	0	3	3	2	1	1	3.7	0			MEDICARE PART A AND B	0	1	22.53		0	0	0			1	0.898611	Short Cephalomedullary Nail	2	0	0		Skilled Nursing Facility	0	0	0	0	0	0	0	0
1507	Displaced unstable right intertrochanteric fracture.	31A	31A1.2			91	1	0	4	GLF	0	15	0	0	3	2	1	1	1	3.9	1	afib	Apixaban	MEDICARE PART A AND B	0	1	23.28	0	0	0	0	0		1	1.67917	Short Cephalomedullary Nail	2	0	0		Acute Rehabilitation Facility	1	2	0	0	0	0	1	0
1508	L subcapital FN f	31B	31B1.3			97	0	0	13	GLF	0	14	0	0	3	0	2	1	0	3.4	0			UHC Oxford MCR Network	3	1	20.6	1	0	0	0	0	1	1	1.42361	Hemiarthroplasty	4	0	1	1.53681	Skilled Nursing Facility	0	0	0	0	0	0	0	0
1509	R IT fx	31A	31A2.2			93	0	0	7	GLF	0	15	0	0	3	3	2	1	1		0			BCBS Medicare	1	6	26		0	0	0			1	1	Short Cephalomedullary Nail	3	0	1	5.98056	Skilled Nursing Facility	0	0	0	0	0	0	0	0
1510	R femoral neck fx, hip dislocation, R proximal humerus fx	31B	31B1.3			67	1	0	53	Ped Struck	1	14	0	2	3	1	1	0	1	1.8	0			Healthfirst MCR HMO	1	6	21.95	0	0	0	0	0	0	0		Nonoperative	4	1	1	0.674306	Skilled Nursing Facility	1	3	0	1	0	0	0	0
1511	Displaced unstable right intertrochanteric fracture.	31A	31A1.2			72	1	0	5	GLF	0	15	0	0	3	1	1	1	1	3	0			BCBS POS	0	1	25.1	0	0	0	0	0	0	1	0.650694	Short Cephalomedullary Nail	3	0	0		Acute Rehabilitation Facility	0	0	0	0	0	0	0	0
1512	Displaced left femoral neck fracture.	31B	31B1.3			59	1	0	9	GLF	0	15	0	0	3	0	3	1	0	4.4	0			OXFORD HEALTH PLANS FREEDOM	1	1	31.71	0	0	0	0	0	0	1	1.72083	Hemiarthroplasty	3	0	0		Acute Rehabilitation Facility	0	0	0	0	0	0	0	0
1513	Displaced left femoral neck fracture	31B	31B1.3			62	1	0	6	GLF	0	15	0	0	3	1	1	0	1	4	0			MEDICARE PART A AND B	0	1	35.51		0	0	0	0		1	0.534028	Total Hip Arthroplasty	2	0	0		Skilled Nursing Facility	0	0	0	0	0	0	0	0
1514	right unstable intertroch f	31A	31A2.2			91	1	0	4	GLF	0	15	0	0	3	3	1	1	1	4	1	CAD		MEDICARE PART A AND B	0	1	24.22	0	0	0	0	0	0	1	1.79097	Short Cephalomedullary Nail	3	0	0		Acute Rehabilitation Facility	1	1	0	0	0	0	0	0
1515	displaced comminuted intertrochanteric fx of Left hip	31A	31A2.3			93	0	0	8	GLF	0	15	0	0	3	0	2	1	1	3.5	1	prophylaxis		AARP MEDICARE COMPLETE	3	6	26.63		0	0	0	0		1	0.123611	Short Cephalomedullary Nail	4	0	0		Skilled Nursing Facility	1	2	0	0	0	0	0	0
1516	L unstable IT w/ subtroch extension	31A	31A3.1			78	1	0	9	GLF	0	15	0	0	3	1	2	1	0	4.2	1			Generic MLTC MDCD HMO	1	3	23.44		0	0	0	0		1	2	Long Cephalomedullary Nail	3	0	0		Skilled Nursing Facility	1	2	0	0	0	0	0	0
1517	Periprosthetic R hip fx	Periprosthetic	Postop Periprosthetic		B2	80	1	1	7	GLF	0	15	0	0	3	2	1	0	1	4.4	1			Medicare	1	1	23.42		0	0	0	0	0	1	2	Revision Total Hip Arthroplasty	3	0	0		Skilled Nursing Facility	1	2	0	0	0	0	0	0
1518	Displaced unstable right intertrochanteric fracture with subtrochanteric etension .	31A	31A1.3			90	1	0	5	GLF	0	15	0	0	3	1	2	0	1	3.9	1	afib	Warfarin	MEDICARE PART A AND B	3	1	26.52		0	0	0	0		1	0.609028	Long Cephalomedullary Nail	4	0	0		Skilled Nursing Facility	1	2	0	0	0	0	1	0
1519	R IT f	31A	31A1.2			75	0	0	13	GLF	0	15	0	0	3	1	1	1	0	3.6	0			Medicare	0	1	36.43	0	0	0	0	0	0	1	1.98333	Short Cephalomedullary Nail	3	1	0		Skilled Nursing Facility	0	0	0	0	0	0	0	0
1520	closed displaced intertrochanteric fx of left femur	31A	31A1.2			82	1	0	26	GLF	0	15	0	0	3	1	1	1	1	3.5	1	DVT prophylaxis		MEDICARE PART A AND B	0	1	22.47	0	0	0	0	0	0	1	0.8375	Short Cephalomedullary Nail	3	0	0		Skilled Nursing Facility	1	2	0	0	1	0	0	0
1521	R basicervical femoral neck fracture	31A	31A2.3			93	1	0	7	GLF	0	15	4	0	3	2	1	0	1	4.3	1	afib	Warfarin	BCBS Medicare	3	1	24.03	1	0	0	0	1	1	1	1	Short Cephalomedullary Nail	3	1	1	0.819444	Skilled Nursing Facility	1	1	0	1	0	0	0	0
1522	R FN f	31B	31B1.1			69	1	0	3	GLF	0	15	0	0	3	1	1	0	1		0			Travelers casualty	1	4	28.57		0	0	0			1	1.04306	Closed Reduction Percutaneous Pinning	2	0	0		Home	0	0	0	0	0	0	0	0
1523	closed displaced intertrochanteric fracture of left femur	31A	31A1.2			69	0	0	5	GLF	0	15	0	0	3	3	1	0	1		0			CIGNA OPEN ACCESS	1	1	23.63	0	0	0	0	0	0	1	1.15972	Short Cephalomedullary Nail	3	0	0		Skilled Nursing Facility	1	2	0	0	0	0	0	0
1524	R FN fx	31B	31B1.3			71	1	0	17	GLF	0	15	0	0	3	7	2	1	0		0			Medicare	3	1	29.48		0	0	0	0	0	1	6	Hemiarthroplasty	3	1	0		Skilled Nursing Facility	1	2	1	0	0	0	0	0
1525	L fem neck fx	31A	31A1.3			92	1	0	7	GLF	0	11	0	0	3	2	2	1	0	3.1	1	CAD, afib	Apixaban	MEDICARE PART A AND B	3	1	29.95		0	0	0	0		1	1.17986	Long Cephalomedullary Nail	4	0	0		Skilled Nursing Facility	1	1	0	0	0	0	0	0
1526	Distal clavicle fx, cerebellar stroke	31B	31B3			93	1	0	5	GLF	0	14	0	0	2	2	2	1	1		0			Medicare	1	1	18.4		0	0	0	0	0	0				0	0		Skilled Nursing Facility	1	1	0	0	0	0	0	0
1527	L IT f	31A	31A2.2			82	1	0	11	GLF	0	14	0	0	3	1	1	0	1	3.8	0			HEALTHFIRST MEDICARE; MEDICAID	2	1	22.86		0	0	0	0		1	1.90694	Short Cephalomedullary Nail	3	0	0		Home with Health Services	0	0	0	0	0	0	0	0
1528	Displaced unstable left intertrochanteric fracture.	31B	31B3			73	0	0	2	GLF	0	15	0	0	3	2	1	0	1	3.9	1		Dabigatran	AETNA MEDICARE MANAGED CARE	0	1	18.94	0	0	0	0	0	0	1	0	Short Cephalomedullary Nail	2	0	0		Home with Health Services	0	0	0	0	0	0	0	0
1529	closed fx of left fem neck	31B	31B3			68	1	0	2	GLF	0	15	0	0	3	0	1	0	1		0			MEDICARE PART A AND B	0	1	26.52	0	0	0	0	0	0	1	0.0409722	Closed Reduction Percutaneous Pinning	3	0	0		Skilled Nursing Facility	0	0	0	0	0	0	0	0
1530	Displaced intertrochanteric fracture of left femur	31A	31A1.2			90	1	0	3	GLF	0	15	0	0	3	0	1	1	1	4	1	afib	Apixaban	MEDICARE PART A AND B	3	1	21.48	0	0	0	0	0	0	1	0.504861	Short Cephalomedullary Nail	2	0	0		Skilled Nursing Facility	1	2	0	0	0	0	0	0
1531	Displaced unstable left intertrochanteric fracture.	31A	31A2.2			76	1	0	4	GLF	0	15	0	0	3	0	3	1	0	4.2	0			MEDICARE PART A AND B	0	1	20.92	0	0	0	0	0	0	1	0.458333	Short Cephalomedullary Nail	3	0	0		Skilled Nursing Facility	1	2	0	0	0	0	0	0
1532	closed displaced IT fx L femur	31A	31A2.2			75	1	0	7	GLF	0	15	0	0	3	1	1	1	1		1	afib	Rivaroxaban	MEDICARE PART A AND B	2	3	24.46	0	0	0	0	0	0	1	0.461806	Short Cephalomedullary Nail	3	0	0		Skilled Nursing Facility	1	5	0	0	0	0	1	0
1533	L FN fx	31B	31B1.3			86	1	0	7	GLF	0	15	0	0	3	0	2	1	0		0			AARP MEDICARE COMPLETE	3	1	31.74		0	0	0	0		1	0.865972	Hemiarthroplasty	2	0	0		Home with Health Services	0	0	0	0	0	0	0	0
1534	displaced IT fx of R hip	31A	31A1.2			74	0	0	3	GLF	0	15	0	0	3	0	2	1	1		0			MEDICARE PART A AND B	1	1	29.21	0	0	0	0	0	0	1	1.00486	Short Cephalomedullary Nail	3	0	0		Skilled Nursing Facility	0	0	0	0	0	0	0	0
1535	comminuted intertroch fx pathologic osteoporotic R hip	31A	31A1.3			84	1	0	6	GLF	0	15	0	0	3	0	2	0	1		0			HIP VIP MEDICARE	3	1	28.28	0	0	0	0	0	0	1	1	Long Cephalomedullary Nail	3	0	0		Skilled Nursing Facility	1	1	0	0	0	0	0	0
1536	LEFT STABLE INTERTROCHANTERIC HIP FRACTURE, LEFT DISTAL RADIUS FRACTURE	31A	31A1.2			78	1	0	3	GLF	0	15	0	0	3	0	1	0	1	4	0			MEDICARE PART A	0	1	16.33		0	0	0	0		1	0.331944	Short Cephalomedullary Nail	2	0	0		Home with Health Services	0	0	0	0	0	0	0	0
1537	closed displaced fracture of right femoral neck	31B	31B1.3			75	1	0	7	GLF	0	15	0	0	3	3	2	0	1	3.7	0			AETNA MEDICARE MANAGED CARE	1	1	22.6		0	0	0	0		1	1.89583	Hemiarthroplasty	3	0	0		Skilled Nursing Facility	1	4	0	0	0	0	1	0
1538	closed displaced IT fx of R femur (basicervical)	31A	31A2.2			94	1	0	3	GLF	0	14	0	0	3	0	1	1	0		1	afib	Rivaroxaban	MEDICARE PART A AND B	3	1	25.69		0	0	0			1	0.740972	Short Cephalomedullary Nail	3	0	0		Skilled Nursing Facility	0	0	0	0	0	0	0	0
1539	closed displace L IT fx	31A	31A2.3			96	0	0	4	GLF	0	14	0	0	3	3	2	1	0	2.4	0			UNITED HEALTHCARE MEDICARE	3	1	21.29		0	0	0			1	0.348611	Short Cephalomedullary Nail	3	0	1	3.92222	Skilled Nursing Facility	1	2	1	0	0	0	0	0
1540	Displaced right femoral neck fracture	31B	31B1.1			92	0	0	4	GLF	0	15	0	0	3	0	1	0	1	3.8	0			MEDICARE PART A AND B	0	1	23.47	0	0	0	0	0	0	1	0.540972	Total Hip Arthroplasty	3	0	0		Acute Rehabilitation Facility	0	0	0	0	0	0	0	0
1541	Closed nondisplaced greater trochanter fracture	31A	31A1.1	n		90	0	1	1	GLF	0	15	0	0	3	2	1	1	1		1	atrial flutter	Rivaroxaban	Humana/ Medicare	3	1	15.34	0	0	0	0	0	0	0		Nonoperative		0	0		Home	0	0	0	0	0	0	0	0
1542	L IT fx	31A	31A1.3			73	0	0	4	GLF	0	15	0	0	3	2	2	1	1	5	1			Medicare	0	2	28.73	0	0	0	0	0		1	2	Short Cephalomedullary Nail	3	0	1	0.163889	Skilled Nursing Facility	0	0	0	0	0	0	0	0
1543	closed IT fx of right hip	31A	31A2.3			76	1	0	4	GLF	0	15	0	0	3	1	1	0	1	3.8	0			MEDICARE PART A AND B	2	4	24.33		0	0	0	0		1	1.86667	Short Cephalomedullary Nail	3	0	0		Skilled Nursing Facility	1	1	0	0	0	0	0	0
1544	L periprosthetic femur fx	Periprosthetic	Postop Periprosthetic		B1	87	0	0	8	Mechanical fall	0	15	0	0	3	1	2	1	0	3.3	0			Medicare	3	1	28.98	0	0	0	0	0		0		Nonoperative		1	0		Skilled Nursing Facility	0	0	0	0	0	0	0	0
1545	pathologic osteoporotic subcap fx L hip	31B	31B2.1			85	1	0	5	GLF	0	15	0	0	3	6	1	1	1	3.8	1	cancer		MEDICARE PART A AND B	3	1	26.75		0	0	0	0		1	0.232639	Hemiarthroplasty	2	0	0		Skilled Nursing Facility	0	0	0	0	0	0	0	0
1546	closed fx of R fem neck	31B	31B1.3			82	0	0	5	GLF	0	15	0	0	3	4	1	1	1		1	arrhythmia		MEDICARE PART A AND B	1	1	18.48	0	0	0	0	0	0	1	1.04097	Hemiarthroplasty	4	0	0		Skilled Nursing Facility	0	0	0	0	0	0	0	0
1547	closed IT fx of left hip	31A	31A1.3			94	0	0	5	GLF	0	15	0	0	3	1	1	0	1	3	1	afib, CAD, s/p AVR	Rivaroxaban	MEDICARE PART A AND B	1	1	23.73		0	0	0	0		1	0.3875	Short Cephalomedullary Nail	4	1	0		Skilled Nursing Facility	1	4	1	0	0	0	1	0
1548	L IT fx	31B	31B3			86	1	0	4	GLF	0	15	0	0	3	1	1	0	1	4.2	0			Medicare	1	1	29.26		0	0	0			1	1	Short Cephalomedullary Nail	2	0	1	3.15972	Skilled Nursing Facility	0	0	0	0	0	0	0	0
1549	L subcapital FN f	31B	31B1.1			73	0	0	10	car backed into left side at low speed	0	15	0	0	3	3	1	1	1	4.2	0			Americhoice MCR HMO	0	3	18.16		0	0	0	0		1	0.569444	Closed Reduction Percutaneous Pinning	3	0	1	2.53681	Acute Rehabilitation Facility	0	0	0	0	0	0	0	0
1550	R subtroch fx	32A	32A1	a		91	1	0	8	GLF	0	15	0	0	3	0	1	1	0	2.3	0			HIP MCR HMO	3	1	21.48		0	0	0			1	2	Long Cephalomedullary Nail	3	0	0		Skilled Nursing Facility	0	0	0	0	0	0	0	0
1551	R hip prosthesis dislocation	No fx	No fx			80	1	1	0	Bending	0	15	0	0	1	1	1	0	1		0			Medicare	2	1	36.13	0	0	0	0	0	0	0		Nonoperative		0	0		Home	0	0	0	0	0	0	0	0
1552	Periprosthetic Hip Fracture	Periprosthetic	Postop Periprosthetic		B2	75	1	0	3	Atraumatic	0	15	0	0	3	0	1	1	1	4	1			Aetna Medicare Managed Care	1	1	32.72		0	0	0	0	0	1	0.916667	Revision Total Hip Arthroplasty	3	0	0		Home	0	0	0	0	0	0	0	0
1553	closed fx of neck of R hip	31B	31B1.1			78	0	0	3	GLF	0	15	0	0	3	0	1	1	1		1	afib, CAD s/p CABG	Warfarin	MEDICARE PART A AND B	1	1	33.15	0	0	0	0	0	0	1	0.524306	Closed Reduction Percutaneous Pinning	4	0	0		Skilled Nursing Facility	1	1	0	0	0	0	1	0
1554	R IT fx	31A	31A1.2			98	1	0	1	GLF	0	15	0	0	3	1	2	0	0		0			Medicare	3	1	26.24	0	0	0	0	0	0			Nonoperative		0	0		Transfer	0	0	0	0	0	0	0	0
1555	L IT fx	31A	31A2.2			89	1	0	7	GLF	0	15	0	0	3	1	1	0	1	3.9	0			United Healthcare Comm Plan MCD HMO	0	3	21.48		0	0	0			1	1	Short Cephalomedullary Nail	4	0	1	0.522222	Skilled Nursing Facility	0	0	0	0	0	0	0	0
1556	valgus-impacted displaced left fem neck, pathological fx of L hip due to age-related osteoporosis	31B	31B1.1			90	1	0	5	GLF	0	15	0	0	3	1	1	0	1		0			MEDICARE PART A AND B	0	1	20.7	0	0	0	0			1	1.89236	Closed Reduction Percutaneous Pinning	4	0	0		Skilled Nursing Facility	0	0	0	0	0	0	0	0
1557	Closed nondisplaced greater trochanter fracture	31B	31B1.2			86	1	0	4	GLF	0	15	0	0	3	0	1	0	1	3.4	0			AETNA	1	3	13.9	0	0	0	0	0	0	0		Nonoperative		0	0		Home with Health Services	0	0	0	0	0	0	0	0
1558	L basicervical f	31B	31B3			61	1	0	9	GLF	0	15	0	0	3	1	2	1	0		0			Aetna Medicare Managed Care	1	1	17.81	0	0	0	0	0	0	1	0.784028	Short Cephalomedullary Nail	2	0	0		Skilled Nursing Facility	0	0	0	0	0	0	0	0
1559	Closed stable interochanteric hip f	31A	31A2.2			76	1	0	4	GLF	0	14	0	0	3	1	2	1	0	3.6	1			Medicare/Medicaid	0	1	24.03		0	0	0			1	0.561806	Short Cephalomedullary Nail	3	0	0		Skilled Nursing Facility	0	0	0	0	0	0	0	0
1560	R valgus impacted femoral neck fx	31B	31B1.1			77	0	0	5	GLF	0	15	0	0	3	3	1	1	1	4.5	0			Generic MLTC MDCD HMO	0	2	19.37	0	0	0	0	0	0	1	1	Closed Reduction Percutaneous Pinning	3	0	0		Home	1	1	0	0	0	0	1	0
1561	Closed nondisplaced greater trochanter fracture s/p THA	Periprosthetic	Postop Periprosthetic		AG	95	0	1	0	GLF	0	15	0	0	3	2	2	1	1	3.5	1	afib	Apixaban	BCBS/Medicare	3	1	23.91	1	0	0	0	0	0	0		Nonoperative		0	0		Home with Health Services	0	0	0	0	0	0	0	0
1562	closed comminuted IT fx of L femur	31A	31A2.3			73	1	0	5	GLF	0	15	0	0	3	1	1	0	1		0			MEDICARE PART A AND B	1	2	27.34	0	0	0	0	0	0	1	1.77014	Long Cephalomedullary Nail	3	0	0		Acute Rehabilitation Facility	1	1	0	0	0	0	0	0
1563	closed displaced comminuted IT fx of R hip	31A	31A2.2			93	1	0	4	GLF	0	15	0	0	3	0	1	1	1	2.6	1	prophylaxis		MEDICAID	3	1	32.22		0	0	0			1	1	Short Cephalomedullary Nail	3	0	0		Skilled Nursing Facility	0	0	0	0	0	0	0	0
1564	displaced fx of R fem neck	31B	31B2.2			62	1	0	4	GLF	0	15	0	0	3	1	1	0	1		0			MEDICARE PART A AND B	1	1	29.95	0	0	0	0	0	0	1	2	Hemiarthroplasty	3	0	0		Home with Health Services	0	0	0	0	0	0	0	0
1565	closed nondisplaced IT fx of right hip	31A	31A1.3			60	0	0	8	GLF	0	15	0	0	3	0	1	1	1	3.5	0			HEALTHFIRST MEDICAID	0	1	19.79		0	0	0	0		1	3.42153	Short Cephalomedullary Nail	2	0	0		Skilled Nursing Facility	0	0	0	0	0	0	0	0
1566	Subcapital femoral neck fracture	31B	31B1.3			86	1	0	4	GLF	0	15	0	0	3	0	1	0	1		1			United/Medicare	3	1	21.63	0	0	0	0	0	0	1	0.588889	Hemiarthroplasty	2	0	0		Home with Health Services	0	0	0	0	0	0	0	0
1567	Closed displaced fracture of the femoral neck	31B	31B2.2			65	0	0	13	GLF	0	15	0	0	3	12	1	0	1	2.4	1	afib	Dabigatran	Medicaid	0	3	15.78	0	0	0	0	0	0	1	0.952778	Hemiarthroplasty	4	1	0		Skilled Nursing Facility	1	2	0	1	0	0	0	0
1568	L periprosthetic fx	Periprosthetic	Postop Periprosthetic		B1	86	1	0	6	GLF	0	15	0	0	3	1	1	1	1		1		Apixaban	Medicare	3	1	24.63	0	0	0	0	0		1	1	Periprosthetic Fracture Plating	3	0	0		Acute Rehabilitation Facility	1	1	0	0	0	0	0	0
1569	R hip fx	31A	31A1.3			76	1	1	0	GLF	0	15	0	0	3	0	1	0	1		0			GHI	3	1	20.1	0	0	0	0	0	0	0		Nonoperative		0	0		Home	0	0	0	0	0	0	0	0
1570	R hip fracture	31B	31B1.2			91	1	0	4	GLF	0	15	0	0	3	1	1	0	1	3.7	0			Medicare	3	1	23.34	0	0	0	0	0	0	1	1	Hemiarthroplasty	3	0	0		Skilled Nursing Facility	0	0	0	0	0	0	0	0
1571	closed displaced fx of left fem neck	31B	31B2.1			69	0	0	5	GLF	0	14	0	0	3	1	2	1	0		1	prophylaxis		HEALTHFIRST MEDICARE-NYU/LMC	2	2	21.02	0	0	0	0	0	0	1	0	Hemiarthroplasty	3	0	0		Skilled Nursing Facility	0	0	0	0	0	0	0	0
1572	Closed nondisplaced greater trochanter fracture	31A	31A1.2			64	1	0	11	GLF	0	15	0	0	3	7	1	1	1	3.6	0			Medicare	0	1	19.33		0	0	0	0	0	0		Nonoperative		0	1	2	Skilled Nursing Facility	0	0	0	0	0	0	0	0
1573	Nondisplaced femoral neck fracture	31B	31B1.1			78	1	0	3	GLF	0	15	0	0	3	0	1	0	1		0			AETNA/ Medicare	0	1	21.95	0	0	0	0	0	0	1	1.57778	Closed Reduction Percutaneous Pinning	1	0	0		Home with Health Services	1	1	0	0	0	0	0	0
1574	Closed femoral neck fracture	31B	31B2.2			84	1	0	6	GLF	0	15	0	0	3	0	1	0	1		1			United medicare	3	1	27.67		0	0	0	0		1	0.499306	Hemiarthroplasty	2	0	0		Home with Health Services	0	0	0	0	0	0	0	0
1575	Closed intertrochanteric hip fracture	31B	31B2.3			81	1	0	8	GLF	0	15	0	0	3	1	1	0	0		1			GHI Medicare	1	1	25.06		0	0	0	0		1	1.20833	Hemiarthroplasty	3	0	0		Skilled Nursing Facility	1	1	0	0	0	0	0	0
1576	R IT f	31A	31A1.2			91	0	0	4	GLF	0	15	0	0	3	1	2	1	0	3.7	1	Heart Health		healthfirst mcd enrollee	1	4	20.67		0	0	0	0		1	1	Short Cephalomedullary Nail	3	0	1	2.89444	Skilled Nursing Facility	0	0	0	0	0	0	0	0
1577	iT Hip Fx	31A	31A1.3			86	0	0	4	GLF	0	15	0	0	3	1	1	0	0	4.1	0			BCBS MEDIBLUE MEDICARE HMO [1*	1	1	25.39		0	0	0	0		1	0.501389	Sliding Hip Screw	3	0	0		Skilled Nursing Facility	0	0	0	0	0	0	0	0
1578	R IT fx	31A	31A1.3			86	1	0	8	GLF	0	15	0	0	3	1	1	1	0		0			Medicare	3	1	21.68	0	0	0	0	0	0	1	1	Short Cephalomedullary Nail	3	1	0		Skilled Nursing Facility	0	0	0	0	0	0	0	0
1579	IT Hip Fx	31A	31A2.2			83	1	0	2	GLF	0	15	0	0	3	1	3	0	1	4	0			medicaid, MEDICARE PART A AND B [1112]	3	1	28.34		0	0	0	0	0	1	0.530556	Sliding Hip Screw	3	0	0		Home with Health Services	0	0	0	0	0	0	0	0
1580	IT Hip Fx	31A	31A2.2			84	1	0	3	GLF	0	15	0	0	3	1	1	1	0	3.7	1	carotid stenosis	Clopidogrel	MEDICARE PART A AND B [1112], CIGNA INDEMNITY [1045]	1	1	27.44	0	0	0	0	0	0	1	0.76875	Short Cephalomedullary Nail	3	0	0		Skilled Nursing Facility	0	0	0	0	0	0	0	0
1581	L IT fx	31A	31A1.1	n		75	1	0	0	GLF	0	15	0	0	3	5	1	0	1		0			Elderplan	3	1	26.3	0	0	0	0	0	0	0		Nonoperative		0	0		Home	0	0	0	0	0	0	0	0
1582	IT Hip Fx	31A	31A1.3			89	1	0	3	GLF	0	15	0	0	3	0	1	1	1	3.4	0			MEDICARE PART A AND B [1112], BCBS GHI COMPOSITE [1439]	1	1	25.11		0	0	0	0		1	1.03403	Sliding Hip Screw	3	0	0		Skilled Nursing Facility	0	0	0	0	0	0	0	0
1583	closed displaced f of r fem neck (basicervical)	31B	31B1.3			91	1	0	18	GLF	0	15	0	0	3	5	2	1	0	4	0			HIP MCR HMO	2	2	28.8	1	0	0	0	1	1	1	0.664583	Hemiarthroplasty	3	1	1	1.64028	Hospice	1	2	1	0	0	0	1	0
1584	right IT hip f	31A	31A1.3			82	0	0	8	GLF	0	15	0	0	3	0	1	0	0	3.3	0			HIP VIP	1	2	23.76	0	0	0	0	0	0	1	0.627778	Short Cephalomedullary Nail	3	0	0		Skilled Nursing Facility	1	3	0	0	0	0	1	0
1585	IT Hip Fx	31A	31A3.3			83	1	0	2	GLF	0	15	0	3	3	0	1	1	0	4	0			MEDICARE PART A AND B [1112], UNITED HEALTHCARE INS AARP [1*	2	1	29.29	0	0	0	0	0	0	1	0.381944	Long Cephalomedullary Nail	2	0	0		Acute Rehabilitation Facility	0	0	0	0	0	0	0	0
1586	L subtroch femur fracture	32C	32C2	i		70	0	0	9	GLF	0	15	0	0	3	5	2	1	1	3.7	1	afib, CAD s/p CABG	Apixaban	HEALTHFIRST MCR HMO	1	4	24.52	1	0	0	0	0	1	1	1.8125	Long Cephalomedullary Nail	4	0	0		Skilled Nursing Facility	1	1	0	0	0	0	0	0
1587	Closed Displaced, unstable, left intertrochanteric fracture	31A	31A1.3			97	1	0	10	GLF	0	15	0	0	3	1	2	1	1	3.7	0			Medicare/Medicaid	1	1	20.92	1	0	0	0	0	1	1	0.888889	Short Cephalomedullary Nail	2	0	0		Home with Health Services	1	2	0	0	0	0	0	0
1588	Closed valgus impacted femoral neck fracture	31B	31B1.1			76	1	0	2	GLF	0	15	0	0	3	0	1	0	1		0			bcbs/ Medicare	1	4	26.34		0	0	0	0		1	0.563889	Total Hip Arthroplasty	2	0	0		Skilled Nursing Facility	0	0	0	0	0	0	0	0
1589	R subtroch femur fracture	32C	32C2	i		76	1	0	5	GLF	0	15	0	0	3	2	1	1	1	3.6	0			MEDICARE PART A AND B	3	4	26.34	0	0	0	0	0	0	1	0.739583	Long Cephalomedullary Nail	3	0	0		Skilled Nursing Facility	1	1	0	0	0	0	0	0
1590	R hip prosthesis dislocation	No fx	No fx			82	1	0	4	GLF	0	15	0	0	3	3	1	0	1		0			MEdicare	0	1	28.38	0	0	0	0	0	0	1	3	Closed Dislocation Reduction	3	0	0		Skilled Nursing Facility	1	1	0	0	0	0	0	0
1591	FN Hip Fx	31B	31B1.3			62	1	0	6	GLF	0	15	0	0	3	1	1	0	0	4	0			BCBS HEALTHPLUS ESSENTIAL PLA*	3	1	23.48	0	0	0	0	0	0	1	1.76875	Total Hip Arthroplasty	2	0	0		Acute Rehabilitation Facility	0	0	0	0	0	0	0	0
1592	FN Hip Fx	31B	31B1.3			74	1	0	5	GLF	0	15	4	0	3	4	1	0	0	2.7	1	prior DVT		MEDICARE PART A AND B [1112], CIGNA INDEMNITY [1045]	3	1	23.83	0	0	0	0	0	0	1	2.04236	Hemiarthroplasty	4	0	0		Skilled Nursing Facility	1	1	0	0	0	0	0	0
1593	FN Hip Fx	31B	31B3			80	1	0	7	GLF	0	15	0	0	3	1	1	1	0	3.5	1	CAD		MEDICARE PART A AND B [1112], BCBS GHI COMPOSITE [1439]	1	1	31.89		0	0	0	0		1	3.06736	Total Hip Arthroplasty	3	0	0		Skilled Nursing Facility	1	1	0	0	0	0	0	0
1594	R IT and GT f	31A	31A1.2			77	0	0	5	Fall From Height	1	15	0	0	3	1	1	0	1	3.4	0			Medicare	3	1	24.38	0	0	0	0	0	0	1	1.51458	Sliding Hip Screw	2	1	0		Home with Health Services	1	1	0	0	0	0	0	0
1595	FN Hip Fx	31B	31B1.3			89	1	0	7	GLF	0	15	0	0	3	0	2	0	1	4	1	CAD		HIP VIP MEDICARE [1099],MEDICARE PART A AND B [1112]	3	1	27.4		0	0	0			1	3.16389	Hemiarthroplasty	4	0	0		Skilled Nursing Facility	1	1	0	0	0	0	0	0
1596	Closed Displaced unstable left intertrochanteric fracture.	31A	31A2.2			88	1	0	16	GLF	0	15	0	0	3	3	1	0	0		0			Medicare	1	1	18.3	0	0	0	0	0	0	1	0.843056	Short Cephalomedullary Nail	3	1	0		Skilled Nursing Facility	1	3	0	0	0	0	0	0
1597	Closed Displaced unstable right intertrochanteric fracture.	31A	31A2.2			80	0	0	6	GLF	0	15	0	0	3	1	1	1	1	3.1	1			AETNA/ Medicare	3	1	29.84		0	0	0	0		1	0.596528	Long Cephalomedullary Nail	2	0	0		Acute Rehabilitation Facility	1	1	0	0	0	0	0	0
1598	L IT hip fx	31A	31A2.2			63	0	0	7	GLF	0	15	0	0	3	1	1	0	1	4.1	0			local 1199	1	1	33.8	0	0	0	0	0	0	1	0.572917	Long Cephalomedullary Nail	3	0	0		Acute Rehabilitation Facility	0	0	0	0	0	0	0	0
1599	Closed Displaced unstable left intertrochanteric hip fracture.	31A	31A3.3			89	1	0	16	GLF	0	15	0	0	3	0	2	1	0	3	1	CAD, afib	Apixaban	BCBS/Medicare	3	1	24.97	1	0	0	0	0	1	1	0.715278	Short Cephalomedullary Nail	4	1	0		Skilled Nursing Facility	1	3	0	1	0	0	1	0
1600	Closed Valgus-impacted left femoral neck fracture	31B	31B1.1			89	0	0	4	GLF	0	15	0	0	3	1	1	1	1	2.8	1	afib	Warfarin	United/Medicare	2	1	27.41	0	0	0	0	0	0	1	0.916667	Closed Reduction Percutaneous Pinning	3	0	0		Acute Rehabilitation Facility	0	0	0	0	0	0	0	0
1601	Closed Displaced right femoral neck fracture.	31B	31B1.3			80	1	0	6	GLF	0	15	0	0	3	1	1	0	1	3.6	0			Medicare/Medicaid	0	1	23.16	0	0	0	0	0	0	1	0.788194	Hemiarthroplasty	3	0	0		Skilled Nursing Facility	0	0	0	0	0	0	0	0
1602	R hip prosthesis dislocation	No fx	No fx			74	1	0	8	GLF	0	15	0	0	3	0	1	0	1		0			Aetna	1	1	23.64	0	0	0	0	0	0	1	5	Total Hip Arthroplasty	2	0	0		Skilled Nursing Facility	0	0	0	0	0	0	0	0
1603	IT Hip Fx	31A	31A2.2			73	1	0	6	GLF	0	15	0	0	3	0	2	1	1	4	0			BROADSPIRE [1703], HIP HMO [1097], MEDICARE PART A [1111]	3	1	19.75	0	0	0	0	0	0	1	1.76736	Sliding Hip Screw	2	0	0		Skilled Nursing Facility	1	2	0	0	0	0	0	0
1604	IT Hip Fx	31A	31A3.1			85	1	0	4	GLF	0	15	0	0	3	0	1	1	0	3.5	0			MEDICAID, MEDICARE PART A AND B [1112]	3	4	20.2	0	0	0	0	0	0	1	2.10417	Long Cephalomedullary Nail	4	0	0		Skilled Nursing Facility	1	1	0	0	0	0	0	0
1605	L unstable IT fx	31A	31A1.3			81	1	0	6	GLF	0	15	0	0	3	1	2	1	0		1	afib	Warfarin	hip mcr hmo	0	1	43.1		0	0	0	0		1	2.87361	Short Cephalomedullary Nail	4	1	0		Skilled Nursing Facility	0	0	0	0	0	0	0	0
1606	L subcapital FN fx	31B	31B1.3			55	0	0	4	Fall From Height	1	15	0	0	3	0	1	0	1	4.1	0			healthfirst mcd enrollee	1	2	21.83		0	0	0	0		1	2.06736	Total Hip Arthroplasty	2	0	0		Home	0	0	0	0	0	0	0	0
1607	Periprosthetic Hip Fracture	Periprosthetic	Postop Periprosthetic		B2	59	1	0	5	Atraumatic	0	15	0	0	3	0	1	0	1	4.6	1			BCBS	2	1	18.64		0	0	0	0	0	1	1.95833	Revision Total Hip Arthroplasty	2	0	0		Home with Health Services	0	0	0	0	0	0	0	0
1608	IT Hip Fx	31A	31A1.3			99	1	0	10	GLF	0	15	0	0	3	2	2	0	0	4	0			medicaid, MEDICARE PART A AND B [1112]	0	1	25.36	1	0	0	0	0	1	1	1.06736	Short Cephalomedullary Nail	4	0	0		Skilled Nursing Facility	1	3	0	0	0	0	0	0
1609	subcapital Fx	31B	31B1.3			84	0	0	11	GLF	0	15	0	0	3	2	3	0	1	4	1	CAD		AETNA MEDICARE MANAGED CARE [*	0	1	20.96		0	0	0	0		1	5.51597	Hemiarthroplasty	4	1	0		Skilled Nursing Facility	1	5	1	1	0	0	0	0
1610	Closed minimally displaced intertrochanteric fracture	31A	31A1.2			75	1	0	8	GLF	0	15	0	0	3	3	1	1	1	3.6	1	CABG	Clopidogrel	AETNA/Medicare	3	1	39.26	0	0	0	0	0	0	1	0	Short Cephalomedullary Nail	3	0	0		Skilled Nursing Facility	0	0	0	0	0	0	0	0
1611	IT Hip Fx	31A	31A1.3			83	1	0	7	GLF	0	15	0	0	3	1	1	0	0	4	1	CAD		medicaid, MEDICARE PART A AND B [1112]	0	1	32.28		0	0	0			1	2	Sliding Hip Screw	3	0	0		Skilled Nursing Facility	0	0	0	0	0	0	0	0
1612	L IT Fx	31A	31A1.3			91	1	0	5	GLF	0	15	0	0	3	0	1	0	1	3.7	0			medicare	3	3	17.38		0	0	0	0		1	2	Short Cephalomedullary Nail	4	0	0		Skilled Nursing Facility	0	0	0	0	0	0	0	0
1613	Closed Displaced unstable left intertrochanteric fracture.	31A	31A1.3			71	1	0	3	GLF	0	15	0	0	3	1	1	0	1		0			United/Medicare	1	1	31.47		0	0	0	0		1	0.7625	Short Cephalomedullary Nail	2	0	0		Skilled Nursing Facility	0	0	0	0	0	0	0	0
1614	Closed femoral neck fracture	31B	31B1.3			93	1	0	4	GLF	0	15	0	0	3	1	1	0	1		1	CVA		United/Medicare	3	1	22.85	0	0	0	0	0	0	1	0.722917	Hemiarthroplasty	3	0	0		Acute Rehabilitation Facility	0	0	0	0	0	0	0	0
1615	L intertrochanteric femur fx	32A	32A3	a		73	1	0	6	GLF	0	15	0	0	3	0	1	0	1	0	0			Medicare	1	1	35	0	0	0	0	0	0	1	1	Long Cephalomedullary Nail	3	0	0		Skilled Nursing Facility	1	1	0	0	0	0	0	0
1616	R THA periprosthetic fx + R distal clavicle fx	Periprosthetic	Postop Periprosthetic		B1	71	1	0	6	GLF	0	15	0	2	3	1	1	0	1		0			Medicare	0	1	19.53	0	0	0	0	0		1	3	Periprosthetic Fracture Plating	2	0	0		Skilled Nursing Facility	0	0	0	0	0	0	0	0
1617	L hip fx	31A	31A2.2			71	1	0	8	GLF	0	15	0	0	3	4	2	1	0		1	asa 81		BCBS	0	1	26.36	0	0	0	0	0	0	1	2	Long Cephalomedullary Nail	3	0	0		Skilled Nursing Facility	1	1	0	0	0	0	0	0
1618	R fem neck fx	31B	31B1.2			56	1	0	1	GLF	0	15	0	0	3	1	1	0	1	4.6	0			None	2	2	14.12		0	0	0	0		1	0.316667	Closed Reduction Percutaneous Pinning	3	0	0		Home	0	0	0	0	0	0	0	0
1619	L IT fx	31A	31A1.2			86	1	0	4	GLF	0	15	0	0	3	0	1	0	1	4.2	0			medicare	3	1	29.23	0	0	0	0	0	0	1	1.28	Short Cephalomedullary Nail	3	0	0		Skilled Nursing Facility	0	0	0	0	0	0	0	0
1620	R hip fx	31B	31B1.1			86	1	0	2	GLF	0	15	0	0	3	0	1	0	1		0			Medicare	3	1	25.01	0	0	0	0	0	0	1	1	Closed Reduction Percutaneous Pinning	2	0	0		Home	0	0	0	0	0	0	0	0
1621	L hip fx	31A	31A1.2			69	0	0	4	GLF	0	15	0	0	3	0	1	0	1		0			empire	1	1	25.22	0	0	0	0	0	0	1	1	Short Cephalomedullary Nail	1	0	0		Home with Health Services	0	0	0	0	0	0	0	0
1622	L FN fx	31B	31B1.2			62	0	0	5	GLF	0	15	0	0	3	3	1	0	1	3.3	0			united healthcare comm plan mcd hmo	0	6	20.53		0	0	0			1	1.596	Long Cephalomedullary Nail	3	0	1	3.72	Skilled Nursing Facility	1	1	0	0	0	0	0	0
1623	l femoral neck fx	31B	31B2.1	q		73	0	0	5	GLF	0	15	0	0	3	1	1	0	1		1	asa 81		Medicare	1	1	23.76	0	0	0	0	0	0	1	1	Hemiarthroplasty	3	0	0		Skilled Nursing Facility	0	0	0	0	0	0	0	0
1624	Displaced periprprosthetic femur fx	Periprosthetic	Postop Periprosthetic		B2	64	1	0	4	GLF	0	15	0	0	3	0	1	1	1	2	1		Enoxaparin	Cigna	1	1	34.28	0	0	0	0	0	0	1	1	Revision Total Hip Arthroplasty	2	0	0		Home	0	0	0	0	0	0	0	0
1625	R intertrochanteric hip fx	31A	31A1.2			84	1	0	7	GLF	0	15	0	0	3	0	1	0	1	3.7	1		Clopidogrel	United Healthcare	3	1	19.9	1	0	0	0	0	1	1	2	Short Cephalomedullary Nail	3	0	0		Skilled Nursing Facility	0	0	0	0	0	0	0	0
1626	R intertrochanteric hip fx	31A	31A1.3			84	0	0	10	GLF	0	14	0	0	3	1	2	1	0	2.4	1	asa81		Medicare	1	1	27.4	0	0	0	0	0	0	1	1	Short Cephalomedullary Nail	4	0	0		Skilled Nursing Facility	1	2	0	0	0	0	1	0
1627	L intertrochanteric hip fx	31A	31A1.3			93	1	0	13	GLF	0	15	0	0	3	0	1	1	1	2.3	0			United Healthcare	0	6	11.7	0	0	0	0	0	0	0	1	Short Cephalomedullary Nail	3	1	1	2	Skilled Nursing Facility	0	0	0	0	0	0	0	0
1628	R intertrochanteric hip fx	31A	31A2.3			66	1	0	5	GLF	0	15	0	0	3	2	1	0	1		0			Medicare, Medicaid	1	1	23.2	0	0	0	0	0	0	1	1	Short Cephalomedullary Nail	3	0	0		Skilled Nursing Facility	0	0	0	0	0	0	0	0
1629	L femoral neck fx	31B	31B1.1			71	1	0	3	GLF	0	15	0	0	3	1	1	0	1		0			medicare	1	1	18.7	0	0	0	0	0	0	1	1	Closed Reduction Percutaneous Pinning	2	0	0		Home with Health Services	0	0	0	0	0	0	0	0
1630	L intertrochanteric hip fx	31A	31A1.3			63	1	0	3	GLF	0	15	0	0	3	2	1	1	1		1	CVA		Medicare	3	1	30	0	0	0	0	0	0	0	1	Long Cephalomedullary Nail	3	0	0		Acute Rehabilitation Facility	1	1	0	0	0	0	0	0
1631	L intertrochanteric hip fx	31A	31A1.3			88	1	0	6	GLF	0	15	0	0	3	0	1	1	1		0			Medicare, Medicaid	1	1	34.2	0	0	0	0	0	0	1	1	Long Cephalomedullary Nail	3	0	0		Skilled Nursing Facility	1	1	0	0	0	0	0	0
1632	L greater trochanter fx	31A	31A1.1	n		73	1	1	0	GLF	0	15	0	0	3	0	1	1	1		1	asa81		Medicare	1	6	29.6	0	0	0	0	0	0	0		Nonoperative	3	0	0		Home	0	0	0	0	0	0	0	0
1633	L femur fx	31B	31B1.3			71	1	0	4	GLF	0	15	0	0	4	0	1	0	1	3.8	0			Medicare, United Healthcare	1	1	25	0	0	0	0	0	0	1	1	Total Hip Arthroplasty	3	0	0		Skilled Nursing Facility	0	0	0	0	0	0	0	0
1634	R atypical subtroch fx	32A	32A2	b		64	1	0	8	GLF	0	15	0	0	3	0	1	0	1	5	0			Medicaid	3	4	22.5	0	0	0	0	0	0	1	2	Long Cephalomedullary Nail	3	0	0		Skilled Nursing Facility	1	2	0	0	0	0	0	0
1635	R hip fx	31B	31B1.3			87	1	0	3	GLF	0	15	0	0	3	0	1	1	1		0			Medicare	3	1	22.52	0	0	0	0	0	0	1	0.625	Hemiarthroplasty	2	0	0		Acute Rehabilitation Facility	0	0	0	0	0	0	0	0
1636	L IT hip fx	31B	31B3			80	1	0	4	GLF	0	15	0	0	3	1	1	0	1		1			UHC	2	1	22.7	0	0	0	0	0	0	1	1	Short Cephalomedullary Nail	3	0	0		Skilled Nursing Facility	0	0	0	0	0	0	0	0
1637	R hip fx	31A	31A1.3			71	1	0	4	GLF	0	15	0	0	3	1	1	0	1		0			Medicare	2	1	21.33	0	0	0	0	0	0	1	1	Long Cephalomedullary Nail	2	0	0		Home	1	1	0	0	0	0	0	0
1638	R femoral neck fx	31B	31B1.3			71	1	0	3	GLF	0	15	0	0	3	0	1	0	1		0			Medicare	1	1	24.69	0	0	0	0	0	0	1	1	Total Hip Arthroplasty	2	0	0		Home	0	0	0	0	0	0	0	0
1639	R femur fx	31A	31A2.3			95	1	0	4	GLF	0	15	0	0	3	0	2	1	0	2.4	0			Medicare, Medicaid	3	4	19.5	1	0	0	0	0	1	0	2	Short Cephalomedullary Nail	3	0	0		Skilled Nursing Facility	1	1	0	0	0	0	1	0
1640	L hip fx	31B	31B1.3			67	1	0	7	GLF	0	15	0	0	3	0	1	1	1		0			Medicaid	1	1	36.42	0	0	0	0	0	0	1	1	Hemiarthroplasty	2	0	0		Skilled Nursing Facility	0	0	0	0	0	0	0	0
1641	L femur fx	32A	32A3	a		83	0	0	27	GLF	0	14	0	1	3	0	1	0	1	2	0			Medicaid	1	4	16.5	1	0	0	0	1	1	1	2	Long Cephalomedullary Nail	2	1	1	1	Skilled Nursing Facility	1	3	1	0	0	0	0	0
1642	L intertrochanteric hip fx	31A	31A2.2			73	0	0	3	GLF	0	15	0	0	3	0	1	1	1	3	1	PE	Apixaban	Medicare	1	1	26.6	0	0	0	0	0	0	0	1	Short Cephalomedullary Nail	3	0	0		Acute Rehabilitation Facility	1	1	0	0	0	0	1	0
1643	R femoral neck fx	31B	31B1.3			88	1	0	4	GLF	0	15	0	0	3	0	1	1	1		1	afib	Apixaban	Medicare	3	1	24.3	0	0	0	0	0	0	1	2	Hemiarthroplasty	3	0	0		Skilled Nursing Facility	0	0	0	0	0	0	0	0
1644	R femoral neck fx	32A	32A1	a		61	1	0	5	GLF	0	15	0	0	3	0	1	0	1		1	asa81		Fidelis Care	1	4	24.6	0	0	0	0	0	0	1	1	Long Cephalomedullary Nail	2	0	0		Skilled Nursing Facility	0	0	0	0	0	0	0	0
1645	R femoral neck fx	31B	31B1.3			88	1	0	9	GLF	0	15	0	0	3	0	1	0	1	3.6	0			BCBS	3	1	30.9	0	0	0	0	0	0	1	0	Hemiarthroplasty	3	0	1	1	Skilled Nursing Facility	0	0	0	0	0	0	0	0
1646	L intertrochanteric hip fx	31A	31A1.2			89	1	0	8	GLF	0	15	0	0	3	2	2	1	0		0			Medicare	3	1	18	0	0	0	0	0	0	1	1	Long Cephalomedullary Nail	3	0	0		Skilled Nursing Facility	0	0	0	0	0	0	0	0
1647	R intertrochanteric hip fx	31A	31A3.3			95	0	0	11	GLF	0	15	0	0	3	2	2	1	0	1.9	1	CVA	Clopidogrel	Medicare	3	4	22.6	1	0	0	0	0	1	1	2	Long Cephalomedullary Nail	4	0	1	1	Home with Health Services	0	0	0	0	0	0	0	0
1648	R femoral neck fx	31B	31B1.3			85	1	0	7	GLF	0	13	0	0	3	1	2	1	0	4	0			HIP VIP Medicare	3	2	22.3	0	0	0	0	0	0	1	0	Hemiarthroplasty	3	0	1	2	Skilled Nursing Facility	0	0	0	0	0	0	0	0
1649	l femoral neck fx	31B	31B1.3			81	0	0	4	GLF	0	15	0	0	3	0	1	1	1		0			Medicare	1	1	23.72	0	0	0	0	0	0	1	1	Hemiarthroplasty	2	0	0		Home	0	0	0	0	0	0	0	0
1650	L IT fx	31A	31A2.3			82	1	0	5	GLF	0	15	0	0	3	2	2	0	0		0			Medicare	1	1	35.15	0	0	0	0	0	0	1	1	Short Cephalomedullary Nail	3	0	0		Skilled Nursing Facility	0	0	0	0	0	0	0	0
1651	L femoral neck fx, L distal radius fx, L clavical fx, L inferior pubic rami fx	31B	31B2.1	q		84	1	0	5	GLF	0	15	0	2	3	2	2	1	0		0			Medicare	3	5	20.12	0	0	0	0	0	0	1	1	Hemiarthroplasty	3	0	0		Skilled Nursing Facility	0	0	0	0	0	0	0	0
1652	L hip fx	31A	31A3.2			75	1	1	1	GLF	0	15	0	0	3	7	2	1	0	2.1	1			Medicare	3	1	29.4	1	0	0	0	1	1	0		Nonoperative	4	0	0		Hospice	0	0	0	0	0	0	0	0
1653	R femoral neck fx	31B	31B1.3			65	1	0	4	GLF	0	15	0	0	3	0	1	0	1	3.4	0			Medicare, United Healthcare	1	6	21.3	0	0	0	0	0	0	1	2	Closed Reduction Percutaneous Pinning	2	0	0		Home with Health Services	0	0	0	0	0	0	0	0
1654	R femoral neck fx	31B	31B1.3			77	0	0	11	GLF	0	15	0	0	3	2	2	1	0	3	0			Medicare	0	1	18.17	0	0	0	0	0	0	1	4	Hemiarthroplasty	4	0	0		Skilled Nursing Facility	1	1	0	0	0	0	1	0
1655	L hip fx	31B	31B1.3			87	1	1	4	GLF	0	15	0	0	3	3	1	0	1		1			Medicare	3	1	18.7	0	0	0	0	0	0	1	1	Hemiarthroplasty	2	0	0		Acute Rehabilitation Facility	0	0	0	0	0	0	0	0
1656	R vancouver B2 periprosthetic fx rTHA	Periprosthetic	Postop Periprosthetic		B2	79	1	0	6	GLF	0	15	0	0	3	1	2	1	0		1			Medicare	1	1	29.3	0	0	0	0	0	0	1	3	Revision Total Hip Arthroplasty	3	1	0		Skilled Nursing Facility	0	0	0	0	0	0	0	0
1657	R femoral neck fx	31B	31B1.3			77	1	0	3	GLF	0	15	0	0	3	1	2	0	0		0			Medicaid	1	1	26.5	0	0	0	0	0	0	1	1	Hemiarthroplasty	3	0	0		Skilled Nursing Facility	0	0	0	0	0	0	0	0
1658	L periprosthetic fx	Periprosthetic	Postop Periprosthetic		B2	59	1	0	16	GLF	0	15	0	0	3	0	1	0	1	3.4	0			Generic Commercial	0	1	35.2		0	0	0	0		1	2	Revision Total Hip Arthroplasty	3	0	0		Home	1	1	0	0	0	0	0	0
1659	Closed displaced IT femur fx	31A	31A1.3			93	1	0	4	GLF	0	15	0	0	3	0	2	1	0		1			Medicare	1	1	21.09	0	0	0	0	0	0	1	1	Long Cephalomedullary Nail	3	1	0		Skilled Nursing Facility	0	0	0	0	0	0	0	0
1660	R hip fx	31A	31A1.3			94	1	0	6	GLF	0	15	0	0	3	1	1	0	1		0			Medicare	0	1	19.9	0	0	0	0	0	0	1	0	Short Cephalomedullary Nail	2	0	0		Skilled Nursing Facility	1	1	0	0	0	0	0	0
1661	R HIP FX	31B	31B1.3			59	1	0	3	GLF	0	15	0	0	3	0	1	0	1		0			MEDICARE	0	1	24.33	0	0	0	0	0	0	1	1	Sliding Hip Screw	2	0	0		Home	0	0	0	0	0	0	0	0
1662	R HIP FX	31B	31B1.3			70	1	0	6	GLF	0	15	0	0	3	2	2	1	0		0			MEDICARE	0	1	19.3	0	0	0	0	0	0	1	2	Hemiarthroplasty	3	0	0		Skilled Nursing Facility	0	0	0	0	0	0	0	0
1663	R hip fx	31B	31B1.3			86	1	0	7	GLF	0	14	0	0	3	1	1	0	1	2.6	0			Medicare, United Healthcare	3	1	27.5	0	0	0	0	0	0	1	1	Hemiarthroplasty	3	0	0		Skilled Nursing Facility	0	0	0	0	0	0	0	0
1664	R Hip IT fx	31A	31A1.3			88	1	0	6	GLF	0	15	0	0	3	0	2	0	1	4	0			Medicare	1	1	27.64	0	0	0	0	0	0	1	1	Short Cephalomedullary Nail	3	1	0		Skilled Nursing Facility	0	0	0	0	0	0	0	0
1665	R hip fx	31A	31A2.2			59	0	0	4	GLF	0	15	0	0	3	0	1	0	1		0			BCBS	0	1	20.4	0	0	0	0	0	0	1	1	Sliding Hip Screw	2	0	0		Home	0	0	0	0	0	0	0	0
1666	R subtrochanteric hip fx	31A	31A3.3			71	0	0	13	GLF	0	15	0	0	3	0	1	1	1	3.6	1	afib, CAD s/p CABG	Clopidogrel	Healthfirst	1	2	25.5	1	0	0	0	0	0	1	5	Long Cephalomedullary Nail	4	1	0		Skilled Nursing Facility	1	1	0	0	0	0	0	0
1667	R hip IT fracture, R humeral neck fx w/ GT extension	31A	31A1.3			79	0	0	6	GLF	0	15	0	0	3	1	1	1	1		1	CVA, CAD, TIA s/p stent, CABG	Clopidogrel	Aetna	0	1	20.85	0	0	0	0	0	0	1	1	Short Cephalomedullary Nail	4	1	0		Skilled Nursing Facility	1	1	0	0	0	0	0	0
1668	L IT fx	31A	31A2.2			88	1	0	5	GLF	0	15	0	0	3	0	2	0	1	3.4	0			Medicare	1	1	25.61	0	0	0	0	0	0	1	0	Short Cephalomedullary Nail	3	1	0		Skilled Nursing Facility	1	1	0	0	0	0	1	0
1669	Displaced comminuted R IT fx	31A	31A1.3			93	1	0	5	GLF	0	15	0	0	3	0	3	1	0	3.4	0			Medicare	3	1	26.9	0	0	0	0	0	0	1	1	Short Cephalomedullary Nail	3	1	0		Skilled Nursing Facility	1	1	0	0	0	0	0	0
1670	L Hip IT fx	31A	31A1.3			86	1	0	4	GLF	0	15	0	0	3	0	2	0	0		0			Medicare	0	1	17.17	0	0	0	0	0	0	1	1	Short Cephalomedullary Nail	3	1	0		Skilled Nursing Facility	0	0	0	0	0	0	0	0
1671	L hip non-displaced IT fx	31B	31B3			67	1	0	4	GLF	0	15	0	0	3	2	1	0	1		0			Medicare	3	1	24.03	0	0	0	0	0	0	1	2	Sliding Hip Screw	2	1	0		Home	0	0	0	0	0	0	0	0
1672	Fx of left femoral stem implant	Periprosthetic	Postop Periprosthetic		B2	61	1	0	6	GLF	0	15	0	0	3	0	1	1	1	2.5	0			Hip Medicaid	1	4	32.01	0	0	0	0	0	0	1	2	Revision Total Hip Arthroplasty	2	0	0		Home	1	1	0	0	0	0	0	0
1673	L femoral neck fx	31B	31B1.3			70	0	0	15	Fall down 2+ stairs	1	15	0	0	3	0	3	1	0	3.6	0			Medicare	1	4	23.78	0	0	0	0	0	0	1	1	Hemiarthroplasty	3	1	0		Skilled Nursing Facility	0	0	0	0	0	0	0	0
1674	L hip femoral neck fx	31B	31B1.3			88	1	0	8	Slip and fall	0	15	0	0	3	3	2	1	0	4.2	1			Medicare	1	1	20.6	0	0	0	0	0	0	1	2	Hemiarthroplasty	3	1	0		Skilled Nursing Facility	0	0	0	0	0	0	0	0
1675	R hip IT fx	31A	31A1.3			72	0	0	7	Syncopal fall	0	15	0	0	3	1	1	0	1	3.5	1		Rivaroxaban	None	1	1	19.39	0	0	0	0	0	0	1	1	Short Cephalomedullary Nail	3	1	0		Skilled Nursing Facility	0	0	0	0	0	0	0	0
1676	R hip IT fx	31A	31A1.3			93	0	0	6	Mechanical fall	0	10	0	0	3	1	2	1	0		1		Clopidogrel	Medicare	1	1	23.3	1	0	0	0	1	1	1	2	Short Cephalomedullary Nail	3	1	0		Skilled Nursing Facility	1	1	0	0	0	0	0	0
1677	L hip IT fx	31B	31B3			85	1	0	6	Mechanical fall	0	15	1	0	3	1	2	1	1	3.6	1		Apixaban	Medicare	3	1	21.95	0	0	0	0	0	0	1	1	Hemiarthroplasty	3	1	0		Skilled Nursing Facility	0	0	0	0	0	0	0	0
1678	L hip fx	31B	31B1.3			82	1	0	6	Elderplan	0	15	0	0	3	2	2	1	0		0			Elderplan	1	1	27.44	1	0	0	0	0	1	1	1	Short Cephalomedullary Nail	3	1	0		Home	0	0	0	0	0	0	0	0
1679	R hip fx	31B	31B1.3			85	1	0	5	Mechanical fall	0	15	0	0	3	0	1	0	1	3.4	0			Aetna	1	1	20.78	0	0	0	0	0	0	1	1	Hemiarthroplasty	3	1	0		Skilled Nursing Facility	0	0	0	0	0	0	0	0
1680	L subtroch femur fx	32C	32C2	i		74	1	0	18	GLF	0	15	0	0	3	0	1	0	1	4.4	1	afib		Generic MCR HMO	1	4	25		0	0	0	0		1	1	Long Cephalomedullary Nail	3	0	0		Home	0	0	0	0	0	0	0	0
1681	Displaced L femoral neck fx	31B	31B1.3			81	1	0	16	Mechanical fall	0	14	0	0	3	0	2	0	0		1			Medicare	0	1	17.94	1	0	0	0	0	1	1	3	Hemiarthroplasty	3	1	0		Skilled Nursing Facility	1	1	0	0	0	0	0	0
1682	L hip IT fx	31A	31A1.3			94	0	0	7	Fall from bed	0	15	0	0	3	2	2	1	0	2.8	0			Empire BCBS	1	3	25.68	1	0	0	0	1	1	1	1	Short Cephalomedullary Nail	3	1	0		Skilled Nursing Facility	1	2	0	0	0	0	1	0
1683	L hip IT fx	31A	31A3.1			85	1	0	13	Mechanical fall	0	15	0	0	3	1	1	1	1	2.4	1			None	3	1	25.25	1	0	0	0	0	1	1	1	Long Cephalomedullary Nail	3	1	0		Skilled Nursing Facility	1	2	0	0	0	0	0	0
1684	Nondisplaced R femoral neck hip fx	31B	31B1.3			61	1	0	6	GLF	0	15	0	0	3	9	1	1	1	3.9	1	ASA 81		Medicare	2	1	24.33	0	0	0	0	0	0	1	2	Closed Reduction Percutaneous Pinning	3	1	0		Home	0	0	0	0	0	0	0	0
1685	L hip femoral neck fx	31B	31B1.1			59	1	0	4	Mechanical fall	0	15	0	0	3	0	1	0	1		0			Healthfirst	1	1	17.03	0	0	0	0	0	0	1	2	Closed Reduction Percutaneous Pinning	2	1	0		Home	0	0	0	0	0	0	0	0
1686	R hip IT fx	31A	31A3.3			84	1	0	11	MEchanical fall	0	15	0	0	3	0	1	0	1		1			Medicare	3	1	37.48	0	0	0	0	0	0	1	1	Long Cephalomedullary Nail	3	1	0		Skilled Nursing Facility	0	0	0	0	0	0	0	0
1687	R proximal femur fx	31A	31A2.3			96	1	0	12	Mechanical fall	0	15	0	0	3	0	1	1	1	3	1		Clopidogrel	Medicare	3	1	20.12	0	0	0	0	0	0	1	1	Long Cephalomedullary Nail	3	1	0		Home	0	0	0	0	0	0	0	0
1688	R unstable IT fx	31A	31A1.2			58	0	0	5	Fall while biking	1	15	0	0	3	1	1	0	1	4.1	0			Cigna	1	1	18.91	0	0	0	0	0	0	1	1	Short Cephalomedullary Nail	3	1	0		Home	1	1	0	0	0	0	0	0
1689	L subcapital femoral neck fx	31B	31B1.3			74	1	0	4	Mechanical Fall	0	15	0	0	3	0	1	0	1		0			Generic Commercial	0	1	24.22	0	0	0	0	0	0	1	1	Total Hip Arthroplasty	2	1	0		Home	0	0	0	0	0	0	0	0
1690	L hip IT fx	31A	31A1.3			79	0	0	12	Mechanical fall	0	15	0	0	3	5	1	1	1	2.2	1		Clopidogrel	Medicare	1	1	27.37	0	0	0	0	0	0	1	3	Short Cephalomedullary Nail	4	1	0		Skilled Nursing Facility	1	2	0	0	0	0	1	0
1691	R unstable IT fx	31A	31A2.2			76	0	0	6	Trip and fall	0	15	0	0	3	8	1	0	1	3.1	0			Medicare	1	4	25.38	1	0	0	0	0	1	1	2	Short Cephalomedullary Nail	3	1	0		Skilled Nursing Facility	0	0	0	0	0	0	0	0
1692	R hip fx	31A	31A1.2			84	0	0	12	Mechanical fall	0	15	0	0	3	4	2	0	1	3	1		Warfarin	Medicare	1	1	20.41	1	0	0	0	0	1	1	2	Short Cephalomedullary Nail	4	1	0		Skilled Nursing Facility	0	0	0	0	0	0	0	0
1693	R greater trochanter fx	31A	31A1.1	n		59	1	1	0	GLF	0	15	0	0	3	1	1	0	1		0			United Healthcare	1	4	38.09	0	0	0	0	0	0	0		Nonoperative		0	0		Home	0	0	0	0	0	0	0	0
1694	L hip IT fx	31A	31A1.2			65	0	0	9	Mechanical fall	0	15	0	0	3	1	2	1	1	3.6	0			Metroplus	1	5	25.18	0	0	0	0	0	0	1	1	Short Cephalomedullary Nail	3	1	0		Skilled Nursing Facility	0	0	0	0	0	0	0	0
1695	R femoral neck fx	31B	31B1.3			68	1	0	8	GLF	0	15	0	0	3	0	1	0	1	3.8	0			Medicaid	3	1	27.46	0	0	0	0	0	0	1	2	Total Hip Arthroplasty	3	0	0		Home	0	0	0	0	0	0	0	0
1696	L femur Vancouver B2 periprosthetic femur fx	Periprosthetic	Postop Periprosthetic		B2	76	1	0	20	Loud pop with PT	0	15	0	0	3	0	2	1	0	2.9	1			Blue Cross Blue Shield	3	1	25.46	0	0	0	0	0	0	1	14	Revision Total Hip Arthroplasty	3	1	0		Skilled Nursing Facility	1	1	0	0	0	0	0	0
1697	R subcapital femoral neck fx	31B	31B1.3			79	0	0	4	Fall on subway	0	15	0	0	3	1	1	0	1	3.4	0			Multiplan	1	1	23.74	0	0	0	0	0	0	1	1	Hemiarthroplasty	2	1	0		Home	0	0	0	0	0	0	0	0
1698	L hip IT fx	31A	31A1.3			74	1	0	4	Syncopal fall	0	15	0	0	3	2	2	0	1	3.7	0			Medicare	1	6	33.28	0	0	0	0	0	0	1	1	Short Cephalomedullary Nail	3	1	0		Skilled Nursing Facility	1	1	0	0	0	0	0	0
1699	L IT fx	31A	31A1.2			63	1	0	6	GLF	0	15	0	0	3	3	2	1	0	4.3	0			Empire	3	5	30.9	0	0	0	0	0	0	1	1	Short Cephalomedullary Nail	3	0	0		Acute Rehabilitation Facility	0	0	0	0	0	0	0	0
1700	R IT hip fx	31A	31A1.3			89	0	0	9	GLF	0	15	0	0	3	7	1	0	0	4.2	1	CAD s/p stent, CABG, AICD		Medicare	0	1	21.91	1	0	0	0	1	1	1	3	Short Cephalomedullary Nail	3	1	0		Skilled Nursing Facility	0	0	0	0	0	0	0	0
1701	L IT fx	31A	31A2.2			73	0	0	6	GLF	0	15	0	0	3	1	1	0	1	4.3	0			Aetna	0	1	37.59	0	0	0	0	0	0	1	2	Short Cephalomedullary Nail	3	0	0		Skilled Nursing Facility	1	1	0	0	0	0	1	0
1702	L femoral neck hip fx	31B	31B1.2			70	1	0	4	Mechanical Fall	0	15	0	0	3	3	1	0	1		0			BCBS	2	1	27.81	0	0	0	0	0	0	1	1	Total Hip Arthroplasty	1	1	0		Home	1	1	0	0	1	0	0	0
1703	L Hip IT fx	31A	31A3.3			94	1	0	11	Trip and fall	0	15	0	0	3	1	2	0	0	2.9	0			Medicare	3	1	27.44	0	0	0	0	0	0	1	1	Short Cephalomedullary Nail	3	1	0		Skilled Nursing Facility	0	0	0	0	0	0	0	0
1704	R IT hip fx	31A	31A1.2			94	0	0	8	GLF	0	15	0	0	3	4	1	0	1	3.1	1	CAD s/p CABG, MVR	Clopidogrel	Medicare	1	1	20.42	0	0	0	0	0	0	1	1	Short Cephalomedullary Nail	3	0	0		Skilled Nursing Facility	0	0	0	0	0	0	0	0
1705	R IT fx	31A	31A1.2			61	0	0	3	GLF	0	15	0	0	3	1	1	0	1	3.8	0			BCBS	0	1	18.41	0	0	0	0	0	0	1	1	Short Cephalomedullary Nail	2	0	0		Home	0	0	0	0	0	0	0	0
1706	L hip fx	31A	31A1.2			64	1	0	3	Trip and fall	0	15	0	0	3	0	1	0	1	3.7	0			United Healthcare	1	1	20.6	0	0	0	0	0	0	1	0	Short Cephalomedullary Nail	3	1	0		Skilled Nursing Facility	0	0	0	0	0	0	0	0
1707	Minimally displaced L IT fx	31A	31A1.1	n		65	0	0	3	GLF	0	15	0	0	3	1	1	0	1		0			City of NY Law Dept	1	1	24.27	0	0	0	0	0	0	1	1	Sliding Hip Screw	3	1	0		Home	0	0	0	0	0	0	0	0
1708	Valgus-impacted femoral neck fx	31B	31B1.2			85	1	0	8	Mechanical Fall	0	15	0	0	3	0	1	0	1	4.1	1	afib	Apixaban	Medicare	1	1	27.35	0	0	0	0	0	0	1	1	Closed Reduction Percutaneous Pinning	3	0	0		Home	1	1	0	0	0	0	0	0
1709	L hip fx, L distal radius fx	31B	31B3			84	0	0	3	Bike Accident	1	15	0	0	3	1	1	0	1		1	ASA 81		Medicare	3	4	21.95	0	0	0	0	0	0	1	1	Sliding Hip Screw	3	0	0		Home	0	0	0	0	0	0	0	0
1710	R hip subcapital fx	31B	31B1.3			84	0	0	3	Mechanical Fall	0	15	0	0	3	5	1	0	1	3.8	0			Medicare	1	1	20.99	0	0	0	0	0	0	1	1	Hemiarthroplasty	2	1	0		Home	0	0	0	0	0	0	0	0
1711	L Hip IT unstable fx	31A	31A2.3			77	1	0	7	Trip and fall	0	15	0	0	3	4	1	1	1	3.9	0			Medicare	1	1	32.55	0	0	0	0	0	0	1	2	Short Cephalomedullary Nail	2	1	0		Skilled Nursing Facility	0	0	0	0	0	0	0	0
1712	L Hip IT fx	31A	31A1.2			70	1	0	4	Mechanical fall	0	15	0	0	3	3	2	1	1		1			Medicare	2	3	25.61	0	0	0	0	0	0	1	1	Short Cephalomedullary Nail	3	1	0		Skilled Nursing Facility	0	0	0	0	0	0	0	0
1713	R hip IT fx	31A	31A2.3			96	1	0	7	Mechanical fall	0	15	0	0	3	0	1	0	1	3.5	0			BCBS	3	1	16.72	0	0	0	0	0	0	1	1	Short Cephalomedullary Nail	3	1	0		Skilled Nursing Facility	1	1	0	0	0	0	0	0
1714	L femoral neck fx	31B	31B1.3			91	1	0	13	Mechanical fall	0	14	0	0	3	1	2	1	0		1			Medicare	3	1	21.64	1	0	0	0	1	1	1	3	Hemiarthroplasty	3	1	0		Skilled Nursing Facility	1	1	0	0	0	0	0	0
1715	R Subtroch	32A	32A2	b		87	1	0	7	GLF	0	15	0	0	3	4	1	1	1		1	CVA		Americhoice MCR HMO	3	4	25.6		0	0	0	0		1	1	Long Cephalomedullary Nail	3	0	0		Skilled Nursing Facility	1	1	0	0	0	0	0	0
1716	L Femoral neck hip fx	31B	31B1.3			88	1	0	2	Trip and fall	0	15	0	0	3	0	1	1	1	4.3	0			Village Care	0	1	20.94	0	0	0	0	0	0	1	0	Hemiarthroplasty	2	1	0		Skilled Nursing Facility	0	0	0	0	0	0	0	0
1717	R femoral neck Hip fx	31B	31B1.3			81	1	0	4	Mechanical Fall	0	15	0	0	3	3	1	1	1		0			Medicare	0	5	19.14	0	0	0	0	0	0	1	1	Hemiarthroplasty	3	1	0		Skilled Nursing Facility	0	0	0	0	0	0	0	0
1718	L IT Hip Fx	31A	31A1.2			97	1	0	6	Mechanical Fall	0	15	0	0	3	4	1	1	0	3.9	0			Medicare	0	1	19.53	0	0	0	0	0	0	1	1	Sliding Hip Screw	3	1	0		Skilled Nursing Facility	0	0	0	0	0	0	0	0
1719	R hip periprosthetic fx	Periprosthetic	Postop Periprosthetic		B1	81	1	0	4	Trip and fall	0	15	0	0	3	1	1	0	1		0			Medicare	1	4	20.12	0	0	0	0	0	0	1	1	Periprosthetic Fracture Plating	3	1	0		Skilled Nursing Facility	0	0	0	0	0	0	0	0
1720	L hip IT fx	31A	31A2.3			75	1	0	4	Fall from bed	0	15	0	0	3	1	1	1	1		0			Medicare	0	1	23.37	0	0	0	0	0	0	1	0	Long Cephalomedullary Nail	3	1	0		Skilled Nursing Facility	0	0	0	0	0	0	0	0
1721	R Femoral neck fx	31B	31B3			69	0	0	5	Fall From Height	1	15	0	0	3	3	1	0	1	2.7	0			Medicare	1	2	25.04	0	0	0	0	0	0	1	3	Hemiarthroplasty	4	0	0		Skilled Nursing Facility	0	0	0	0	0	0	0	0
1722	R basicervical femoral neck fx	31A	31A2.2			91	1	0	3	Mechanical Fall	0	15	0	0	3	1	2	1	0	3.4	0			Medicare	3	1	29.29	0	0	0	0	0	0	1	1	Sliding Hip Screw	2	1	0		Skilled Nursing Facility	0	0	0	0	0	0	0	0
1723	L hip fx	31A	31A1.3			71	1	1	0	GLF	0	15	0	0	3	2	1	0	1	3.7	0			Medicare	1	1	20.77	0	0	0	0	0	0					0	0		Transfer	0	0	0	0	0	0	0	0
1724	R hip fx	32A	32A2	a		61	1	0	6	GLF	0	15	0	0	3	1	1	0	0	4.3	0			Medicaid	1	3	29.65	0	0	0	0	0	0	1	2	Long Cephalomedullary Nail	2	0	0		Skilled Nursing Facility	0	0	0	0	0	0	0	0
1725	L unstable IT Hip fx	31A	31A1.2			87	1	0	5	Ground level fall	0	15	0	0	3	1	1	1	0	3.6	0			None	0	1	20.6	0	0	0	0	0	0	1	3	Short Cephalomedullary Nail	3	1	0		Skilled Nursing Facility	1	4	1	0	0	0	1	0
1726	L Hip transcervical fx	31B	31B1.3			74	0	0	3	Mechanical Fall	0	15	0	0	3	0	1	0	1		0			Medicare	1	4	24.86	0	0	0	0	0	0	1	1	Total Hip Arthroplasty	2	1	0		Home	0	0	0	0	0	0	0	0
1727	R Hip valgus impacted femoral neck fx	31B	31B1.1			76	1	0	3	Mechanical Fall	0	15	0	0	3	1	1	0	1	4	1	afib, MR, MVP	Clopidogrel	Medicare	1	1	27.07	0	0	0	0	0	0	1	1	Closed Reduction Percutaneous Pinning	2	0	0		Skilled Nursing Facility	0	0	0	0	0	0	0	0
1728	L basicervical femoral neck fx	31A	31A2.2			88	1	0	3	Fall from height	0	15	0	0	3	3	1	0	1	2.7	0			Medicare	3	6	25.69	0	0	0	0	0	0	1	2	Short Cephalomedullary Nail	3	1	0		Skilled Nursing Facility	0	0	0	0	0	0	0	0
1729	IT hip fx	31A	31A1.3			93	1	0	3	GLF	0	15	0	0	3	2	2	1	0		1	afib	Clopidogrel	medicare	3	5	33.33	0	0	0	0	0	0	1	1	Short Cephalomedullary Nail	3	0	0		Skilled Nursing Facility	0	0	0	0	0	0	0	0
1730	R IT fx	31A	31A2.2			84	1	0	9	GLF	0	15	0	0	3	4	2	1	0	2.8	1	asa 81		Medicare	0	2	23.37	0	0	0	0	0	0	1	2	Long Cephalomedullary Nail	3	1	0		Home	1	2	0	0	0	0	0	0
1731	greater trochanter hip fracture	31A	31A1.1	n		80	1	1	4	GLF	0	15	0	0	3	1	2	0	0		0			medicare	1	1	26.63	0	0	0	0	0	0	0		Nonoperative		0	0		Skilled Nursing Facility	0	0	0	0	0	0	0	0
1732	R IT fx	31A	31A1.3			80	1	0	4	GLF	0	15	0	0	3	4	1	0	1	3.3	0			Medicare	1	1	17.2	0	0	0	0	0	0	1	0	Short Cephalomedullary Nail	2	0	0		Acute Rehabilitation Facility	0	0	0	0	0	0	0	0
1733	fem neck hip fx	31B	31B1.1			90	1	0	9	GLF	0	15	0	0	3	0	2	1	0		1	Afib	Apixaban	Medicare	3	1	20.54	0	0	0	0	0	0	1	2	Closed Reduction Percutaneous Pinning	3	0	0		Skilled Nursing Facility	0	0	0	0	0	0	0	0
1734	R IT Hip fx	31A	31A2.3			87	1	0	6	Mechanical Fall	0	15	0	0	3	7	2	1	0	4.5	1	CAD, PAD s/p PCI	Clopidogrel	Medicare	3	1	20.7	0	0	0	0	0	0	1	2	Short Cephalomedullary Nail	3	1	0		Skilled Nursing Facility	1	1	0	0	0	0	0	0
1735	R IT fx	31A	31A2.2			95	0	0	6	GLF	0	15	0	0	3	2	2	1	0	2.4	0			Empire	1	1	23.3	1	0	0	0	0	1	1	1	Short Cephalomedullary Nail	3	0	0		Skilled Nursing Facility	0	0	0	0	0	0	0	0
1736	R femoral neck Hip fx	31B	31B1.3			79	1	0	4	Mechanical Fall	0	15	0	1	3	3	1	0	1	4.2	0			Medicare	2	5	25.51	0	0	0	0	0	0	1	1	Total Hip Arthroplasty	2	1	0		Skilled Nursing Facility	0	0	0	0	0	0	0	0
1737	L IT Hip Fx	31A	31A2.3			70	1	0	6	Mechanical Fall	0	15	0	0	3	3	1	1	1		0			Medicare	1	1	28.87	0	0	0	0	0	0	1	1	Short Cephalomedullary Nail	3	1	0		Skilled Nursing Facility	0	0	0	0	0	0	0	0
1738	greater trochanter hip fracture	31A	31A1.1	n		79	1	0	11	GLF	0	15	0	0	3	5	2	1	0	3.1	0			Medicare	3	1	15.62	0	0	0	0	0	0	0		Nonoperative		0	1		Skilled Nursing Facility	1	2	0	1	0	0	0	0
1739	L subtroch femur fx	32A	32A2	b		84	1	0	5	GLF	0	15	0	0	3	0	1	1	1	3.9	0			UHC Oxford MCR Network	3	4	23	0	0	0	0	0	0	1	1	Long Cephalomedullary Nail	2	0	0		Skilled Nursing Facility	0	0	0	0	0	0	0	0
1740	L femoral neck hip fx	31B	31B1.3			89	1	0	5	Mechanical Fall	0	15	0	0	3	1	3	1	0	4.2	0			Medicare	3	3	20	0	0	0	0	0	0	1	1	Hemiarthroplasty	2	1	0		Home	0	0	0	0	0	0	0	0
1741	L IT hip fx	31A	31A1.3			67	0	0	4	GLF	0	15	0	0	3	2	1	0	1	4	1	ASA 81		Medicare	1	1	33.47	0	0	0	0	0	0	1	1	Short Cephalomedullary Nail	3	1	0		Skilled Nursing Facility	0	0	0	0	0	0	0	0
1742	R femoral neck, R proximal humerus fx	31B	31B1.3			94	0	0	7	Mechanical Fall	0	15	0	0	3	3	2	1	0	3.2	1	AS		Medicare	0	1	19.2	0	0	0	0	0	0	1	2	Hemiarthroplasty	1	0	0		Skilled Nursing Facility	1	2	0	0	0	0	0	0
1743	IT hip fx	31A	31A1.3			81	1	0	4	GLF	0	15	0	0	3	0	1	0	1		1	afib	Apixaban	Medicare	3	1	33.47	0	0	0	0	0	0	1	1	Short Cephalomedullary Nail	3	0	0		Skilled Nursing Facility	0	0	0	0	0	0	0	0
1744	R Periprosthetic Hip Fx	Periprosthetic	Postop Periprosthetic		B2	93	1	0	6	Mechanical Fall	0	15	0	0	3	0	1	0	1	3.8	0			Medicare	1	1	29.49	0	0	0	0	0		1	1	Revision Total Hip Arthroplasty	2	1	0		Skilled Nursing Facility	0	0	0	0	0	0	0	0
1745	IT hip fx	31A	31A1.2			83	1	0	8	GLF	0	12	0	0	3	2	2	0	0	3.4	1	CVA	Dabigatran	Medicare	3	1	25.82	0	0	0	0	0	0	1	5	Short Cephalomedullary Nail	3	1	0		Skilled Nursing Facility	0	0	0	0	0	0	0	0
1746	L Femoral neck fx	31B	31B1.3			61	1	0	6	GLF	0	15	0	0	3	1	2	0	0	3.1	0			Medicare	0	1	26.33	0	0	0	0	0	0	1	2	Hemiarthroplasty	2	1	0		Skilled Nursing Facility	0	0	0	0	0	0	0	0
1747	R IT hip fx	31A	31A1.3			97	1	0	4	GLF	0	15	0	0	3	2	3	1	0		0			Apwa	0	1	17.94	0	0	0	0	0	0	1	1	Long Cephalomedullary Nail	3	1	0		Skilled Nursing Facility	0	0	0	0	0	0	0	0
1748	L IT fx, L proximal humerus fx, Mutliple L rib fx x4, T12 compression fx	31A	31A2.3			94	1	1	10	GLF	0	12	0	2	3	2	3	1	0		0			Medicare	3	2	22.21	0	0	0	0	0	0	1	4	Short Cephalomedullary Nail	4	1	1		Skilled Nursing Facility	1	1	0	0	0	0	1	0
1749	L pathologic subtroch fx	32C	32C3	i		60	1	0	7	atraumatic	0	15	0	0	3	6	1	0	1	4.8	0			Local 1199	1	2	28.3	0	0	0	0	0	0	1	2	Long Cephalomedullary Nail	3	0	1	79	Home	0	0	0	0	0	0	0	0
1750	Periprosthetic Hip Fracture	Periprosthetic	Postop Periprosthetic		B2	63	1	0	6	Atraumatic	0	15	0	0	3	1	1	0	1	4.6	1			United Healthcare	3	1	23.17		0	0	0	0	0	1	3.33333	Revision Total Hip Arthroplasty	3	0	0		Home with Health Services	0	0	0	0	0	0	0	0
1751	Valgus-impacted femoral neck fx	31B	31B1.1			65	1	0	2	Trip and fall	0	15	0	0	3	2	1	0	1	4	0			Amerihealth	0	3	27.93	0	0	0	0	0	0	1	1	Closed Reduction Percutaneous Pinning	2	0	0		Home	0	0	0	0	0	0	0	0
1752	L IT Hip Fx	31A	31A3.3			90	1	0	4	Mechanical Fall	0	15	0	0	3	1	2	1	0	2.1	1	ASA 81	Eliquis	Medicare	3	1	27.41	0	0	0	0	0	0	1	1	Short Cephalomedullary Nail	2	1	0		Skilled Nursing Facility	1	1	0	0	0	0	0	0
1753	R periporsthetic hip fracture	Periprosthetic	Postop Periprosthetic		AG	58	0	0	9	GLF	0	15	0	0	3	4	1	0	1		0			Medicare	0	1	32.8		0	0	0	0	0	1	2	Periprosthetic Fracture Plating	3	0	0		Skilled Nursing Facility	0	0	0	0	0	0	0	0
1754	R femoral neck fx	31B	31B1.2			69	0	0	6	GLF	0	15	0	0	3	3	1	0	1		0			Medicaid	0	4	25.83	0	0	0	0	0	0	1	2	Closed Reduction Percutaneous Pinning	3	0	0		Skilled Nursing Facility	0	0	0	0	0	0	0	0
1755	R IT Hip fx	31A	31A2.3			95	1	0	8	Mechanical Fall	0	15	0	0	3	2	2	1	0	3.4	1	Eliquis	Eliquis	None	3	1	24.31	0	0	0	0	0	0	1	2	Long Cephalomedullary Nail	3	1	0		Skilled Nursing Facility	1	1	0	0	0	0	0	0
1756	R femoral neck fx	31B	31B1.3			80	0	0	6	GLF	0	15	0	0	3	0	1	0	1	4.2	0			Medicare	2	1	25.34	0	0	0	0	0	0	1	1	Hemiarthroplasty	2	0	0		Skilled Nursing Facility	0	0	0	0	0	0	0	0
1757	left hip periprosthetic fracture	Periprosthetic	Postop Periprosthetic		C	55	0	0	0	GLF	0	15	0	0	3	0	1	0	1		0			BCBS Commercial	1	4	33	0	0	0	0	0	0					0	0		Transfer	0	0	0	0	0	0	0	0
1758	L IT fx	31A	31A1.3			88	0	0	6	GLF	0	15	0	0	3	7	1	0	1	3.4	0			Medicare	1	1	22.8	0	0	0	0	0	0	1	2	Short Cephalomedullary Nail	4	0	0		Home	1	1	0	0	0	0	0	0
1759	L IT Hip Fx comminuted displaced	31A	31A2.3			92	0	0	4	Mechanical Fall	0	14	0	0	3	0	2	1	0	3.5	0			Medicare	0	1	24.37	0	0	0	0	0	0	1	1	Long Cephalomedullary Nail	3	1	1	45	Skilled Nursing Facility	0	0	0	0	0	0	0	0
1760	Displaced IT L Hip Fx	31A	31A2.3			93	1	0	11	Mechanical Fall	0	15	0	0	3	0	1	0	1		0			Medicare	3	1	21.03	0	0	0	0	0	0	1	1	Long Cephalomedullary Nail	3	1	0		Skilled Nursing Facility	1	4	0	1	0	0	1	0
1761	L hip fx	31B	31B1.1			91	1	0	3	GLF	0	15	0	0	3	2	1	1	1	3.5	0			Medicare	3	2	16.28	0	0	0	0	0	0	1	2	Closed Reduction Percutaneous Pinning	4	0	0		Skilled Nursing Facility	0	0	0	0	0	0	0	0
1762	R femoral neck fx	31B	31B1.3			79	0	0	6	GLF	0	15	0	0	3	3	1	0	1		0			Medicare	1	2	23.1	1	0	0	0	0	1	1	2	Closed Reduction Percutaneous Pinning	3	0	0		Skilled Nursing Facility	0	0	0	0	0	0	0	0
1763	L Periprosthetic fx	Periprosthetic	Postop Periprosthetic		B2	91	1	0	5	GLF	0	15	0	0	3	0	1	1	0	2.7	0			Medicare	3	1	18.25	1	0	0	0	0	0	1	1.58333	Revision Total Hip Arthroplasty	3	0	0		Skilled Nursing Facility	1	1	0	0	0	0	0	0
1764	R femoral neck fx	31B	31B1.3			58	1	0	7	GLF	0	15	0	0	3	0	1	0	1	4.5	0			Bcbs Commercial	2	1	20.18	0	0	0	0	0	0	1	2	Total Hip Arthroplasty	3	1	0		Skilled Nursing Facility	0	0	0	0	0	0	0	0
1765	L hip pain	31B	31B3			74	1	0	3	GLF	0	15	0	0	3	1	1	0	1	4.5	0			medicare	1	2	23.44	0	0	0	0	0	0	1	1	Short Cephalomedullary Nail	2	0	0		Skilled Nursing Facility	0	0	0	0	0	0	0	0
1766	Closed R Hip fx	31A	31A1.3			82	0	0	7	GLF	0	15	0	0	3	1	1	1	1	2.7	1	CAD s/p CABG, Stents, MI	Clopidogrel	Medicare	1	1	24.28	1	0	0	0	0	1	1	2	Short Cephalomedullary Nail	3	1	0		Skilled Nursing Facility	0	0	0	0	0	0	0	0
1767	L IT Hip Fx	31A	31A2.3			94	0	0	3	GLF	0	7	0	0	3	2	3	1	0	2.8	1			Hip MCR HMO	3	1	24.39	1	0	0	0	0	1	1	1	Short Cephalomedullary Nail	4	1	1	42	Home	0	0	0	0	0	0	0	0
1768	R femoral neck fx	31B	31B1.3			57	0	0	6	GLF	0	15	0	0	3	0	1	0	1		0			United Healthcare	2	6	23.38	0	0	0	0	0	0	1	2	Total Hip Arthroplasty	2	0	0		Home	0	0	0	0	0	0	0	0
1769	R IT Fx	31B	31B3			83	1	0	5	GLF	0	15	0	0	3	3	1	1	1	4	0			Aetna	1	1	24.67	0	0	0	0	0	0	1	1	Short Cephalomedullary Nail	2	0	0		Home	0	0	0	0	0	0	0	0
1770	Vancouver B2 periprosthetic femur fx	Periprosthetic	Postop Periprosthetic		B2	93	0	0	1	GLF	0	15	0	0	3	0	2	1	0	3.6	1	CAD, AS, MI, afib s/p stent, TAVR	Clopidogrel	Medicare	3	1	23.17	1	1	1	1	1	1	1	8	Revision Total Hip Arthroplasty	4	1	1	19	Deceased	1	3	0	0	0	1	0	0
1771	L IT fx with ST extension	31A	31A3.3			89	1	0	5	GLF	0	14	0	0	3	2	3	1	0	3.8	1	ASA		Medicare	1	1	39.05	0	0	0	0	0	0	1	1	Long Cephalomedullary Nail	2	1	0		Skilled Nursing Facility	0	0	0	0	0	0	0	0
1772	L displaced femoral neck fx	31B	31B2.1	p		73	0	0	4	GLF	0	15	0	0	3	1	1	0	1	4.6	0			Medicare	1	2	28.19	0	0	0	0	0	0	1	2	Hemiarthroplasty	3	1	0		Skilled Nursing Facility	1	2	0	0	1	0	0	0
1773	Unstable L IT fx	31A	31A2.3			66	0	0	4	GLF	0	15	0	0	3	1	1	0	1	4.5	0			Medicare	0	2	18.49	0	0	0	0	0	0	1	1	Short Cephalomedullary Nail	2	0	0		Skilled Nursing Facility	0	0	0	0	0	0	0	0
1774	L FN fx	31B	31B1.3			71	1	0	8	GLF	0	15	0	0	3	4	2	1	0	3.8	1	CVA		Medicare	1	1	29.03	0	0	0	0	0	0	1	2	Hemiarthroplasty	4	0	0		Skilled Nursing Facility	1	1	0	0	0	0	0	0
1775	L IT fx	31A	31A1.2			69	1	0	5	GLF	0	15	0	0	3	2	1	0	0	2.7	0			Partners Health Plan	0	1	30.27		0	0	0	0		1	2	Short Cephalomedullary Nail	3	0	0		Home with Health Services	0	0	0	0	0	0	0	0
1776	L IT fx	31A	31A1.2			76	0	0	4	GLF	0	15	0	0	3	0	1	0	1		0			Medicare	2	2	19.94		0	0	0	0		1	1	Short Cephalomedullary Nail	2	0	0		Home with Health Services	0	0	0	0	0	0	0	0
1777	L subtrochanteric femur fx	32A	32A1	a		77	0	0	5	GLF	0	15	0	0	3	2	1	0	1	3.8	1	PVD		Financial Aid	1	3	28.34	0	0	0	0	0	0	1	1	Long Cephalomedullary Nail	3	1	0		Home	0	0	0	0	0	0	0	0
1778	R IT fx	31A	31A1.3			91	1	0	2	GLF	0	14	0	0	3	1	1	0	0	3.8	0			Healthfirst	3	3	26.4	0	0	0	0	0	0	1	1	Short Cephalomedullary Nail	3	1	1	36	Skilled Nursing Facility	0	0	0	0	0	0	0	0
1779	L Fem Neck fx	31B	31B1.3			89	1	0	4	GLF	0	14	0	0	3	2	1	0	0	3.8	0			Healthfirst	3	2			0	0	0			1	1.08333	Hemiarthroplasty	2	0	0		Skilled Nursing Facility	0	0	0	0	0	0	0	0
1780	R IT fx	31A	31A1.3			95	1	0	3	GLF	0	15	0	0	3	0	2	1	0	4	0			Medicare	3	1	18.62	0	0	0	0	0	0	1	0.0625	Short Cephalomedullary Nail	3	0	0		Skilled Nursing Facility	0	0	0	0	0	0	0	0
1781	L IT Hip Fx	31A	31A2.2			78	0	0	3	GLF	0	15	0	0	3	0	1	0	1	4.2	0			Medicare	1	1	24.96	0	0	0	0	0	0	1	1	Short Cephalomedullary Nail	3	1	0		Skilled Nursing Facility	0	0	0	0	0	0	0	0
1782	L IT Hip Fx	31A	31A1.2			72	0	0	9	GLF	0	15	0	0	3	0	1	0	1		1	CAD		Wellcare	0	1	42.57	0	0	0	0	0	0	1	1	Short Cephalomedullary Nail	4	1	0		Skilled Nursing Facility	0	0	0	0	0	0	0	0
1783	R IT hip fx	31A	31A2.2			84	1	0	4	GLF	0	15	0	0	3	3	2	1	0	4	0			Medicare	2	3	30.3	0	0	0	0	0	0	1	2	Short Cephalomedullary Nail	3	1	1	70	Home	1	1	0	0	0	0	0	0
1784	L subtrochanteric femur fx	32A	32A2	a		62	1	0	4	GLF	0	15	0	0	3	0	1	0	1	4.7	1	ASA 81		Health Plus	1	4	26.26	0	0	0	0	0	0	1	1	Long Cephalomedullary Nail	2	1	0		Skilled Nursing Facility	0	0	0	0	0	0	0	0
1785	L femoral neck hip fx	31A	31A1.2			78	1	0	4	GLF	0	15	0	0	3	0	2	1	1	4	0			No Coverage	1	1	24.11	0	0	0	0	0	0	1	2	Long Cephalomedullary Nail	3	1	1	40	Skilled Nursing Facility	0	0	0	0	0	0	0	0
1786	R femoral neck fx	31B	31B1.3			75	1	0	4	GLF	0	15	0	0	3	0	1	0	1	5	0			Wellcare	3	1	30.9	0	0	0	0	0	0	1	1	Hemiarthroplasty	4	1	0		Skilled Nursing Facility	0	0	0	0	0	0	0	0
1787	R IT fx	31A	31A1.2			88	1	0	4	GLF	0	15	0	0	3	1	1	1	1	4.2	1	CVA	Clopidogrel	Medicare	1	1	22.17		0	0	0	0		1	0.75	Sliding Hip Screw	3	0	0		Acute Rehabilitation Facility	1	1	0	0	0	0	0	0
1788	R hip fx	31A	31A1.3			87	0	0	6	GLF	0	14	0	0	3	0	1	0	1	3.9	1	Eliquis	Apixaban	Medicare	3	1	20.12	0	0	0	0	0	0	1	2	Short Cephalomedullary Nail	3	1	0		Skilled Nursing Facility	1	1	0	0	0	0	1	0
1789	IT hip fx	31A	31A2.2			87	1	0	6	GLF	0	14	0	0	3	1	2	1	0		0			Medicare	3	1	25.24	0	0	0	0	0	0	1	2	Short Cephalomedullary Nail	3	0	0		Skilled Nursing Facility	0	0	0	0	0	0	0	0
1790	L Fem Neck fx and L prox hum fx	31B	31B1.1			75	1	0	4	GLF	0	15	0	0	3	2	2	1	0	3.7	1			Healthfirst	3	4	23.72		0	0	0	0		1	0.958333	Hemiarthroplasty	3	0	0		Skilled Nursing Facility	0	0	0	0	0	0	0	0
1791	fem neck hip fx, proximal humerus fx	31B	31B1.1			92	1	0	8	GLF	0	15	0	0	3	0	1	1	1		1	risk factors		Medicare	0	1	18.25	0	0	0	0	0	0	1	1	Short Cephalomedullary Nail	3	0	0		Skilled Nursing Facility	0	0	0	0	0	0	0	0
1792	fem neck hip fx	31B	31B3			92	1	0	8	GLF	0	15	0	0	3	3	2	1	0		1	CVA	Apixaban	Medicare	1	1	22.31	0	0	0	0	0	0	0	1	Short Cephalomedullary Nail	3	0	0		Skilled Nursing Facility	1	2	0	0	0	0	0	0
1793	left femoral neck fracture	31B	31B1.2			81	1	0	7	GLF	0	15	0	0	3	1	1	0	0	3.7	1	carotid stenosis		United medicare	0	1	15	0	0	0	0	0		1	0.833333	Hemiarthroplasty	4	0	0		Skilled Nursing Facility	0	0	0	0	0	0	0	0
1794	R fem neck fx	31B	31B1.3			69	1	0	5	GLF	0	15	0	0	3	1	1	0	1	4.2	0			Medicare	0	1	23.8	0	0	0	0	0	0	1	1.91667	Total Hip Arthroplasty	2	0	0		Home with Health Services	0	0	0	0	0	0	0	0
1795	R femoral neck fx	31B	31B1.1			64	0	0	3	GLF	0	15	0	0	3	0	1	0	0	4	0			NYS Health Insurance	1	1	20.09	0	0	0	0	0	0	1	0.416667	Total Hip Arthroplasty	1	0	0		Skilled Nursing Facility	0	0	0	0	0	0	0	0
1796	Closed IT fx hip, closed R distal radius fx	31A	31A2.2			74	1	0	20	GLF	0	15	0	0	3	0	1	0	1	4.3	0			Generic Workers' Comp	2	1	17.8	0	0	0	0	0	0	1	2	Short Cephalomedullary Nail	3	1	0		Skilled Nursing Facility	1	1	0	0	0	0	0	0
1797	L Fem neck fx	31B	31B1.1			65	1	0	3	GLF	0	15	0	0	3	1	1	0	1	4.8	0			Medicare	1	1	24.21	0	0	0	0	0	0	1	0.666667	Total Hip Arthroplasty	2	0	0		Home with Health Services	0	0	0	0		0	0	0
1798	R periprosthetic	Periprosthetic	Postop Periprosthetic		B2	67	1	0	4	GLF	0	15	0	0	3	0	1	1	1	4.7	0			BCBS	2	2	39.35	0	0	0	0	0	0	1	0.895833	Revision Total Hip Arthroplasty	3	0	0		Home with Health Services	0	0	0	0	0	0	0	0
1799	IT hip fx	31A	31A1.2			76	1	0	4	GLF	0	15	0	0	3	1	1	1	1		1			Aetna	3	1	20.12	0	0	0	0	0	0	1	1	Short Cephalomedullary Nail	4	0	0		Skilled Nursing Facility	1	1	0	0	0	0	0	0
1800	fem neck hip fx	31B	31B1.1			89	1	0	5	GLF	0	15	0	0	3	1	1	1	0	4.3	0			Medicaid	3	5	21.95	0	0	0	0	0	0	1	1	Closed Reduction Percutaneous Pinning	4	0	0		Skilled Nursing Facility	1	1	0	0	0	0	0	0
1801	fem neck hip fx	31B	31B1.3			78	1	0	5	GLF	0	15	0	0	3	1	2	1	0	3.9	0			Medicare	3	1	31.09	0	0	0	0	0	0	1	1	Hemiarthroplasty	3	0	0		Skilled Nursing Facility	0	0	0	0	0	0	0	0
1802	L IT hip fx	31A	31A2.3			74	0	0	23	GLF	0	15	0	0	3	3	2	1	0	2	0			Healthfirst medicare	1	1	19.58	1	0	0	0	1	1	1	1.75	Short Cephalomedullary Nail	3	1	1	528	Deceased	1	3	0	1	0	0	0	0
1803	fem neck hip fx	31B	31B3			93	1	0	4	GLF	0	15	0	0	3	1	2	1	0	3.3	0			Medicare	0	2	30.41	0	0	0	0	0	0	1	1	Short Cephalomedullary Nail	2	1	1	24	Skilled Nursing Facility	0	0	0	0	0	0	0	0
1804	R hip fx	31B	31B1.3			91	1	0	7	GLF	0	15	0	0	3	1	1	0	1	2.7	1	A fib	Warfarin	Medicare	3	1	28.4	0	0	0	0	0	0	1	1	Hemiarthroplasty	3	0	0		Skilled Nursing Facility	0	0	0	0	0	0	0	0
1805	R Hip Vancouver B1 fx	Periprosthetic	Postop Periprosthetic		B1	92	1	1	0	GLF	0	15	0	0	3	2	1	1	0		1	TIA	Dabigatran	BCBS Medicare	1	1	25.04	0	0	0	0	0	0	0		Nonoperative		0	0		Skilled Nursing Facility	0	0	0	0	0	0	0	0
1806	L IT hip fx	31A	31A1.2			88	1	0	4	GLF	0	15	0	0	3	3	2	1	1		0			United medicare	3	1	15.55		0	0	0	0		1	0.625	Long Cephalomedullary Nail	3	0	0		Skilled Nursing Facility	0	0	0	0	0	0	0	0
1807	L intertrochanteric fx	31A	31A2.2			79	1	0	4	GLF	0	15	0	0	3	3	2	1	1		1	asa81, CAD, PAF	Apixaban	Medicare	0	1	34.1	1	1	1	1	1	1	1	1	Short Cephalomedullary Nail	3	1	0		Deceased	1	4	1	0	0	1	1	0
1808	R intertrochanteric fx	31A	31A1.2			79	1	0	2	GLF	0	15	0	0	3	0	1	0	1		0			Medicare, BCBS GHI Composite	1	1	22.3	0	0	0	0	0	0	1	1	Short Cephalomedullary Nail	2	0	0		Home with Health Services	0	0	0	0	0	0	0	0
1809	L IT hip fx	31A	31A1.3			97	1	0	9	GLF	0	15	0	0	2	1	2	1	1	3.4	0			BCBS medicare	0	1	21	1	0	0	0	0	1	1	0.5	Short Cephalomedullary Nail	3	0	0		Skilled Nursing Facility	1	1	0	0	0	0	0	0
1810	L hip IT fx	31A	31A1.3			91	1	0	0	GLF	0	15	0	0	3	0	2	1	0	3.8	1	afib, CAD	Apixaban	BCBS medicare	3	1	23.38	0	0	0	0	0	0	1	1.58333	Long Cephalomedullary Nail	3	0	0		Skilled Nursing Facility	0	0	0	0	0	0	0	0
1811	IT hip fx	31A	31A2.2			80	1	0	3	GLF	0	15	0	0	3	2	1	1	0	4.2	1	s/p coronary stent	Clopidogrel	Generic No Fault	0	3	25.15	0	0	0	0	0	0	0	1	Short Cephalomedullary Nail	3	0	0		Skilled Nursing Facility	0	0	0	0	0	0	0	0
1812	L greater trochanteric fracture, L proximal humerus fracture	31A	31A1.1	n		91	1	0	4	GLF	0	15	0	0	2	1	1	1	0		0			United	3	1	29.14		0	0	0	0		0		Nonoperative		0	0		Skilled Nursing Facility	0	0	0	0	0	0	0	0
1813	R periprosthetic hip fx	Periprosthetic	Postop Periprosthetic		B2	79	1	0	4	Leg got stuck in the door	0	15	0	0	3	1	1	1	1		1	asa81	Enoxaparin	Medicare	1	6	32.9	0	0	0	0	0	0	1	1	Revision Total Hip Arthroplasty	2	0	0		Acute Rehabilitation Facility	0	0	0	0	0	0	0	0
1814	R IT Fx	31A	31A1.2			86	0	0	4	GLF	0	15	0	0	3	2	1	0	0		1	Afib	Rivaroxaban	Aetna	1	1	25.77	0	0	0	0	0	0	1	0.583333	Long Cephalomedullary Nail	3	0	0		Skilled Nursing Facility	1	1	0	0	1	0	0	0
1815	R femoral neck fx	31B	31B1.2			86	1	0	6	GLF	0	15	0	0	3	0	1	0	1	4.2	0			Medicare	0	1	19.8	0	0	0	0	0	0	1	1	Hemiarthroplasty	2	0	0		Home	1	1	0	0	0	0	0	0
1816	L femoral neck fx	31B	31B1.3			60	1	0	2	GLF	0	15	0	0	3	0	1	0	1		0			National Healthcare Solutions	1	1	20.8	0	0	0	0	0	0	1	0	Total Hip Arthroplasty	2	0	0		Home	1	1	0	0	0	0	0	0
1817	R FN fx	31B	31B1.2			79	0	0	5	GLF	0	15	0	0	3	4	1	0	0	3.3	0			United medicare	1	4	21.5		0	0	0	0		1	1.41667	Hemiarthroplasty	3	0	0		Skilled Nursing Facility	0	0	0	0	0	0	0	0
1818	R greater trochanter fx	31A	31A1.1	n		79	1	0	19	GLF	0	15	0	0	3	1	1	1	0		1	asa81	Enoxaparin	Medicare	1	6	35.5	0	0	0	0	0	0	0		Nonoperative	3	0	0		Home with Health Services	0	0	0	0	0	0	0	0
1819	greater trochanter fracture	31A	31A1.1	n		88	1	0	3	GLF	0	14	0	0	3	1	1	1	0	3.7	0			Medicare	0	1	21.58	0	0	0	0	0	0	0		Nonoperative		0	0		Skilled Nursing Facility	0	0	0	0	0	0	0	0
1820	L FN fx, L radial neck fx, L hamate fx	31B	31B1.2			76	1	0	5	GLF	0	15	0	0	3	1	1	0	0	4.3	0			Medicare global life	1	1	25.82		0	0	0	0		1	0.375	Hemiarthroplasty	2	0	0		Skilled Nursing Facility	0	0	0	0	0	0	0	0
1821	IT hip fx	31A	31A1.2			89	1	0	5	GLF	0	15	0	0	3	0	2	0	0	3.8	0			Medicare	1	2	23.78	0	0	0	0	0	0	0	2	Short Cephalomedullary Nail	3	0	0		Skilled Nursing Facility	0	0	0	0	0	0	0	0
1822	fem neck hip fx	31B	31B1.3			80	1	0	5	GLF	0	15	0	0	3	0	1	0	1	4	1	CAD s/p CABG		Medicare	3	1	25.82	0	0	0	0	0	0	1	2	Total Hip Arthroplasty	3	0	0		Skilled Nursing Facility	0	0	0	0	0	0	0	0
1823	prosthetic hip dislocation	No fx	No fx			60	1	1	0	GLF	0	15	0	0	2	0	1	0	1	4.2	0			None	3	1	32.01	0	0	0	0	0	0	0		Nonoperative		0	0		Home	0	0	0	0	0	0	0	0
1824	R intertrochanteric fx	31A	31A1.2			79	1	0	4	GLF	0	15	0	0	3	0	1	0	1		0	asa81		Medicare	3	1	23.5	0	0	0	0	0	0	1	1	Short Cephalomedullary Nail	2	0	0		Home with Health Services	1	1	0	0	0	0	0	0
1825	IT hip fx	31A	31A1.3			88	1	0	4	GLF	0	15	0	0	3	1	1	0	1	4.6	0			Medicare	1	4	21.48	0	0	0	0	0	0	1	1	Short Cephalomedullary Nail	3	0	0		Home	0	0	0	0	0	0	0	0
1826	L FNFx, L Distal Humerus Fx	31B	31B1.1			83	1	0	4	GLF	0	15	0	0	3	1	1	0	0	3.9	1	CVA, afib	Apixaban	Medicare	1	1	20.45	0	0	0	0	0	0	1	0.458333	Closed Reduction Percutaneous Pinning	3	0	0		Skilled Nursing Facility	0	0	0	0	0	0	0	0
1827	L intertrochanteric hip fracture	32C	32C3	i		65	0	0	7	Mechanical fall	0	15	0	0	3	0	1	0	1	3.7	0			GHI Emblem Health	1	6	24.2	0	0	0	0	0	0	1		Long Cephalomedullary Nail	1	0	0		Home with Health Services	0	0	0	0	0	0	0	0
1828	R valgus impacted femoral neck fx, SAH	31B	31B1.1			99	1	1	1	GLF	0	15	0	0	3	1	2	1	1	3.8	1	AS, CAD s/p CABG, AVR		United medicare	3	3	27.96		0	0	0							0	0		Transfer	0	0	0	0	0	0	0	0
1829	L IT hip fx	31A	31A3.3			68	1	0	15	GLF	0	15	0	0	3	9	2	1	0	2.7	1	afib		Healthfirst	0	3	28.66	0	0	0	0	0	0	1	0.541667	Short Cephalomedullary Nail	3	0	0		Skilled Nursing Facility	0	0	0	0	0	0	0	0
1830	R Fem Neck fx	31B	31B1.3			94	0	0	4	GLF	0	15	0	1	3	1	2	1	0	4.3	1			Medicare	0	2	18.1	1	0	0	0	1	1	1	0.708333	Hemiarthroplasty	3	0	0		Skilled Nursing Facility	1	1	0	0	0	0	1	0
1831	greater trochanter fracture, pelvis fx	Periprosthetic	IMN Periprosthetic			97	1	1	1	GLF	0	14	0	0	3	4	2	1	0	3.5	1	DVT ppx?	Enoxaparin	Medicare	3	1	16.4	0	0	0	0	0		0		Nonoperative		0	0		Acute Rehabilitation Facility	0	0	0	0	0	0	0	0
1832	R greater trochanter fracture	31A	31A1.1	n		84	0	0	4	GLF	0	15	0	0	3	0	2	0	0		0			UHC Medicare AARP	2	1		0	0	0	0	0	0	0		Nonoperative		0	0		Skilled Nursing Facility	0	0	0	0	0	0	0	0
1833	fem neck hip fx	31B	31B1.3			83	0	0	3	GLF	0	15	0	0	3	1	2	1	0	3.8	0			Medicaid	1	5	26.25	0	0	0	0	0	0	1	1	Hemiarthroplasty	3	0	0		Skilled Nursing Facility	0	0	0	0	0	0	0	0
1834	IT hip fx	31A	31A3.1			92	1	0	3	GLF	0	15	0	0	3	4	2	1	0	3.6	1	Afib	Warfarin	Medicare	3	3	25.61	0	0	0	0	0	0	1	1	Short Cephalomedullary Nail	3	0	0		Skilled Nursing Facility	0	0	0	0	0	0	0	0
1835	L femoral neck fracture	31B	31B2.1	q		88	1	0	8	GLF	0	15	0	0	3	3	1	0	1	2.7	1		Warfarin	Medicare	3	1	20.48	0	0	0	0	0	0	1	2	Hemiarthroplasty	3	0	0		Acute Rehabilitation Facility	1	1	0	0	0	0	0	0
1836	R hip periprosthetic fracture	Periprosthetic	Postop Periprosthetic		B1	83	0	0	5	GLF	0	15	0	0	3	1	1	1	1	4	0			Medicare	2	1	24.36	0	0	0	0	0	0	1	1	Periprosthetic Fracture Plating	3	0	0		Acute Rehabilitation Facility	0	0	0	0	0	0	0	0
1837	L Hip fx	31A	31A1.2			61	1	0	2	GLF	0	15	0	0	3	1	1	0	1	3.7	1		Apixaban	None	1	1	30.24	0	0	0	0	0	0	1	1	Short Cephalomedullary Nail	2	0	0		Home	0	0	0	0	0	0	0	0
1838	L hip fx	31A	31A1.2			84	0	0	6	GLF	0	15	0	0	3	3	1	1	1	4.3	0			medicare	1	1	32.69	0	0	0	0	0	0	1	2	Short Cephalomedullary Nail	3	0	0		Acute Rehabilitation Facility	0	0	0	0	0	0	0	0
1839	fem neck hip fx	31B	31B1.3			72	0	0	10	GLF	0	15	0	0	3	4	1	0	1	2.9	1	CAD		Medicare	0	1	41.81	0	0	0	0	0	0	1	1	Total Hip Arthroplasty	4	1	0		Acute Rehabilitation Facility	1	3	1	1	0	0	0	0
1840	fem neck hip fx	31B	31B1.3			77	1	0	11	GLF	0	15	0	0	3	1	2	1	0	3.7	0			Medicaid	3	2	24.21	0	0	0	0	0	0	1	1	Hemiarthroplasty	3	0	0		Skilled Nursing Facility	1	3	0	1	1	0	0	0
1841	L reverse obliquity IT fx	31A	31A3.1			77	1	0	9	GLF	0	15	0	0	3	0	1	0	1		1	afib	Apixaban	Humana	1	1	27.46		0	0	0	0		1	0.729167	Long Cephalomedullary Nail	3	0	0		Home	0	0	0	0	0	0	0	0
1842	Rt Hip Dislocation s/p Hemi	No fx	No fx			94	0	0	14	GLF	0	14	0	0	2	1	2	1	0	3.4	1			Medicare	0	2	18.79	1	0	0	0	1	1	1	2.58333	Closed Dislocation Reduction	3	0	0		Skilled Nursing Facility	1	1	0	0	0	0	1	0
1843	R FN fx	31B	31B1.1			89	1	0	4	GLF	0	15	0	0	3	0	1	1	1	2.6	1	CAD s/p stents		Medicare	2	1	20.37		0	0	0	0	0	1	0	Closed Reduction Percutaneous Pinning	3	0	0		Acute Rehabilitation Facility	1	1	0	0	0	0	1	0
1844	L femoral neck fracture	31B	31B1.1			85	1	0	3	GLF	0	15	0	0	3	0	1	0	1		0			Medicare/United	1	1	21.46	0	0	0	0	0	0	1		Hemiarthroplasty	2	0	0		Home	0	0	0	0	0	0	0	0
1845	R hip fx	31B	31B1.3			56	0	0	4	GLF	0	15	0	0	3	0	1	0	1	3.3	0			Oscar Health	1	1	23.09	0	0	0	0	0	0	1	1	Total Hip Arthroplasty	2	0	0		Home	0	0	0	0	0	0	0	0
1846	L femoral neck fx	31B	31B1.1			77	1	0	2	GLF	0	15	0	0	3	3	1	0	1		0			Medicare, Oxford Plan	1	1	16.64	0	0	0	0	0	0	1	1	Closed Reduction and Percutaneous Pinning	2	0	0		Home with Health Services	0	0	0	0	0	0	0	0
1847	R IT fx	31A	31A1.3			76	0	0	6	GLF	0	15	0	0	3	3	1	1	1	4.5	1	CAD s/p MI	Ticagrelor	Medicare	1	3	19.4		0	0	0	0		1	1.33333	Short Cephalomedullary Nail	3	0	0		Skilled Nursing Facility	0	0	0	0	0	0	0	0
1848	L FN fx	31B	31B1.3			74	1	0	4	Atraumatic	0	15	0	0	3	1	1	0	1	4.1	1			Medicare	2	2	20.18		0	0	0	0		1	0.833333	Hemiarthroplasty	3	0	0		Acute Rehabilitation Facility	0	0	0	0	0	0	0	0
1849	L intertrochanteric femur fx	31A	31A2.3			67	1	0	12	GLF	0	15	0	0	3	3	1	0	1	3.5	1		Heparin	Medicare/Empire	1	6	24.51	0	0	0	0	0	0	1	2	Short Cephalomedullary Nail	3	0	0		Home	1	3	1	0	0	0	1	0
1850	R IT hip fx	31A	31A2.3			82	1	0	9	GLF	0	15	0	0	3	6	1	1	1	3.3	0			Medicare	3	1	30.86	1	0	0	0	0	1	1	2	Short Cephalomedullary Nail	4	0	0		Skilled Nursing Facility	1	2	0	0	0	0	1	0
1851	R hip fx	31B	31B3			94	1	0	5	GLF	0	15	0	0	3	1	2	1	0	3.7	0			Medicare	1	1	22.71	0	0	0	0	0	0	1	0	Short Cephalomedullary Nail	3	0	0		Acute Rehabilitation Facility	0	0	0	0	0	0	0	0
1852	L IT fx	31A	31A1.3			83	1	0	2	GLF	0	14	0	0	3	2	1	0	1	3.8	0			United Healthcare	3	5	21.4	1	1	0	1	1	1	0		Nonoperative		1	1	46.75	Deceased	1	2	1	0	1	0	0	0
1853	R IT fx	31A	31A3.3			85	0	0	11	GLF	0	15	0	0	3	4	2	1	1	3.2	1	CKD		medicare	2	1	23.81	0	0	0	0	0	0	1	0	Short Cephalomedullary Nail	4	0	0		Skilled Nursing Facility	1	0	0	0	0	0	0	0
1854	R IT fx	31A	31A1.3			74	1	0	5	GLF	0	14	0	0	3	1	2	0	1	4.2	0			Medicare	0	3	27.5	0	0	0	0	0	0	1	1.375	Short Cephalomedullary Nail	3	0	0		Skilled Nursing Facility	1	1	0	0	0	0	0	0
1855	L FN fx	31B	31B1.3			92	1	0	7	GLF	0	15	0	0	3	0	1	0	1	4.2	0			Medicare	3	2	24.56		0	0	0	0		1	1.375	Hemiarthroplasty	3	0	1	106	Skilled Nursing Facility	0	0	0	0	0	0	0	0
1856	L IT fx	31A	31A3.3			62	0	0	13	GLF	0	15	0	0	3	4	1	1	1	4.2	1	CAD, PAD s/p PCI	Clopidogrel	Medisys Ambulance Writeoff	0	4	22.1		0	0	0	0		1	1.625	Short Cephalomedullary Nail	3	0	0		Home	1	1	0	0	0	0	0	0
1857	R subtroch fx	32A	32A1	a		84	1	0	6	GLF	0	15	0	0	3	0	1	0	1		1			Generic MLTC MDCD HMO	3	6	21.8		0	0	0	0		1	1	Long Cephalomedullary Nail	3	0	0		Skilled Nursing Facility	0	0	0	0	0	0	0	0
1858	R THA instability	No fx	No fx			61	1	0	9	Atraumatic	0	15	0	0	2	5	1	0	1	3.5	0			United Healthcare MCR	0	2	32.11		0	0	0	0	0	1	72	Revision Total Hip Arthroplasty	3	0	0		Home with Health Services	0	0	0	0	0	0	0	0
1859	L IT Reverse Obliquity fx	31A	31A3.1			93	1	0	3	GLF	0	15	0	0	3	2	2	1	1		1	TIA		Medicare	0	1	24.4		0	0	0	0		1	0.0833333	Short Cephalomedullary Nail	3	0	0		Skilled Nursing Facility	0	0	0	0	0	0	0	0
1860	L displaced fem neck fx	31B	31B1.3			92	0	0	10	GLF	0	15	0	0	3	7	1	0	0	2	1	CVA		Medicare	0	6	19.97	1	0	0	0	0	1	1		Hemiarthroplasty	3	0	1	12	Skilled Nursing Facility	1	4	1	0	1	0	0	0
1861	L IT fx	31A	31A1.2			90	0	0	9	GLF	0	15	0	0	3	1	1	1	1	4.1	1	afib	Rivaroxaban	Medicare	1	3	29.05	0	0	0	0	0	0	1	1	Short Cephalomedullary Nail	3	1	0		Skilled Nursing Facility	1	1	0	0	0	0	0	0
1862	R IT fx	31A	31A1.3			83	1	0	5	GLF	0	15	0	0	3	0	1	0	1	4.4	1			Medicare	1	1	26.63	0	0	0	0	0	0	1	1	Short Cephalomedullary Nail	2	0	0		Home	0	0	0	0	0	0	0	0
1863	Left valgus-impacted femoral neck fracture	31B	31B1.2			74	1	0	2	GLF	0	15	0	0	3	0	1	1	1		0			Medicare	2	1	27.41		0	0	0	0	0	1	0.833333	Closed Reduction Percutaneous Pinning	2	0	0		Home with Health Services	0	0	0	0	0	0	0	0
1864	R basicervical fem neck fx	31B	31B1.3			82	1	0	3	GLF	0	15	0	0	3	2	1	1	1	2.6	0			Medicare	0	1	29.95	0	0	0	0	0	0	1	1	Hemiarthroplasty	3	0	0		Home	1	1	0	0	0	0	0	0
1865	R IT fx	31A	31A1.2			64	1	0	9	GLF	0	15	0	0	3	1	1	0	1	3.6	0			Medicare	1	6	25.82	0	0	0	0	0	0	1	1	Short Cephalomedullary Nail	4	0	0		Skilled Nursing Facility	0	0	0	0	0	0	0	0
1866	R IT fx	31A	31A1.2			85	1	0	4	GLF	0	15	0	0	3	3	1	0	1	3.5	1	afib		Aetna	3	3	18.57	0	0	0	0	0	0	1	1	Short Cephalomedullary Nail	4	1	0		Skilled Nursing Facility	1	1	0	0	0	0	0	0
1867	L IT fx	31A	31A1.3			84	1	0	8	GLF	0	15	0	0	3	0	1	1	1	3.9	0			Hip MCR HMO	0	1	25.01		0	0	0	0		1	0	Short Cephalomedullary Nail	3	0	0		Skilled Nursing Facility	1	1	0	0	0	0	0	0
1868	R hip fx	31A	31A3.3			88	1	0	7	GLF	0	15	0	0	3	3	2	1	0		0			Medicare and UHC	3	1	15.9	0	0	0	0	0	0	1	1	Long Cephalomedullary Nail	3	0	0		Home	1	1	0	0	0	0	0	0
1869	L Fem neck fx	31B	31B1.3			79	0	0	3	GLF	0	15	0	1	3	1	1	0	1	3.9	0			Healthfirst MCR HMO	0	4	26.61	0	0	0	0	0	0	1	0.291667	Hemiarthroplasty	3	0	0		Skilled Nursing Facility	1	1	0	0	0	0	1	0
1870	L IT fx	31A	31A2.2			91	1	0	13	GLF	0	15	0	2	3	1	1	1	1	3.7	1			Hip MCR HMO	3	1	19.97	1	0	0	0	0	1	1	1.375	Short Cephalomedullary Nail	3	1	1	60	Acute Rehabilitation Facility	1	1	0	1	0	0	0	0
1871	R subtroch fx	31A	31A3.3			86	1	0	3	GLF	0	15	0	0	3	0	1	0	1	1.9	0			Medicare	3	1	20.12	1	0	0	0	0	1	1	0.333333	Long Cephalomedullary Nail	3	0	0		Acute Rehabilitation Facility	0	0	0	0	0	0	0	0
1872	L intertrochanteric hip fx	31A	31A1.2			80	0	0	6	GLF	0	15	0	0	3	0	1	0	1		0			Medicare & Emblem HIP	0	1	24.5	0	0	0	0	0	0	1	1	Short Cephalomedullary Nail	2	0	0		Home	0	0	0	0	0	0	0	0
1873	Left periprosthetic hip dislocation	No fx	No fx			67	1	0	5	Atraumatic	0	15	0	0	3	2	1	1	1	3.6	0			Fidelis Care MCD	0	2	24.21		0	0	0	0	0	1	0.541667	Revision Total Hip Arthroplasty	2	0	0		Home with Health Services	0	0	0	0	0	0	0	0
1874	L IT fx	31A	31A2.2			89	0	0	4	GLF	0	15	0	0	3	3	1	0	1	4.2	1	CVA		Medicare	2	2	21.9	0	0	0	0	0	0	1	0.583333	Short Cephalomedullary Nail	3	0	0		Skilled Nursing Facility	1	2	0	0	0	0	0	0
1875	L IT fx	31A	31A3.1			68	0	0	6	GLF	0	15	0	0	3	1	1	1	1	4	0			BCBS Medicare	0	2	38.8		0	0	0	0		1	2.41667	Short Cephalomedullary Nail	3	0	0		Skilled Nursing Facility	0	0	0	0	0	0	0	0
1876	R IT fx	31A	31A3.1			71	1	0	6	GLF	0	15	0	0	3	1	1	0	1	4.5	0			Aetna MCR HMO	1	1	27.6		0	0	0	0		1	0.770833	Short Cephalomedullary Nail	3	0	0		Home	0	0	0	0	0	0	0	0
1877	R femoral neck fx	31B	31B1.3			83	1	0	7	GLF	0	15	0	0	3	6	1	0	1	3.5	0			Medicare	0	1	20.3	0	0	0	0	0	0	1	2	Hemiarthroplasty	2	0	0		Home with Health Services	0	0	0	0	0	0	0	0
1878	Right periprosthetic B2 femur fracture	Periprosthetic	Postop Periprosthetic		B2	70	1	0	6	GLF	0	15	0	0	3	1	2	1	1		1	s/p THA 10/24/2019	Enoxaparin	Medicare	1	1	30.26		0	0	0	0	0	1	2.625	Revision Total Hip Arthroplasty	1	0	0		Home with Health Services	0	0	0	0	0	0	0	0
1879	left intertrochanteric fracture	31A	31A2.3			88	1	0	5	GLF	0	15	0	0	3	0	2	1	1		0			Medicare	3	2	30.11		0	0	0	0		1	0.583333	Short Cephalomedullary Nail	2	0	0		Acute Rehabilitation Facility	1	1	0	0	0	0	0	0
1880	R periprosthetic hip fracture	Periprosthetic	Postop Periprosthetic		B2	64	1	0	4	Slip w/o fall	0	15	0	0	3	0	1	1	1	4.3	1	2 weeks s/p THA		United Healthcare	1	1	25.35		0	0	0	0	0	1	1.04167	Revision Total Hip Arthroplasty	2	0	0		Home with Health Services	0	0	0	0	0	0	0	0
1881	L femoral neck fx	31B	31B2.1			83	1	0	4	GLF	0	15	0	0	3	0	1	0	1	4.3	0			Medicare	3	1	22.7	0	0	0	0	0	0	1	1	Closed Reduction Percutaneous Pinning	3	0	0		Home	0	0	0	0	0	0	0	0
1882	L hip and femur fx	31B	31B3			72	1	0	5	GLF	0	15	0	0	3	0	1	0	1	4.6	1	Hx of A fib s/p ablation		Medicare and AARP	1	1	21.3	0	0	0	0	0	0	1	1	Short Cephalomedullary Nail	2	0	0		Home with Health Services	1	1	0	0	0	0	0	0
1883	L IT fx	31A	31A1.2			69	0	0	6	GLF	0	15	0	0	3	6	1	0	1	4.3	1	CAD s/p MI, stents	Clopidogrel	Medicare	1	1	21	1	0	0	0	0	1	1	4	Short Cephalomedullary Nail	4	0	0		Acute Rehabilitation Facility	1	1	0	0	0	0	0	0
1884	L IT fx	31A	31A2.3			87	0	0	5	GLF	0	15	0	0	3	2	2	1	0	4.1	0			Medicare	3	1	21		0	0	0			1	0.583333	Short Cephalomedullary Nail	3	0	0		Skilled Nursing Facility	0	0	0	0	0	0	0	0
1885	Periprosthetic Hip Fracture	Periprosthetic	Postop Periprosthetic		B2	74	1	0	3	Atraumatic	0	15	0	0	3	0	1	1	1		1			Medicare	3	1	27.18		0	0	0	0	0	1	0.0416667	Revision Total Hip Arthroplasty	3	0	0		Home with Health Services	0	0	0	0	0	0	0	0
1886	R hip fx	31A	31A1.2			79	0	0	10	GLF	0	15	0	0	3	2	1	0	1		0			Medicare	1	1	22.1	0	0	0	0	0	0	1	0.166667	Short Cephalomedullary Nail	3	1	0		Home	1	2	0	0	0	0	0	0
1887	L IT fx	31A	31A2.2			88	1	0	6	GLF	0	15	0	0	3	2	2	1	1	4.5	1	CAD, CVA	Clopidogrel	Healthfirst MCR Enrollee	3	6	25.5	0	0	0	0	0	0	1	1.54167	Short Cephalomedullary Nail	3	0	0		Home with Health Services	1	2	0	0	0	0	0	0
1888	L femur fx	31B	31B1.1			83	0	0	3	GLF	0	15	0	0	3	0	1	0	1	3.5	0			Medicare	1	1	28.76	0	0	0	0	0	0	1	2	Closed Reduction Percutaneous Pinning	3	0	0		Home	0	0	0	0	0	0	0	0
1889	R femoral neck fx	31B	31B1.3			74	1	0	3	GLF	0	15	0	0	3	0	1	0	1	4.4	0			Medicare	0	1	21.11	0	0	0	0	0	0	1	1	Total Hip Arthroplasty	2	0	0		Home	0	0	0	0	0	0	0	0
1890	R IT fx	31A	31A1.2			64	0	0	5	GLF	0	15	0	0	3	1	1	0	1	4.2	1		Enoxaparin	BCBS Commercial	1	1	25.1		0	0	0	0		1	1.375	Short Cephalomedullary Nail	3	0	0		Home	0	0	0	0	0	0	0	0
1891	R hip fracture	31B	31B1.3			65	0	0	4	Atraumatic	0	15	0	0	3	0	2	1	1	3.7	0			GHI Emblem	0	3	32.52		0	0	0			1	1	Total Hip Arthroplasty	2	0	0		Skilled Nursing Facility	0	0	0	0	0	0	0	0
1892	L Fem neck fx	31B	31B2.2			63	0	1	0	GLF	0	15	0	0	3	1	1	0	1	4.5	0			Generic Worker's Compensation	0	1	30.13		0	0	0			0		Nonoperative		0	0		Left Against Medical Advice	0	0	0	0	0	0	0	0
1893	Left IT fracture	31A	31A1.3			64	1	0	6	GLF	0	15	0	0	3	0	1	0	1		0			Cigna	2	1	16.73		0	0	0	0	0	1	0.75	Short Cephalomedullary Nail	1	0	0		Home with Health Services	0	0	0	0	0	0	0	0
1894	L hip fx	31A	31A2.3			91	0	0	5	GLF	0	15	0	0	3	3	2	1	1	3.7	1	afib, CAD s/p CABG, ICD	Dabigatran	Medicare	1	1	21.2	0	0	0	0	0	0	1	1	Total Hip Arthroplasty	4	1	0		Acute Rehabilitation Facility	0	0	0	0	0	0	0	0
1895	L IT fx	31A	31A1.2			68	1	0	5	GLF	0	15	0	0	3	3	1	0	1	4.6	1			Americhoice MCR HMO	3	1	16.8		0	0	0			1	0.625	Short Cephalomedullary Nail	3	0	0		Skilled Nursing Facility	0	0	0	0	0	0	0	0
1896	L hip fx	31B	31B1.3			81	0	0	5	GLF	0	15	0	0	3	1	1	0	1	3.6	1		Clopidogrel	Medicare	1	1	29.03	0	0	0	0	0	0	1	3	Hemiarthroplasty	2	1	0		Skilled Nursing Facility	0	0	0	0	0	0	0	0
1897	Left Fn Fx	31B	31B1.1			62	1	0	3	GLF	0	15	0	0	3	0	1	0	1	3.9	0			BCBS GHI Composite	2	1	24.8		0	0	0	0	0	1	0.91667	Closed Reduction Percutaneous Pinning	2	0	0		Home with Health Services	0	0	0	0	0	0	0	0
1898	R FnFx	31B	31B1.3			83	1	0	5	GLF	0	15	0	0	3	0	1	0	1	3.9	0			Medicare	3	1	20.92		0	0	0	0	0	1	0.58333	Total Hip Arthroplasty	2	0	0		Home with Health Services	0	0	0	0	0	0	0	0
1899	L intertrochanteric hip fx	31A	31A2.3			77	1	0	5	GLF	0	15	0	0	3	2	2	1	1	3.9	0			No Coverage	2	3		0	0	0	0	0	0	1	0	Short Cephalomedullary Nail	3	0	0		Home	0	0	0	0	0	0	0	0
1900	L hip fx	31B	31B1.1			73	1	0	2	GLF	0	15	0	0	3	0	1	0	1	4.6	0			Blue Cross Blue Shield	1	1	21.46	0	0	0	0	0	0	1	1	Total Hip Arthroplasty	2	1	0		Home	0	0	0	0	0	0	0	0
1901	L femoral neck fracture	31B	31B1.3			91	1	0	6	GLF	0	15	0	0	3	0	1	1	1	4	1	afib		Medicare	0	1	19.84		0	0	0	0		1	0.41667	Hemiarthroplasty	3	0	0		Acute Rehabilitation Facility	0	0	0	0	0	0	0	0
1902	L intertrochanteric hip fx	31A	31A2.3			93	0	0	15	GLF	0	15	0	0	3	1	1	1	1	4.4	0			MMM/Medicare	1	3	19.3	0	0	0	0	0	0	1	0	Short Cephalomedullary Nail	3	0	0		Skilled Nursing Facility	1	1	0	0	0	0	1	0
1903	R femoral neck fx	31B	31B1.3			57	0	0	3	GLF	0	13	0	0	3	0	3	1	0	3.5	0			Medicare	0	1	23.73	0	0	0	0	0	0	1	1	Hemiarthroplasty	2	1	0		Skilled Nursing Facility	0	0	0	0	0	0	0	0
1904	L hip fx	Periprosthetic	Postop Periprosthetic		B2	58	1	0	7	Caught a dresser	0	15	0	0	3	0	1	1	1	4.3	0			Healthfirst	2	6	23.42	0	0	0	0	0	0	1	3	Revision Total Hip Arthroplasty	3	1	0		Home	0	0	0	0	0	0	0	0
1905	R hip IT fx	31A	31A1.2			86	1	0	7	GLF	0	15	0	0	3	0	1	0	1	3.7	1		Apixaban	Medicare	0	1	20.37	0	0	0	0	0	0	1	1	Short Cephalomedullary Nail	2	1	0		Skilled Nursing Facility	0	0	0	0	0	0	0	0
1906	R hip fx	31B	31B1.3			80	0	0	3	GLF	0	15	0	0	3	3	1	0	1		1		Enoxaparin	Medicare	1	1	25.39	0	0	0	0	0	0	1	0	Hemiarthroplasty	2	1	0		Skilled Nursing Facility	0	0	0	0	0	0	0	0
1907	R greater trochanter fx	31A	31A1.1	n		87	1	0	6	GLF	0	15	0	0	3	1	2	1	0	3.2	1	asa81, Hx of stroke		UHC MCR	3	1	24.4	1	0	0	0	0	1	0		Nonoperative	3	0	0		Skilled Nursing Facility	0	0	0	0	0	0	0	0
1908	L hip fracture	31B	31B1.2			81	0	0	8	GLF	0	15	0	0	3	1	1	0	1	4.5	0			BCBS Medicare	1	1	27.3	0	0	0	0	0	0	1		Hemiarthroplasty	3	0	0		Skilled Nursing Facility	1	1	0	0	0	0	1	0
1909	R hip fx	31A	31A3.3			85	1	0	8	GLF	0	15	0	0	3	0	1	0	1	4	1	afib	Rivaroxaban	Aetna	0	1	20.05	0	0	0	0	0	0	1	1	Short Cephalomedullary Nail	3	1	0		Skilled Nursing Facility	0	0	0	0	0	0	0	0
1910	L IT hip fx	31A	31A2.2			92	0	0	5	GLF	0	15	0	0	3	1	2	1	1	3.3	0			Medicare	1	1	28.06	0	0	0	0	0	0	1	1	Short Cephalomedullary Nail	3	0	0		Acute Rehabilitation Facility	1	1	0	0	0	0	1	0
1911	R fem neck hip fx	31B	31B1.3			85	0	0	6	GLF	0	15	0	0	3	0	1	1	0		0			Medicare	0	1	21.8	0	0	0	0	0	0	1	1	Hemiarthroplasty	2	0	0		Skilled Nursing Facility	0	1	0	0	0	0	0	0
1912	R femur fx, R tibial plateau fx	Periprosthetic	Postop Periprosthetic		B1	64	0	0	12	MVA	1	15	0	1	4	1	1	0	1	2.7	1	CVA	Clopidogrel	Healthfrist MCR	0	1	42.7	0	0	0	0	0	0	1		Periprosthetic Fracture Plating	3	1	0		Skilled Nursing Facility	1	1	0	0	0	0	0	0
1913	L Periprosthetic fx	Periprosthetic	Postop Periprosthetic		B2	72	1	0	7	Atraumatic	0	15	0	0	3	2	1	1	0	4.5	1	Post op		Medicare	1	1	20.94	0	0	0	0	0	0	1	2.91667	Revision Total Hip Arthroplasty	3	0	0		Acute Rehabilitation Facility	1	1	0	0	0	0	0	0
1914	L ST hip fx	32A	32A3	a		65	1	0	4	jumping up for phone call. Hx of insufficiency fx's	0	15	0	0	3	0	1	1	1		0			Local 1199	1	6	27.46	0	0	0	0	0	0	1	2	Long Cephalomedullary Nail	2	0	0		Home	0	0	0	0	0	0	0	0
1915	L IT hip fx, L olecranon fx	31A	31A1.3			70	1	0	7	GLF	0	15	0	0	3	0	1	1	1		0			Aetna	1	1	23.91	0	0	0	0	0	0	1	2	Short Cephalomedullary Nail	2	0	0		Skilled Nursing Facility	1	1	0	0	0	0	0	0
1916	L fem neck hip fx	31B	31B1.3			77	1	0	4	GLF	0	15	0	0	3	0	1	0	1	4	0			Medicare	0	1	30.11	0	0	0	0	0	0	0	2	Total Hip Arthroplasty	3	0	0		Acute Rehabilitation Facility	0	0	0	0	0	0	0	0
1917	L femoral neck fracture	31B	31B1.3			90	1	1	0	GLF	0	15	0	0	3	0	1	0	1		0			None	3	4	22.14		0	0	0			0		Nonoperative		0	0		Left Against Medical Advice	0	0	0	0	0	0	0	0
1918	L DR fx, L fem neck fx	31B	31B1.1			90	1	0	5	GLF	0	15	0	0	3	0	1	0	1		0			Medicare	0	1	22.14	0	0	0	0	0	0	1	0.166667	Hemiarthroplasty	3	0	0		Skilled Nursing Facility	0	0	0	0	0	0	0	0
1919	L fem neck hip fx	31B	31B1.1			95	1	0	8	GLF	0	15	0	0	3	0	1	1	1		1			Medicare	0	1	25.69	0	0	0	0	0	0	0		Closed Reduction Percutaneous Pinning	2	0	0		Acute Rehabilitation Facility	0	0	0	0	0	0	0	0
1920	L femur B2 periprosthetic fx	Periprosthetic	Postop Periprosthetic		B2	63	1		6	GLF	0	15	0	0	3	3	1	1	1	3.7	1	s/p CVA, THA 1 week prior		Cigna	1	1	22.7		0	0	0	0	0	1	0.66667	Revision Total Hip Arthroplasty	3	0	0		Skilled Nursing Facility	0	0	0	0	0	0	0	0
1921	R IT hip fx	31A	31A1.3			76	1	0	6	GLF	0	15	0	0	3	1	1	0	1		0			Blue Cross Blue Shield	0	1	22.54	0	0	0	0	0	0	0		Short Cephalomedullary Nail		1	0		Skilled Nursing Facility	0	0	0	0	0	0	0	0
1922	periprosthetic hip fracture	Periprosthetic	Postop Periprosthetic		B2	77	1	0	7	mechanical fall	0	15	0	0	3	2	2	1	0		1	recent THA	Enoxaparin	Medicare	1	1	23.13	0	0	0	0	0	0	1	3	Revision Total Hip Arthroplasty	3	0	0		Acute Rehabilitation Facility	1	1	0	0	0	0	0	0
1923	Periprosthetic Hip Fracture	Periprosthetic	Postop Periprosthetic		B2	78	1	0	3	Atraumatic	0	15	0	0	3	2	1	1	1	4.4	1			Medicare	1	1	28.13		0	0	0	0	0	1	1	Revision Total Hip Arthroplasty	3	0	0		Skilled Nursing Facility	0	0	0	0	0	0	0	0
1924	L hip periprosthetic femur fx	Periprosthetic	Postop Periprosthetic		AG	81	1	1	4	GLF	0	15	0	0	3	1	1	1	1		0			Medicare	1	1	30.23	0	0	0	0			0		Nonoperative		0	0		Skilled Nursing Facility	0	0	0	0		0	0	0
1925	L femoral neck fracture	31B	31B1.3			87	1	0	7	GLF	0	14	0	0	3	6	2	1	0	3.4	1	asa81	Clopidogrel	Healthfirst MCR	3	2	20.9	0	0	0	0	0	0	1	4	Hemiarthroplasty	3	0	0		Home	1	1	0	0	0	0	1	0
1926	IT hip fx	31A	31A3.1			84	0	0	4	mechanical fall	0	15	0	0	3	0	1	0	1		0			Medicare	1	2	33.67	0	0	0	0	0		1	1	Short Cephalomedullary Nail	2	0	0		Home	1	1	0	0	0	0	0	0
1927	L intertrochanteric hip fx	31A	31A2.3			89	1	0	8	GLF	0	15	0	0	3	0	1	0	1	3.7	0			Aetna MCR	2	2	16.6	0	0	0	0	0	0	1	1	Long Cephalomedullary Nail	3	0	1	4	Skilled Nursing Facility	1	1	0	0	0	0	0	0
1928	R IT hip fx	31A	31A1.3			93	1	0	5	GLF	0	15	0	0	3	2	2	1	1	3.3	1	CAD, MI s/p PPM	Enoxaparin	Medicare/BCBS	3	3	19.39	1	0	0	0	1	1	1	2	Long Cephalomedullary Nail	4	0	0		Skilled Nursing Facility	0	0	0	0	0	0	0	0
1929	Closed R hip fx	31A	31A3.1			82	1	0	10	GLF	0	15	0	0	3	0	1	1	1		0			Aetna	1	1	20	0	0	0	0	0	0	1	2	Long Cephalomedullary Nail	3	0	0		Skilled Nursing Facility	1	1	0	0	0	0	0	0
1930	R displaced femoral neck fx	31B	31B1.3			78	1	0	12	GLF	0	15	0	0	3	0	2	1	0	3.5	0			United Healthcare, Medicare	3	1	32.7	1	0	0	0	0	1	1	2	Hemiarthroplasty	3	1	0		Skilled Nursing Facility	1	1	0	0	0	0	0	0
1931	L impacted femoral neck fracture	31B	31B1.3			60	1	0	2	GLF	0	15	0	0	3	0	1	0	0	4.5	0			BlueCrossBlueShield	1	1	26.6	0	0	0	0	0	0	1	1	Closed Reduction Percutaneous Pinning	1	0	0		Home	0	0	0	0	0	0	0	0
1932	L femoral neck fx	31B	31B1.3			84	0	0	5	GLF	0	15	0	0	3	0	1	0	1		1	aspirin 81		United Healthcare	0	2		0	0	0	0	0	0	1	1	Hemiarthroplasty	3	0	0		Skilled Nursing Facility	1	1	0	0	0	0	0	0
1933	L hip fracture	31B	31B1.3			80	0	0	10	GLF	0	15	0	0	3	3	1	0	1	3.4	0			Aetna	1	1	23.4	1	0	0	0	0	1	1	1	Hemiarthroplasty	3	1	0		Skilled Nursing Facility	1	1	0	0	0	0	0	0
1934	R greater trochanter fx	31A	31A1.1	n		88	1	0	3	GLF	0	15	0	0	3	1	1	0	1		0			Medicare		1	18	0	0	0	0	0	0	0		Nonoperative	3	0	0		Skilled Nursing Facility	0	0	0	0	0	0	0	0
1935	R femoral neck fx	31B	31B1.2			84	0	0	17	GLF	0	15	0	0	3	0	1	1	0	2.8	1	Hx of a fib	Warfarin	BCBS Medicare	1	1	27.3	0	0	0	0	0	0	1	3	Hemiarthroplasty	3	1	0		Skilled Nursing Facility	1	2	0	0	0	0	0	0
1936	femoral neck hip fx	31B	31B1.1			73	1	0	3	mechanical fall	0	15	0	0	3	0	1	0	1		0			Medicare	0	1	20.81	0	0	0	0	0	0	1	2	Closed Reduction Percutaneous Pinning	2	0	0		Home	0	0	0	0	0	0	0	0
1937	L hip intertrochanteric fx	31A	31A3.3			75	1	0	9	Fall From Height	1	15	0	0	3	2	1	0	1	4	0			Medicare	1	1	20.4	0	0	0	0	0	0	1	1	Long Cephalomedullary Nail	2	0	0		Skilled Nursing Facility	1	1	0	0	0	0	0	0
1938	L intertrochanteric fx	31A	31A1.2			77	1	0	5	GLF	0	15	0	0	3	0	1	0	1	4.5	0			Medicare A & B	2	5	18.8	0	0	0	0	0	0	1	1	Short Cephalomedullary Nail	2	0	0		Skilled Nursing Facility	1	1	0	0	0	0	0	0
1939	L intertrochanteric hip fx	31A	31A3.3			70	1	0	12	GLF	0	15	0	0	3	0	1	0	1	3.8	0			BCBS, Medicare	1	1	29.2	0	0	0	0	0	0	1	1	Long Cephalomedullary Nail	3	0	0		Skilled Nursing Facility	0	0	0	0	0	0	0	0
1940	R femoral neck fx	31B	31B1.3			91	1	0	4	GLF	0	15	0	0	3	0	1	0	1	3.5	0			BCBS, Medicare	3	1	22.7	0	0	0	0	0	0	0	0	Hemiarthroplasty	3	0	1	71	Home	1	1	0	0	0	0	0	0
1941	L intertrochanteric fx	31A	31A1.3			84	1	0	5	GLF	0	15	0	0	3	0	1	0	1	3.6	0			Medicare, Medicaid	3	4	21.8	0	0	0	0	0	0	1	2	Short Cephalomedullary Nail	3	0	0		Skilled Nursing Facility	1	1	0	0	0	0	0	0
1942	L hip fx	31A	31A3.3			87	1	1	1	GLF	0	15	0	0	3	1	1	0	1	3.8	0			HIP MCR		6	30	0	0	0	0	0	0	0		Nonoperative	3	1	0		Home	0	0	0	0	0	0	0	0
1943	L Hip IT fx	31A	31A2.2			60	0	0	5	Mechanical Fall	0	15	0	0	3	0	1	0	1	2.6	0			BCBS	1	5	25.54	0	0	0	0	0	0	1	2	Short Cephalomedullary Nail	2	1	0		Home	0	0	0	0	0	0	0	0
1944	R IT fx	31A	31A1.2			80	1	0	6	GLF	0	15	0	0	3	1	1	0	1	4	0			United Healthcare	1	1	18.13		0	0	0	0		1	1.5	Long Cephalomedullary Nail	2	0	0		Home with Health Services	0	0	0	0	0	0	0	0
1945	L FNFx	31B	31B1.3			80	1	0	5	mechanical fall	0	15	0	0	3	0	1	0	1		1	afib	Apixaban	Medicare	0	1	20.34	0	0	0	0	0		1	1	Hemiarthroplasty	3	0	0		Home	0	0	0	0	0	0	0	0
1946	L IT fx	31A	31A1.3			71	0	0	5	GLF	0	15	0	0	3	7	2	0	1		0			Medicare	1	1	22.36		0	0	0	0		1	0.375	Long Cephalomedullary Nail	3	0	0		Skilled Nursing Facility	0	0	0	0	0	0	0	0
1947	R valgus impacted hip fx	31B	31B1.1			69	1	0	3	Mechanical Fall	0	15	0	0	3	0	1	0	1		0			Medicare	0	1	23.62	0	0	0	0	0	0	1	1	Closed Reduction Percutaneous Pinning	1	1	0		Home	0	0	0	0	0	0	0	0
1948	L Hip IT fx	31B	31B1.3			73	1	0	7	Mechanical Fall	0	15	0	0	3	1	1	0	1		1	Coumadin	Coumadin	Medicare	1	6	20.25	0	0	0	0	0	0	1	3	Hemiarthroplasty	3	1	0		Skilled Nursing Facility	0	0	0	0	0	0	0	0
1949	L Hip IT fx	31A	31A2.3			61	1	0	4	Mechanical Fall	0	15	0	0	3	3	1	0	1	3.3	0			Oxford	1	1	19.3	0	0	0	0	0	0	1	1	Long Cephalomedullary Nail	3	1	0		Home	1	2	0	0	0	0	1	0
1950	L femoral neck hip fx	31B	31B1.3			83	0	0	4	Mechanical Fall	0	15	0	0	3	1	1	0	1		1	Plavix	Plavix	Medicare	1	1	20.75	0	0	0	0	0	0	1	1	Total Hip Arthroplasty	3	1	0		Skilled Nursing Facility	1	1	0	0	0	0	0	0
1951	R femoral neck Hip fx	31B	31B1.1			76	1	0	4	Mechanical Fall	0	15	0	0	3	5	2	1	0	3	1	ASA 81		Medicare	1	1	17.71	0	0	0	0	0	0	1	1	Closed Reduction Percutaneous Pinning	3	1	0		Skilled Nursing Facility	0	0	0	0	0	0	0	0
1952	R IT Fx	31A	31A1.2			91	1	0	12	Fall From Height	1	15	0	0	3	0	1	0	1	3.7	0			medicaid	3	3	19.86		0	0	0			1	0	Long Cephalomedullary Nail	4	0	0		Home	0	0	0	0	0	0	0	0
1953	R IT Fx	31A	31A1.2			78	1	0	5	GLF	1	15	0	0	3	4	1	0	0	2.6	0			medicare	3	6	25.61		0	0	0			1	1	Long Cephalomedullary Nail	3	0	1		Skilled Nursing Facility	1	1	0	0	0	0	0	0
1954	R vancouver A3 hip fx	Periprosthetic	Postop Periprosthetic		AG	77	1	0	7	GLF	0	15	0	0	3	1	1	1	1	3.9	1	Bilateral carotid artery stenosis	Clopridogel	Medicare	2	6	24.41	0	0	0	0	0		0		Nonoperative		1	0		Skilled Nursing Facility	0	0	0	0	0	0	0	0
1955	R IT Fx	31A	31A1.3			59	0	0	2	GLF	1	15	0	0	3	1	1	0	1	4.1	0			workers comp	3	2	23.68		0	0	0	0		1	1	Long Cephalomedullary Nail	1	0	0		Home	0	0	0	0	0	0	0	0
1956	R hip fx	31A	31A2.2			94	1	0	6	GLF	0	15	0	0	3	2	1	1	1	3.9	1		Apixaban	Medicare	3	1	24.13	0	0	0	0	0	0	1	2	Short Cephalomedullary Nail	3	0	0		Skilled Nursing Facility	0	0	0	0	0	0	0	0
1957	L hip fx	31B	31B1.3			88	1	0	9	GLF	0	15	0	0	1	3	2	1	0		1		Apixaban	Medicare	3	2	24.41	0	0	0	0	0	0	1	1	Hemiarthroplasty	4	0	0		Skilled Nursing Facility	1	2	0	0	0	0	0	0
1958	L hip fx	31A	31A2.2			89	1	0	4	GLF	0	15	1	0	3	5	3	1	0	3.7	0			Medicare	2	1	20.21	0	0	0	0	0	0	1	2	Short Cephalomedullary Nail	3	0	0		Skilled Nursing Facility	0	0	0	0	0	0	0	0
1959	L hip fx	31A	31A3.3			63	1	0	3	GLF	0	15	0	0	3	1	1	0	1		0			GEHA	1	1	30.38	0	0	0	0	0	0	1	1	Long Cephalomedullary Nail	2	0	0		Home	0	0	0	0	0	0	0	0
1960	R unstable IT fx	31A	31A1.2			67	0	0	5	GLF	0	15	0	0	3	0	1	0	1	4	0			Oxford	1	1	20.25	0	0	0	0	0	0	1	1	Long Cephalomedullary Nail	2	0	0		Skilled Nursing Facility	0	0	0	0	0	0	0	0
1961	displaced transcervical fem neck fx	31B	31B1.3			77	1	0	14	fall	0	15	0	0	3	1	1	0	1	4.1	1			humana MCR	1	1	29.95	0	0	0	0	0	0	1	1	Total Hip Arthroplasty	3	0	0		Skilled Nursing Facility	0	0	0	0	0	0	0	0
1962	R IT Fx	31A	31A1.2			79	1	0	6	GLF	0	15	0	0	3	0	1	1	0	4	0			medicaid	3	3	35.87		0	0	0	0		1	0	Long Cephalomedullary Nail	3	0	0		Home	1	1	0	0	0	0	0	0
1963	R Incomplete fem neck fx	31B	31B1.1			57	1	1	1	GLF	0	15	0	0	3	0	1	0	1		0			United	0	2	21.12	0	0	0	0	0	0	0		Nonoperative		0	0		Home	0	0	0	0	0	0	0	0
1964	R fem neck fx	31B	31B1.1			90	1	0	8	GLF	0	15	0	0	3	0	1	1	1	3.3	0			Medicare	0	1	22.14		0	0	0	0		1	0	Hemiarthroplasty	3	0	0		Skilled Nursing Facility	1	1	0	0	0	0	0	0
1965	basicerv fx	31B	31B1.3			61	0	0	9	fall out of bed	0	15	0	0	3	4	1	1	1	3.7	1		Clopidogrel	generic mcd	0	2	21.19	0	0	0	0	0	0	1	1	Hemiarthroplasty	3	1	0		Skilled Nursing Facility	1	2	0	0	0	0	0	0
1966	R IT Fx	31A	31A3.3			91	1	0	7	GLF	0	15	0	0	3	1	2	0	0	3.9	0			medicare	3	3	21.63		0	0	0	0		1	1	Long Cephalomedullary Nail	3	1	0		Skilled Nursing Facility	0	0	0	0	0	0	0	0
1967	femoral neck fx	31B	31B1.2			73	1	0	3	mechanical fall	0	15	0	0	3	1	1	1	1		0			Medicare	0	4	18.5		0	0	0	0		1	0.708333	Closed Reduction Percutaneous Pinning	2	0	0		Skilled Nursing Facility	0	0	0	0	0	0	0	0
1968	subcap fx	31B	31B1.3			87	1	0	3	mechanical fall	0	15	0	0	3	4	1	0	0	4	0			medicare	2	2	17.51	0	0	0	0	0	0	1	1	Hemiarthroplasty	4	0	1	48	Skilled Nursing Facility	0	0	0	0	0	0	0	0
1969	R subcapital hip fx	31B	31B1.3			79	0	0	31	Mechanical fall	0	15	0	0	3	1	2	0	0	4.6	1			Metroplus	1	6	22.13	0	0	0	0	0	0	1	0	Hemiarthroplasty	3	1	1	120	Skilled Nursing Facility	1	1	0	1	0	0	0	0
[truncated: 54 more rows]
[truncated: 15 more columns]

## Sheet: Data Dictionary
Variable	Class	Description	Factor Values	Further Description Reference
Injury	Char	Injury description
Surgery_Desc	Char	Surgery description
[truncated: 67 more rows]
