# Supplementary material for: Trauma risk score matching for observational studies in orthopedic trauma dataset and code
Source: Data Brief. 2022 Jan 5;40:107794. doi: 10.1016/j.dib.2022.107794 (PMC8749164; doi:10.1016/j.dib.2022.107794)
Supplement: Supplementary file 2 [file mmc2.zip]

Archive with 1 entries (1 files):
- STTGMA Matching.r
