# Supplementary material for: Trauma risk score matching for observational studies in orthopedic trauma dataset and code
Source: Data Brief. 2022 Jan 5;40:107794. doi: 10.1016/j.dib.2022.107794 (PMC8749164; doi:10.1016/j.dib.2022.107794)
Supplement: Supplementary file 2 [file mmc2.zip › STTGMA Matching.r]

# Loading R packages that will be used in this code
library(readxl)
library(tidyverse)
library(openxlsx)
library(arsenal)
library(MatchIt)

# Edit the working directory and database path to match your configuration
setwd("C:/Users/REPar/Desktop/")
HipPath <-"C:/Users/REPar/Desktop/STTGMA Matching DB.xlsx"

# Reading the hip database from OneDrive
HipDB <-read_excel(path = HipPath,col_names = TRUE)

# Filtering for only Hip DB patients with femoral neck and intertroch fractures
HipDB <- filter(HipDB,Classification =="31A"|Classification=="31B")
HipDB <- HipDB[!is.na(HipDB$BMI),]
HipDB <- HipDB[!is.na(HipDB$Sex),]
HipDB <- HipDB[!is.na(HipDB$CCI),]
HipDB <- HipDB[!is.na(HipDB$Age),]
HipDB <- HipDB[!is.na(HipDB$ASA),]
HipDB <- HipDB[!is.na(HipDB$Minor_Comp),]
HipDB <- HipDB[!is.na(HipDB$STTGMA2USE),]
HipDB <-HipDB[HipDB$Energy==0,]

# Adding labels and setting categorical variables for things that are going to be reported
#HipDB$Energy<-factor(HipDB$Energy,labels=c("Low Energy","High Energy"))
HipDB$Assistive_Device<-factor(HipDB$Assistive_Device,labels = c("No Assistive Device","Assistive Device"))
HipDB$Independent<-factor(HipDB$Independent,labels=c("Dependent","Independent"))
HipDB$Anticoagulation<-factor(HipDB$Anticoagulation,labels=c("No Anticoagulation","Anticoagulation"))
HipDB$Marital_Status<-factor(HipDB$Marital_Status,labels=c("Single","Married",
                                                           "Divorced","Widowed"))
HipDB$Race<-factor(HipDB$Race,labels=c("White","Black","Hispanic","Asian","Unkown",
                                       "Other"))
HipDB$`ARF/AKI`<-factor(HipDB$`ARF/AKI`,labels=c("No AKI","AKI"))
attr(HipDB$`ARF/AKI`,'label')<-'AKI'
HipDB$Sex<-factor(x=HipDB$Sex,labels = c("Male","Female"))
attr(HipDB$Sex, 'label')<-'Sex, n (%)'
attr(HipDB$Age,'label')<-'Age, mean SD, years'
attr(HipDB$BMI, 'label')<-'Body Mass Index, mean SD'
attr(HipDB$CCI, 'label')<-'Charlson Comorbidity Index, mean SD'
HipDB$Amb_Status<-factor(HipDB$Amb_Status,levels=c(1,2,3),labels = c("Community ambulator",
                                                                     "Household ambulator",
                                                                     "Nonambulatory"))

attr(HipDB$Amb_Status,'label')<-'Ambulatory Status, n (%)'
attr(HipDB$Classification,'label')<-'Fracture Classification, n (%)'
attr(HipDB$Procedure,'label')<-'Treatment'
HipDB$Death_During_Admission<-factor(HipDB$Death_During_Admission)
attr(HipDB$Death_During_Admission,'label')<-'Inpatient Mortality, n (%)'
HipDB$`Death<30_Days`<-factor(HipDB$`Death<30_Days`)
attr(HipDB$`Death<30_Days`,'label')<-'30-day Mortality, n (%)'
HipDB$`Death<1_Yr`<-factor(HipDB$`Death<1_Yr`)
attr(HipDB$`Death<1_Yr`,'label')<-'1-year Mortality, n (%)'
HipDB$Procedure<-factor(HipDB$Procedure)
HipDB$Minor_Comp<-factor(HipDB$Minor_Comp)
attr(HipDB$Minor_Comp,'label')<-'Minor Complications, n (%)'
HipDB$Major_Comp<-factor(HipDB$Major_Comp)
attr(HipDB$Major_Comp,'label')<-'Major Complications, n (%)'
HipDB$ICU<-factor(HipDB$ICU)
attr(HipDB$ICU,'label')<-'Need for Intensive Care Unit, n (%)'
attr(HipDB$LOS,'label')<-'Length of Stay, mean SD, days'
HipDB$Readmission30Day<-factor(HipDB$Readmission30Day)
attr(HipDB$Readmission30Day,'label')<-'30-day Readmission, n (%)'
HipDB$Readmission90Day<-factor(HipDB$Readmission90Day)
attr(HipDB$Readmission90Day,'label')<-'90-day readmission, n (%)'
attr(HipDB$STTGMA2USE,'label')<-'STTGMA Score, mean SD'
HipDB$Anemia<-factor(HipDB$Anemia)
attr(HipDB$Anemia, 'label')<-'Anemia, n (%)'
attr(HipDB$`ARF/AKI`, 'label')<-'Acute Kidney Injury, n (%)'
HipDB$UTI<-factor(HipDB$UTI)
attr(HipDB$UTI, 'label')<-'Urinary Tract Infection, n (%)'
HipDB$`Sepsis/Septic_Shock`<-factor(HipDB$`Sepsis/Septic_Shock`)
attr(HipDB$`Sepsis/Septic_Shock`,'label')<-'Sepsis or Septic Shock, n (%)'
HipDB$Pneumonia<-factor(HipDB$Pneumonia)
attr(HipDB$Pneumonia,'label')<-'Pneumonia, n (%)'
HipDB$Acute_Respiratory_Failure<-factor(HipDB$Acute_Respiratory_Failure)
attr(HipDB$Acute_Respiratory_Failure,'label')<-'Acute Respiratory Failure, n (%)'
HipDB$Stroke<-factor(HipDB$Stroke)
HipDB$MI<-factor(HipDB$MI)
attr(HipDB$MI,'label')<-'Myocardial Infarction, n (%)'
HipDB$Cardiac_Arrest<-factor(HipDB$Cardiac_Arrest)
attr(HipDB$Cardiac_Arrest,'label')<-'Cardiac Arrest, n (%)'
HipDB$`DVT/PE`<-factor(HipDB$`DVT/PE`)
attr(HipDB$`DVT/PE`,'label')<-'Deep Vein Thrombosis or Pulmonary Embolism, n (%)'
HipDB$Palliative_Consult<-factor(HipDB$Palliative_Consult,labels = c("No Palliative Consult",
                                                                     "Palliative Consult"))

# Iniitializing a clean Hip DB that won't have a treated or untreated matching variable
CleanHipDB<-HipDB

# Running the Shapiro-Wilk test on numeric variables to see when to use the U test
shapiro.test(HipDB$Age)
shapiro.test(HipDB$BMI)
shapiro.test(HipDB$CCI)
shapiro.test(HipDB$STTGMA2USE)
shapiro.test(HipDB$LOS)

# Initializing counts for how often the STTGMA matched cohorts return significant differences

# Initializing significant demographic test counts for STTGMA matched cohorts
sigSTTGMASexTestCount<-0
sigSTTGMAAgeTestCount<-0
sigSTTGMABMITestCount<-0
sigSTTGMACCITestCount<-0
sigSTTGMAASATestCount<-0
sigSTTGMASTTGMATestCount<-0
sigSTTGMAAmbTestCount<-0
sigSTTGMAClassTestCount<-0

# Initializing significant outcome test counts for STTGMA matched cohorts
sigSTTGMAInpMortTestCount<-0
sigSTTGMA30DMortTestCount<-0
sigSTTGMA1YrMortTestCount<-0
sigSTTGMALOSTestCount<-0
sigSTTGMAICUTestCount<-0
sigSTTGMAAKITestCount<-0
sigSTTGMAUTITestCount<-0
sigSTTGMAAnemiaTestCount<-0
sigSTTGMAMajCompTestCount<-0
sigSTTGMASepTestCount<-0
sigSTTGMAPNATestCount<-0
sigSTTGMARespFailTestCount<-0
sigSTTGMAStrokeTestCount<-0
sigSTTGMAMITestCount<-0
sigSTTGMACardArrstTestCount<-0
sigSTTGMADVTTestCount<-0
sigSTTGMA30dayTestCount<-0
sigSTTGMA90dayTestCount<-0

# Initializing significant demographic test counts for CCI matched cohorts
sigCCISexTestCount<-0
sigCCIAgeTestCount<-0
sigCCIBMITestCount<-0
sigCCICCITestCount<-0
sigCCIASATestCount<-0
sigCCISTTGMATestCount<-0
sigCCIAmbTestCount<-0
sigCCIClassTestCount<-0

# Initializing significant outcome test counts for CCI matched cohorts
sigCCIInpMortTestCount<-0
sigCCI30DMortTestCount<-0
sigCCI1YrMortTestCount<-0
sigCCILOSTestCount<-0
sigCCIICUTestCount<-0
sigCCIAKITestCount<-0
sigCCIUTITestCount<-0
sigCCIAnemiaTestCount<-0
sigCCIMajCompTestCount<-0
sigCCISepTestCount<-0
sigCCIPNATestCount<-0
sigCCIRespFailTestCount<-0
sigCCIStrokeTestCount<-0
sigCCIMITestCount<-0
sigCCICardArrstTestCount<-0
sigCCIDVTTestCount<-0
sigCCI30dayTestCount<-0
sigCCI90dayTestCount<-0

# Initializing significant demographic test counts for Multi matched cohorts
sigMultiSexTestCount<-0
sigMultiAgeTestCount<-0
sigMultiBMITestCount<-0
sigMultiCCITestCount<-0
sigMultiASATestCount<-0
sigMultiSTTGMATestCount<-0
sigMultiAmbTestCount<-0
sigMultiClassTestCount<-0

# Initializing significant outcome test counts for Multi matched cohorts
sigMultiInpMortTestCount<-0
sigMulti30DMortTestCount<-0
sigMulti1YrMortTestCount<-0
sigMultiLOSTestCount<-0
sigMultiICUTestCount<-0
sigMultiAKITestCount<-0
sigMultiUTITestCount<-0
sigMultiAnemiaTestCount<-0
sigMultiMajCompTestCount<-0
sigMultiSepTestCount<-0
sigMultiPNATestCount<-0
sigMultiRespFailTestCount<-0
sigMultiStrokeTestCount<-0
sigMultiMITestCount<-0
sigMultiCardArrstTestCount<-0
sigMultiDVTTestCount<-0
sigMulti30dayTestCount<-0
sigMulti90dayTestCount<-0

# Setting a seed for the pseudo random number generator
set.seed(1985)
# Creating a for loop to do each version of matching loop times
loop<-100000
for (i in 1:100000){
        # Resetting the Hip DB to the cleaned version
        HipDB<-CleanHipDB
        
        # Randomly selecting a tenth of the HipDB and assigning the "matching" variable to 1
        Treated <- slice_sample(HipDB,prop=.1)
        Treated$Matching<-1
        
        # Assigning the rest of the HipDB the "matching" variable to 0
        Untreated <- anti_join(HipDB,Treated,by="Subject Number")
        Untreated$Matching<-0
        
        # Binding the treated and untreated group and setting the matching variable as a factor
        HipDB<-rbind(Treated,Untreated)
        HipDB$Matching<-factor(HipDB$Matching,labels = c("Control","Treatment"))
        
        # Subsetting the Hip DB to just the data that will be entered into the
        # matching algorithm
        Data2Match<-HipDB[,c("Matching","STTGMA2USE","Age","CCI","BMI","ASA","Sex")]
        
        # Matching the cohorts by STTGMA score
        STTGMAmatched<-matchit(Matching~STTGMA2USE,Data2Match)
        
        # Extracting the matched subjects from the Hip DB
        TempTreatment<-HipDB[rownames(STTGMAmatched$match.matrix),]
        TempControls<-HipDB[STTGMAmatched$match.matrix,]
        
        # Binding STTGMA matched treatments and controls
        STTGMAmatchedDB<-rbind(TempTreatment,TempControls)
        
        # Running statistical tests on the STTGMA matched cohorts and storing the count
        # of significant tests in test count variables
        
        # Starting with tests of demographic data in STTGMA matched cohorts
        STTGMASexTest<-chisq.test(STTGMAmatchedDB$Sex,STTGMAmatchedDB$Matching)
        sigSTTGMASexTestCount<-sigSTTGMASexTestCount+as.numeric(STTGMASexTest$p.value<0.05)
        STTGMAAgeTest<-kruskal.test(Age~Matching,data = STTGMAmatchedDB)
        sigSTTGMAAgeTestCount<-sigSTTGMAAgeTestCount+as.numeric(STTGMAAgeTest$p.value<0.05)
        STTGMABMITest<-kruskal.test(BMI~Matching,data = STTGMAmatchedDB)
        sigSTTGMABMITestCount<-sigSTTGMABMITestCount+as.numeric(STTGMABMITest$p.value<0.05)
        STTGMACCITest<-kruskal.test(CCI~Matching,data = STTGMAmatchedDB)
        sigSTTGMACCITestCount<-sigSTTGMACCITestCount+as.numeric(STTGMACCITest$p.value<0.05)
        STTGMAASATest<-kruskal.test(ASA~Matching,data = STTGMAmatchedDB)
        sigSTTGMAASATestCount<-sigSTTGMAASATestCount+as.numeric(STTGMAASATest$p.value<0.05)
        STTGMASTTGMATest<-kruskal.test(STTGMA2USE~Matching,data = STTGMAmatchedDB)
        sigSTTGMASTTGMATestCount<-sigSTTGMASTTGMATestCount+as.numeric(STTGMASTTGMATest$p.value<0.05)
        STTGMAAmbTest<-fisher.test(STTGMAmatchedDB$Amb_Status,STTGMAmatchedDB$Matching)
        sigSTTGMAAmbTestCount<-sigSTTGMAAmbTestCount+as.numeric(STTGMAAmbTest$p.value<0.05)
        STTGMAClassTest<-chisq.test(STTGMAmatchedDB$Classification,STTGMAmatchedDB$Matching)
        sigSTTGMAClassTestCount<-sigSTTGMAClassTestCount+as.numeric(STTGMAClassTest$p.value<0.05)
        
        # Tests of outcomes data in STTGMA matched cohorts
        STTGMAInpMortTest<-fisher.test(STTGMAmatchedDB$Death_During_Admission,STTGMAmatchedDB$Matching)
        sigSTTGMAInpMortTestCount<-sigSTTGMAInpMortTestCount+as.numeric(STTGMAInpMortTest$p.value<0.05)
        STTGMA30DMortTest<-fisher.test(STTGMAmatchedDB$`Death<30_Days`,STTGMAmatchedDB$Matching)
        sigSTTGMA30DMortTestCount<-sigSTTGMA30DMortTestCount+as.numeric(STTGMA30DMortTest$p.value<0.05)
        STTGMA1YrMortTest<-fisher.test(STTGMAmatchedDB$`Death<1_Yr`,STTGMAmatchedDB$Matching)
        sigSTTGMA1YrMortTestCount<-sigSTTGMA1YrMortTestCount+as.numeric(STTGMA1YrMortTest$p.value<0.05)
        STTGMALOSTest<-kruskal.test(LOS~Matching,data = STTGMAmatchedDB)
        sigSTTGMALOSTestCount<-sigSTTGMALOSTestCount+as.numeric(STTGMALOSTest$p.value<0.05)
        STTGMAICUTest<-chisq.test(STTGMAmatchedDB$ICU,STTGMAmatchedDB$Matching)
        sigSTTGMAICUTestCount<-sigSTTGMAICUTestCount+as.numeric(STTGMAICUTest$p.value<0.05)
        STTGMAAKITest<-chisq.test(STTGMAmatchedDB$`ARF/AKI`,STTGMAmatchedDB$Matching)
        sigSTTGMAAKITestCount<-sigSTTGMAAKITestCount+as.numeric(STTGMAAKITest$p.value<0.05)
        STTGMAUTITest<-chisq.test(STTGMAmatchedDB$UTI,STTGMAmatchedDB$Matching)
        sigSTTGMAUTITestCount<-sigSTTGMAUTITestCount+as.numeric(STTGMAUTITest$p.value<0.05)
        STTGMAAnemiaTest<-chisq.test(STTGMAmatchedDB$Anemia,STTGMAmatchedDB$Matching)
        sigSTTGMAAnemiaTestCount<-sigSTTGMAAnemiaTestCount+as.numeric(STTGMAAnemiaTest$p.value<0.05)
        STTGMAMajCompTest<-chisq.test(STTGMAmatchedDB$Major_Comp,STTGMAmatchedDB$Matching)
        sigSTTGMAMajCompTestCount<-sigSTTGMAMajCompTestCount+as.numeric(STTGMAMajCompTest$p.value<0.05)
        
        if(fct_count(STTGMAmatchedDB$`Sepsis/Septic_Shock`)[[2,2]]>0){
                STTGMASepTest<-fisher.test(STTGMAmatchedDB$`Sepsis/Septic_Shock`,STTGMAmatchedDB$Matching)
                sigSTTGMASepTestCount<-sigSTTGMASepTestCount+as.numeric(STTGMASepTest$p.value<0.05)
        }
        
        STTGMAPNATest<-chisq.test(STTGMAmatchedDB$Pneumonia,STTGMAmatchedDB$Matching)
        sigSTTGMAPNATestCount<-sigSTTGMAPNATestCount+as.numeric(STTGMAPNATest$p.value<0.05)
        STTGMARespFailTest<-chisq.test(STTGMAmatchedDB$Acute_Respiratory_Failure,STTGMAmatchedDB$Matching)
        sigSTTGMARespFailTestCount<-sigSTTGMARespFailTestCount+as.numeric(STTGMARespFailTest$p.value<0.05)
        
        if(fct_count(STTGMAmatchedDB$Stroke)[[2,2]]>0){
                STTGMAStrokeTest<-fisher.test(STTGMAmatchedDB$Stroke,STTGMAmatchedDB$Matching)
                sigSTTGMAStrokeTestCount<-sigSTTGMAStrokeTestCount+as.numeric(STTGMAStrokeTest$p.value<0.05)
        }
        
        STTGMAMITest<-fisher.test(STTGMAmatchedDB$MI,STTGMAmatchedDB$Matching)
        sigSTTGMAMITestCount<-sigSTTGMAMITestCount+as.numeric(STTGMAMITest$p.value<0.05)
        STTGMACardArrstTest<-fisher.test(STTGMAmatchedDB$Cardiac_Arrest,STTGMAmatchedDB$Matching)
        sigSTTGMACardArrstTestCount<-sigSTTGMACardArrstTestCount+as.numeric(STTGMACardArrstTest$p.value<0.05)
        STTGMADVTTest<-fisher.test(STTGMAmatchedDB$`DVT/PE`,STTGMAmatchedDB$Matching)
        sigSTTGMADVTTestCount<-sigSTTGMADVTTestCount+as.numeric(STTGMADVTTest$p.value<0.05)
        STTGMA30dayTest<-chisq.test(STTGMAmatchedDB$Readmission30Day,STTGMAmatchedDB$Matching)
        sigSTTGMA30dayTestCount<-sigSTTGMA30dayTestCount+as.numeric(STTGMA30dayTest$p.value<0.05)
        STTGMA90dayTest<-chisq.test(STTGMAmatchedDB$Readmission90Day,STTGMAmatchedDB$Matching)
        sigSTTGMA90dayTestCount<-sigSTTGMA90dayTestCount+as.numeric(STTGMA90dayTest$p.value<0.05)
        
        
        # Matching the cohorts by Age, BMI, CCI, ASA and Sex
        CCImatched<-matchit(Matching~CCI,Data2Match)
        
        # Extracting the matched subjects from the Hip DB
        TempTreatment<-HipDB[rownames(CCImatched$match.matrix),]
        TempControls<-HipDB[CCImatched$match.matrix,]
        
        # Binding CCI matched treatments and controls
        CCImatchedDB<-rbind(TempTreatment,TempControls)
        
        # Running statistical tests on the CCI matched cohorts and storing the count
        # of significant tests in test count variables
        
        # Starting with tests of demographic data in CCI matched cohorts
        CCISexTest<-chisq.test(CCImatchedDB$Sex,CCImatchedDB$Matching)
        sigCCISexTestCount<-sigCCISexTestCount+as.numeric(CCISexTest$p.value<0.05)
        CCIAgeTest<-kruskal.test(Age~Matching,data = CCImatchedDB)
        sigCCIAgeTestCount<-sigCCIAgeTestCount+as.numeric(CCIAgeTest$p.value<0.05)
        CCIBMITest<-kruskal.test(BMI~Matching,data = CCImatchedDB)
        sigCCIBMITestCount<-sigCCIBMITestCount+as.numeric(CCIBMITest$p.value<0.05)
        CCICCITest<-kruskal.test(CCI~Matching,data = CCImatchedDB)
        sigCCICCITestCount<-sigCCICCITestCount+as.numeric(CCICCITest$p.value<0.05)
        CCIASATest<-kruskal.test(ASA~Matching,data = CCImatchedDB)
        sigCCIASATestCount<-sigCCIASATestCount+as.numeric(CCIASATest$p.value<0.05)
        CCISTTGMATest<-kruskal.test(STTGMA2USE~Matching,data = CCImatchedDB)
        sigCCISTTGMATestCount<-sigCCISTTGMATestCount+as.numeric(CCISTTGMATest$p.value<0.05)
        CCIAmbTest<-fisher.test(CCImatchedDB$Amb_Status,CCImatchedDB$Matching)
        sigCCIAmbTestCount<-sigCCIAmbTestCount+as.numeric(CCIAmbTest$p.value<0.05)
        CCIClassTest<-chisq.test(CCImatchedDB$Classification,CCImatchedDB$Matching)
        sigCCIClassTestCount<-sigCCIClassTestCount+as.numeric(CCIClassTest$p.value<0.05)
        
        # Tests of outcomes data in CCI matched cohorts
        CCIInpMortTest<-fisher.test(CCImatchedDB$Death_During_Admission,CCImatchedDB$Matching)
        sigCCIInpMortTestCount<-sigCCIInpMortTestCount+as.numeric(CCIInpMortTest$p.value<0.05)
        CCI30DMortTest<-fisher.test(CCImatchedDB$`Death<30_Days`,CCImatchedDB$Matching)
        sigCCI30DMortTestCount<-sigCCI30DMortTestCount+as.numeric(CCI30DMortTest$p.value<0.05)
        CCI1YrMortTest<-fisher.test(CCImatchedDB$`Death<1_Yr`,CCImatchedDB$Matching)
        sigCCI1YrMortTestCount<-sigCCI1YrMortTestCount+as.numeric(CCI1YrMortTest$p.value<0.05)
        CCILOSTest<-kruskal.test(LOS~Matching,data = CCImatchedDB)
        sigCCILOSTestCount<-sigCCILOSTestCount+as.numeric(CCILOSTest$p.value<0.05)
        CCIICUTest<-chisq.test(CCImatchedDB$ICU,CCImatchedDB$Matching)
        sigCCIICUTestCount<-sigCCIICUTestCount+as.numeric(CCIICUTest$p.value<0.05)
        CCIAKITest<-chisq.test(CCImatchedDB$`ARF/AKI`,CCImatchedDB$Matching)
        sigCCIAKITestCount<-sigCCIAKITestCount+as.numeric(CCIAKITest$p.value<0.05)
        CCIUTITest<-chisq.test(CCImatchedDB$UTI,CCImatchedDB$Matching)
        sigCCIUTITestCount<-sigCCIUTITestCount+as.numeric(CCIUTITest$p.value<0.05)
        CCIAnemiaTest<-chisq.test(CCImatchedDB$Anemia,CCImatchedDB$Matching)
        sigCCIAnemiaTestCount<-sigCCIAnemiaTestCount+as.numeric(CCIAnemiaTest$p.value<0.05)
        CCIMajCompTest<-chisq.test(CCImatchedDB$Major_Comp,CCImatchedDB$Matching)
        sigCCIMajCompTestCount<-sigCCIMajCompTestCount+as.numeric(CCIMajCompTest$p.value<0.05)
        
        if(fct_count(CCImatchedDB$`Sepsis/Septic_Shock`)[[2,2]]>0){
                CCISepTest<-fisher.test(CCImatchedDB$`Sepsis/Septic_Shock`,CCImatchedDB$Matching)
                sigCCISepTestCount<-sigCCISepTestCount+as.numeric(CCISepTest$p.value<0.05)
        }
        CCIPNATest<-chisq.test(CCImatchedDB$Pneumonia,CCImatchedDB$Matching)
        sigCCIPNATestCount<-sigCCIPNATestCount+as.numeric(CCIPNATest$p.value<0.05)
        CCIRespFailTest<-chisq.test(CCImatchedDB$Acute_Respiratory_Failure,CCImatchedDB$Matching)
        sigCCIRespFailTestCount<-sigCCIRespFailTestCount+as.numeric(CCIRespFailTest$p.value<0.05)
        
        if(fct_count(CCImatchedDB$Stroke)[[2,2]]>0){
                CCIStrokeTest<-fisher.test(CCImatchedDB$Stroke,CCImatchedDB$Matching)
                sigCCIStrokeTestCount<-sigCCIStrokeTestCount+as.numeric(CCIStrokeTest$p.value<0.05)
        }
        
        CCIMITest<-fisher.test(CCImatchedDB$MI,CCImatchedDB$Matching)
        sigCCIMITestCount<-sigCCIMITestCount+as.numeric(CCIMITest$p.value<0.05)
        CCICardArrstTest<-fisher.test(CCImatchedDB$Cardiac_Arrest,CCImatchedDB$Matching)
        sigCCICardArrstTestCount<-sigCCICardArrstTestCount+as.numeric(CCICardArrstTest$p.value<0.05)
        CCIDVTTest<-fisher.test(CCImatchedDB$`DVT/PE`,CCImatchedDB$Matching)
        sigCCIDVTTestCount<-sigCCIDVTTestCount+as.numeric(CCIDVTTest$p.value<0.05)
        CCI30dayTest<-chisq.test(CCImatchedDB$Readmission30Day,CCImatchedDB$Matching)
        sigCCI30dayTestCount<-sigCCI30dayTestCount+as.numeric(CCI30dayTest$p.value<0.05)
        CCI90dayTest<-chisq.test(CCImatchedDB$Readmission90Day,CCImatchedDB$Matching)
        sigCCI90dayTestCount<-sigCCI90dayTestCount+as.numeric(CCI90dayTest$p.value<0.05)
        
        # Matching the cohorts by Age, BMI, CC*, ASA and Sex
        Multimatched<-matchit(Matching~CCI+Age+BMI+Sex,Data2Match)
        
        # Extracting the matched subjects from the Hip DB
        TempTreatment<-HipDB[rownames(Multimatched$match.matrix),]
        TempControls<-HipDB[Multimatched$match.matrix,]
        
        # Binding Multi matched treatments and controls
        MultimatchedDB<-rbind(TempTreatment,TempControls)
        
        # Running statistical tests on the Multi matched cohorts and storing the count
        # of significant tests in test count variables
        
        # Starting with tests of demographic data in Multi matched cohorts
        MultiSexTest<-chisq.test(MultimatchedDB$Sex,MultimatchedDB$Matching)
        sigMultiSexTestCount<-sigMultiSexTestCount+as.numeric(MultiSexTest$p.value<0.05)
        MultiAgeTest<-kruskal.test(Age~Matching,data = MultimatchedDB)
        sigMultiAgeTestCount<-sigMultiAgeTestCount+as.numeric(MultiAgeTest$p.value<0.05)
        MultiBMITest<-kruskal.test(BMI~Matching,data = MultimatchedDB)
        sigMultiBMITestCount<-sigMultiBMITestCount+as.numeric(MultiBMITest$p.value<0.05)
        MultiCCITest<-kruskal.test(CCI~Matching,data = MultimatchedDB)
        sigMultiCCITestCount<-sigMultiCCITestCount+as.numeric(MultiCCITest$p.value<0.05)
        MultiASATest<-kruskal.test(ASA~Matching,data = MultimatchedDB)
        sigMultiASATestCount<-sigMultiASATestCount+as.numeric(MultiASATest$p.value<0.05)
        MultiSTTGMATest<-kruskal.test(STTGMA2USE~Matching,data = MultimatchedDB)
        sigMultiSTTGMATestCount<-sigMultiSTTGMATestCount+as.numeric(MultiSTTGMATest$p.value<0.05)
        MultiAmbTest<-fisher.test(MultimatchedDB$Amb_Status,MultimatchedDB$Matching)
        sigMultiAmbTestCount<-sigMultiAmbTestCount+as.numeric(MultiAmbTest$p.value<0.05)
        MultiClassTest<-chisq.test(MultimatchedDB$Classification,MultimatchedDB$Matching)
        sigMultiClassTestCount<-sigMultiClassTestCount+as.numeric(MultiClassTest$p.value<0.05)
        
        # Tests of outcomes data in Multi matched cohorts
        MultiInpMortTest<-fisher.test(MultimatchedDB$Death_During_Admission,MultimatchedDB$Matching)
        sigMultiInpMortTestCount<-sigMultiInpMortTestCount+as.numeric(MultiInpMortTest$p.value<0.05)
        Multi30DMortTest<-fisher.test(MultimatchedDB$`Death<30_Days`,MultimatchedDB$Matching)
        sigMulti30DMortTestCount<-sigMulti30DMortTestCount+as.numeric(Multi30DMortTest$p.value<0.05)
        Multi1YrMortTest<-fisher.test(MultimatchedDB$`Death<1_Yr`,MultimatchedDB$Matching)
        sigMulti1YrMortTestCount<-sigMulti1YrMortTestCount+as.numeric(Multi1YrMortTest$p.value<0.05)
        MultiLOSTest<-kruskal.test(LOS~Matching,data = MultimatchedDB)
        sigMultiLOSTestCount<-sigMultiLOSTestCount+as.numeric(MultiLOSTest$p.value<0.05)
        MultiICUTest<-chisq.test(MultimatchedDB$ICU,MultimatchedDB$Matching)
        sigMultiICUTestCount<-sigMultiICUTestCount+as.numeric(MultiICUTest$p.value<0.05)
        MultiAKITest<-chisq.test(MultimatchedDB$`ARF/AKI`,MultimatchedDB$Matching)
        sigMultiAKITestCount<-sigMultiAKITestCount+as.numeric(MultiAKITest$p.value<0.05)
        MultiUTITest<-chisq.test(MultimatchedDB$UTI,MultimatchedDB$Matching)
        sigMultiUTITestCount<-sigMultiUTITestCount+as.numeric(MultiUTITest$p.value<0.05)
        MultiAnemiaTest<-chisq.test(MultimatchedDB$Anemia,MultimatchedDB$Matching)
        sigMultiAnemiaTestCount<-sigMultiAnemiaTestCount+as.numeric(MultiAnemiaTest$p.value<0.05)
        MultiMajCompTest<-chisq.test(MultimatchedDB$Major_Comp,MultimatchedDB$Matching)
        sigMultiMajCompTestCount<-sigMultiMajCompTestCount+as.numeric(MultiMajCompTest$p.value<0.05)
        
        if(fct_count(MultimatchedDB$`Sepsis/Septic_Shock`)[[2,2]]>0){
                MultiSepTest<-chisq.test(MultimatchedDB$`Sepsis/Septic_Shock`,MultimatchedDB$Matching)
                sigMultiSepTestCount<-sigMultiSepTestCount+as.numeric(MultiSepTest$p.value<0.05)
        }
        
        MultiPNATest<-chisq.test(MultimatchedDB$Pneumonia,MultimatchedDB$Matching)
        sigMultiPNATestCount<-sigMultiPNATestCount+as.numeric(MultiPNATest$p.value<0.05)
        MultiRespFailTest<-chisq.test(MultimatchedDB$Acute_Respiratory_Failure,MultimatchedDB$Matching)
        sigMultiRespFailTestCount<-sigMultiRespFailTestCount+as.numeric(MultiRespFailTest$p.value<0.05)
        
        if(fct_count(MultimatchedDB$Stroke)[[2,2]]>0){
                MultiStrokeTest<-fisher.test(MultimatchedDB$Stroke,MultimatchedDB$Matching)
                sigMultiStrokeTestCount<-sigMultiStrokeTestCount+as.numeric(MultiStrokeTest$p.value<0.05)
        }
        
        MultiMITest<-fisher.test(MultimatchedDB$MI,MultimatchedDB$Matching)
        sigMultiMITestCount<-sigMultiMITestCount+as.numeric(MultiMITest$p.value<0.05)
        MultiCardArrstTest<-fisher.test(MultimatchedDB$Cardiac_Arrest,MultimatchedDB$Matching)
        sigMultiCardArrstTestCount<-sigMultiCardArrstTestCount+as.numeric(MultiCardArrstTest$p.value<0.05)
        MultiDVTTest<-fisher.test(MultimatchedDB$`DVT/PE`,MultimatchedDB$Matching)
        sigMultiDVTTestCount<-sigMultiDVTTestCount+as.numeric(MultiDVTTest$p.value<0.05)
        Multi30dayTest<-chisq.test(MultimatchedDB$Readmission30Day,MultimatchedDB$Matching)
        sigMulti30dayTestCount<-sigMulti30dayTestCount+as.numeric(Multi30dayTest$p.value<0.05)
        Multi90dayTest<-chisq.test(MultimatchedDB$Readmission90Day,MultimatchedDB$Matching)
        sigMulti90dayTestCount<-sigMulti90dayTestCount+as.numeric(Multi90dayTest$p.value<0.05)
}

STTGMASigFreq<-c(sigSTTGMASexTestCount,
                 sigSTTGMAAgeTestCount,
                 sigSTTGMABMITestCount,
                 sigSTTGMACCITestCount,
                 sigSTTGMAASATestCount,
                 sigSTTGMASTTGMATestCount,
                 sigSTTGMAAmbTestCount,
                 sigSTTGMAClassTestCount,
                 sigSTTGMAInpMortTestCount,
                 sigSTTGMA30DMortTestCount,
                 sigSTTGMA1YrMortTestCount,
                 sigSTTGMALOSTestCount,
                 sigSTTGMAICUTestCount,
                 sigSTTGMAAKITestCount,
                 sigSTTGMAUTITestCount,
                 sigSTTGMAAnemiaTestCount,
                 sigSTTGMAMajCompTestCount,
                 sigSTTGMASepTestCount,
                 sigSTTGMAPNATestCount,
                 sigSTTGMARespFailTestCount,
                 sigSTTGMAStrokeTestCount,
                 sigSTTGMAMITestCount,
                 sigSTTGMACardArrstTestCount,
                 sigSTTGMADVTTestCount,
                 sigSTTGMA30dayTestCount,
                 sigSTTGMA90dayTestCount)

CCISigFreq<-c(sigCCISexTestCount,
              sigCCIAgeTestCount,
              sigCCIBMITestCount,
              sigCCICCITestCount,
              sigCCIASATestCount,
              sigCCISTTGMATestCount,
              sigCCIAmbTestCount,
              sigCCIClassTestCount,
              sigCCIInpMortTestCount,
              sigCCI30DMortTestCount,
              sigCCI1YrMortTestCount,
              sigCCILOSTestCount,
              sigCCIICUTestCount,
              sigCCIAKITestCount,
              sigCCIUTITestCount,
              sigCCIAnemiaTestCount,
              sigCCIMajCompTestCount,
              sigCCISepTestCount,
              sigCCIPNATestCount,
              sigCCIRespFailTestCount,
              sigCCIStrokeTestCount,
              sigCCIMITestCount,
              sigCCICardArrstTestCount,
              sigCCIDVTTestCount,
              sigCCI30dayTestCount,
              sigCCI90dayTestCount)

MultiSigFreq<-c(sigMultiSexTestCount,
                sigMultiAgeTestCount,
                sigMultiBMITestCount,
                sigMultiCCITestCount,
                sigMultiASATestCount,
                sigMultiSTTGMATestCount,
                sigMultiAmbTestCount,
                sigMultiClassTestCount,
                sigMultiInpMortTestCount,
                sigMulti30DMortTestCount,
                sigMulti1YrMortTestCount,
                sigMultiLOSTestCount,
                sigMultiICUTestCount,
                sigMultiAKITestCount,
                sigMultiUTITestCount,
                sigMultiAnemiaTestCount,
                sigMultiMajCompTestCount,
                sigMultiSepTestCount,
                sigMultiPNATestCount,
                sigMultiRespFailTestCount,
                sigMultiStrokeTestCount,
                sigMultiMITestCount,
                sigMultiCardArrstTestCount,
                sigMultiDVTTestCount,
                sigMulti30dayTestCount,
                sigMulti90dayTestCount)

Output<-data.frame("Frequency of STTGMA Matched Differences" = STTGMASigFreq,
                   "Frequency of CCI Matched Differences"=CCISigFreq,
                   "Frequency of Sex, Age, CCI, and BMI Matched Differences"=MultiSigFreq)
rownames(Output)<-c("Sex","Age","Body Mass Index","Charlson Coborbidy Index","ASA Class","STTGMA Score","Ambulatory Status",
                    "Fracture Classification","Inpatient Mortality","30-Day Mortality",
                    "1-Year Mortality", "Length of Stay","ICU Admission","Acute Kidney Injury", "Urinary Tract Infection","Anemia",
                    "Major Complication","Sepsis/Septic Shock","Pneumonia","Acute Respiratory Failure","Stroke",
                    "Myocardial Infarction","Cardiac Arrest","Deep Vein Thrombosis or Pulmonaty Embolism","30-Day Readmission",
                    "90-Day Readmission")

NormalizedOutput<-round(Output/i,digits=3)

write.xlsx(Output,"Output.xlsx",row.names =T)

HipDB$ASA<-as.factor(HipDB$ASA)

# Controls to put into arsenal for making tables
mycontrols  <- tableby.control(cat.test="chisq",
                               #numeric.stats=c("meansd"),
                               stats.labels = list(meanCI="Mean (SD)"),
                               #cat.stats=c("countpct"),
                               cat.simplify = T,
                               numeric.simplify=T,digits.p=3L, digits = 2)

Table1<- tableby(~chisq(Sex, cat.simplify=FALSE)+Age+BMI+CCI+ASA+kwt(STTGMA2USE,digits=4)+
                         chisq(Classification,cat.simplify=F)+Amb_Status,
                 control= mycontrols,data=HipDB)
write2html(Table1,"C:/Users/REPar/Desktop/table1.html",
           title='Table 1: Demographics')

Table2<- tableby(~Death_During_Admission+`Death<30_Days`+`Death<1_Yr`+
                         ICU+`ARF/AKI`+Major_Comp+`Sepsis/Septic_Shock`+
                         Pneumonia+Acute_Respiratory_Failure+Stroke+MI+Cardiac_Arrest+
                         `DVT/PE`+Readmission30Day+Readmission90Day,
                 control= mycontrols,data=HipDB)
write2html(Table2,"C:/Users/REPar/Desktop/table2.html",
           title='Table 2: Outcomes')
i
